# Supplementary material for: Biocatalytic ulvan degradation by Pseudoalteromonas marina: exploring a marine polysaccharide bioconversion system
Source: Microb Cell Fact. 2026 Feb 27;25:85. doi: 10.1186/s12934-026-02969-0 (PMC13050008; doi:10.1186/s12934-026-02969-0)
Supplement: Supplementary file 2 — Supplementary Material 2. [file 12934_2026_2969_MOESM2_ESM.xlsx]

## Sheet: Localization analysis
CDS name	Gene	Product	Translation	Signal peptide Confirmation (SignalP)	LipoP 1.0	DeepTMHMM	TMBB	PRED TMBB	DeepLocPRO	PsortB	BUSCA	PSLpred	Gneg-mPLoc	Final Conclusion Localization according to predition score and probability	Proposed Function according to presence of domains
PUA1001_03768		hypothetical protein	MKTKLKWLLLAALINFSSVKAADILKADRYFTEQQYDLAKKEYDKAAQLGNPHAYYQLARIYSKGLGVKQDIVNALINYSLAAEYDYFDAQKVINDTLTKLPAEAQESFVKIMNDYKATQGKQAIDAKYFPIINQNTLSKRITFNGELSLKHIFHSDDFITDSVASLNNLAIEEGGNEDAAYMSSPKQPYLILDIDIAPDGSVRHYSIVQSLGGNTSNLIKQFVLFPQEKPFLNNQYINFVQRVFLGAAGYSKSILVDKNEVLYSQILRTYKRLKQGKTLNEQYQYAMALFNFPWLSKEPKEAEMKLLTIAQKGHPGAMYEYGMLLYREQRDIQDAIYWISQSAKYGLIRAEYRLGMILNSSPWVQHDEKKALFWFESAMEKGDINAAIRAINITLTAK…	Sec/SPI	SPI	No TM	No TM	not belong to an outer mebrane protein	Cytoplasmic Membrane			Cytoplasmic Membrane		Cytoplasmic Membrane	the SEL1 domain (specifically within the sel-1 gene product) is known to negatively regulate the Notch signaling pathway by interacting with LIN-12 and GLP-1 receptors, potentially through their ligands.
PUA1001_03769		Inner membrane protein YgjV	MFDSYFAQSLGFVSFILAVLCFIQKDDRRLKSMMILMNLNHALHFYLLNAVTSSLCCLFSAGRTAISIKTKEKWIAGLFIILTGLIGYLTVAQWTDYIAVLGSCLGTFALFCLTGIKMRWVILVGSCLWLINNIIIGSLGGILLETTVIIINLTTIYKLHKHTSSASI	No SP	Cytoplasmic	7 alpha helices Transmembrane	4 alpha helices Transmembrane	not belong to an outer mebrane protein	Cytoplasmic Membrane	Cytoplasmic Membrane	Cytoplasmic Membrane	Cytoplasmic Membrane	Cytoplasmic Membrane	Cytoplasmic Membrane	In some bacteria, like E. coli, the gene encoding Imp-YgjV (ygjV) is part of an operon, a cluster of genes transcribed together. While the exact function of Imp-YgjV is not fully characterized, some databases suggest it's involved in membrane-related processes and is associated with the plasma membrane
PUA1001_03770		hypothetical protein	MFNKENKKLASTKLIGGSLGIALTLFAPSILAQEVKQAINENQDAKVEKAKADFEVIEVQGIRGALENALNTKRDASSIVDAISASDINALPALDLGEALQAVPGVQIERSGEGRQSEISLRGLGGGFVKTTAAGQSFATPSRSFSDVGSSNPFSAFEASVFDGVTVIKAATADMQAGGIAGVVDKQLQRALAKPDGKYNVSVGGRYEELTQKWDESIKFSMSKHLIENELAIAFKAAGSGQTFRRDTANFTNYAPLIGAADAGLDKNLRVNSQTVDAYRAKYGIPENAALRSPSSLRNVSEYSEGDRFSFTGNIEWRPTSDMTVGAHLLYTKRDLDSGTKQDAQFSAGYNQNKPQNSDRFYMIEPDINTAPFIYDTLEDGSPVYAVSKTAITDGEYLF…	Sec/SPI	Sec/SPI	22 beta barrel Transmembrane	0 alpha helices	possibility of being an outer membrane protein	Outer Membrane	Outer Membrane	Extra cellular	Outer membrane	Outer membrane	Outer Membrane	Can be outer membrane porin or transort protein, possibly nutrient uptake, efflux or cell adhesion		Channel active transport	Transport
PUA1001_03771		hypothetical protein	MSKVNISRRLFIGASVYFVTSPVWASIFNTTNSLSVYSQSGRFFTASELTILTDVAEIMIPRTELPGATDANVIGVLDALMLSWAGNETKQRYQFIVKQIDLISQSSFKVKYQNANKADRESLIIELDKQAFTERTTELSKSYRKLKEMIFHIFYTSKEANPNFMLVPGTYKGNITKNQMELYNLKKRVS	TAT/SPI	Sec/SPI	No TM	No TM	not belong to an outer mebrane protein	Periplasmic					Periplasmic	enzymes play a role in the metabolism of gluconate, specifically in its oxidation to 2-keto-gluconate. involved in the oxidation of gluconate as part of various metabolic processes		No direct connection with ulvan	Carbohydrate metabolsim	Glucose aerobic oxidazation
PUA1001_03772	gdh	Glucose 1-dehydrogenase (FAD, quinone)	MYDVIVVGSGITGGWAAKEFCEKGLKTLVIERGRNIQHQGPEYTDMQMPWQIENRNKVPEILSEEGRYSMIERKGYFKNATKQFFIDDKEHPISYPKESPFKWIRGYQLGGRSLTWGRQSLRWGVKDFQANAKDGNGVPWPIGYDDLAPWYDYVESFIGVSANKDGLDTLPDGIFQKPWEMSCAEKFIAENLKKAYSDRHLIIGRSANLTQPTKEQTELGRGQCQARSYCNRGCTFGGYFSSLSATLPAAKKTGNLTVVTDSIVETVDYDDRSGKASGVTVIDAHTKKKRQYRSKIVFLCASALGSVQVLLNSKSKTFPNGIANSSGAVGHYIMDHFSGVIADAKVPGFDDKYSIGRRPIATYIPNYRHEQRDDADFIRGFGFQGTAQHRSNTGTTAKK…	No SP	Cytoplasmic	No TM	No TM	not belong to an outer mebrane protein	Cytoplasmic					Cytoplasmic	flavin adenine dinucleotide binding, oxidoreductase activity, acting on CH-OH group of donors
PUA1001_03773		hypothetical protein	MQSDFPKSTFNAGYLYLLLSISRQSVSKENTLTGIKSYLAIFFVFSVTACTTTQRVNLLDPQLSRFDNVYSFGQARFIDGELHLISSNNWFLTTKQSYRNFILTADIKMPNVDEYSNSGIIFRGQIEQDKDGKRVVGYQAEIDPSPRRWSGGLFDQGRRKWLYPEHPQRSHKDNDFIKSLLPPWSEQQAGAYKPDEWNSLRVVCDGASIKIYLNGILTTHVEDIKDDEGVIGLQHHGSKSYKESGLKGNVVRFKNIFIRELK	Lipoprotein Sec/SPII	Cytoplasmic	No TM	No TM	not belong to an outer mebrane protein	Outer Membrane		Cytoplasmic		Cytoplasmic Membrane	Cytoplasmic	Unknown
PUA1001_03774		hypothetical protein	MKKHTIKAKHTLSSLLLLTSAFYAASGHAVVELEQQVKISDTGLHFDGQDLDFSNVASPSTGAEYDFFFGRNISAHGDAVKAYKHYVFMTWYKGGKEERNVMLSRYNTLTGTLATIEFPHRHTGFRGDPLVGESHNTIGLAVSPIDGTIHMVYDMHAYDDNNHGGKFKDDFFRYSFSETGVADLPDEQFTLSKFVKDTSSVSQGADDYKHLTMTGNLADKANFARLTYPKFFTNTDGTLLLYMRLGGNNNGAYVFNRYDAQTKKWSSFTKFNHNNQKSYGNAYNWGLYGNMKYVNGKLRVGYQQRSNDNNDRYKYQNGVFYAYSDHPDGIGEWKNHQGEPMTWPLVNSDEIKVLEPGDFIDHQEANSVYIVGSFDWTVTKKGDVHFISKVRSTDRNRPD…	Sec/SPI	SPI	No TM	1 alpha helices	not belong to an outer mebrane protein	Extracellular		Extracellular	Extracellular	Cytoplasmic Membrane	Extracellular	Polysaccharide lyase PL24
PUA1001_03775		hypothetical protein	MIKIFKIIVVVTLLMSSFFSIANEECSSCHSKEVSDWQQSHHAGAMAQAASDKVLGDFSGVIVEHFSQKALFYTKDNEFLIDLTENNTKQTYKVSYIFGFTPLQQYLIEVEQGKYQVFPFAWDSRDAKDGGQRWYANYETEDVKPNDRLHWLQPLQNWNGMCADCHSDNLKRNYDVEKDVFDTHFSNINVGCASCHADLSEDHKTNPLPKTNKVKPTNMSGWKITDKSNIATWQGAKRDNSFMEACYACHSLRSPLTDGFSSDKHFLDQFSPSFLEPNLYYADGQIKEEVYVFGSFKQSKMYEAGVNCLDCHDKHTMKIKSQTNGLCLQCHKSSEYDVPKHHRHKQASQGSQCVNCHMPTNRYMGVDDRRDHSFKIPRPDISIIYDTPNACTQCHDDKT…	Sec/SPI	SPI	No TM	No TM	not belong to an outer mebrane protein	Periplasmic		Cytoplasmic	Periplasmic	Cytoplasmic	Periplasmic	a tetrahaem periplasmic protein with fumarate reductase activity. fumarate reductase activity, containing both flavin (FAD) and cytochrome c3 domains.
PUA1001_03776	IDS	Iduronate-2-sulfatase	MSCMNFGYKQVWMWILLCYVCGSQAVAGGIVKHDVSNKPNILWLVVEDMSPIIEPYGDNTIKTPSITQLANEGVTYTNVYSTSGVCSPSRAAIALGMYPSSVGANNMRTTSNTEQTGLPKYEAVPPENAKMLSQYLREEGYYTTNNLKTDYQFKAPKAAWDESGPFAHWRNRKPGQPFYAVVNFTTTHESGLFEPYGFRKIESRHYFSDNRKKIAKLPQHHAEKSSEANTPEHVSKDLDFPIPPYLPDTSIVRRDLWKMYNNLAETDKQIAAVLKQLKDDGLYDNTIIMFYSDHGGPLPRQKRLIYDSGLKVPFIVRYPNAKHAGKKNDELVSFVDFAPTLLSLAGIDKPAHMQGRNFLGKQQTAKREYIHAAADRFDGFTDVIRAVKNKRFKYIRNYR…	Sec/SPI	Transmembrane	No TM	No TM	not belong to an outer mebrane protein	Periplasmic	Cytoplasmic	Extracellular	Periplasmic	Periplasmic	Periplasmic	catalyze the hydrolysis of aryl sulfate esters
PUA1001_03777		hypothetical protein	MGAKNLRLLNTKLALYLPIIVASFAASTTNINAMQSYYEDSGFVVIEAEKFSTQHLDAKRRWLVFSKKTPAHNLADSDNTHYHDASNESYIEILPDTRSNHHEALVRHENFTNKAGTMAVLSYPIYFETPGKYYVWARAYSTGSEDNGLHLGINGQWPESAQRLQLCEGKHAWTWSSAQRVSTNHCGTPNTIYIEIPHKGVHTIMVSMREDGFELDKLLLTKDKDYVPTGKDKSETLNKPKHLQEKTQLLKVTDYTRILYAVDDFTIENTGEIPYYQHKAENALAINAVNTTYRNKFAHAEYIVQAKDVGSHTLNLVTLAETDGESTYIVSINNKKIGEFTNPETSDDYQEIYFSMKGVELAKDDIIRVSSKAVTNGKIPENGGTAFARGRWRALVFSR…	Lipoprotein Sec/SPII	SPI	No TM	1 alpha helices	not belong to an outer mebrane protein	Extracellular		Extracellular	Extracellular	Extracellular	Extracellular	GH115, GH115 enzymes remove glucuronic acid from the both terminal and internal regions of xylooligosaccharides and xylans
PUA1001_03778		hypothetical protein	MRKLLLPLIILSTFLSVACSQSTTRIEGKTKESASNQSIQGKFEAFNPPKGRLAIVIDGNSPDPDDIGATPVMLALLQNTGLSSRLVHLSHSCDLDPFRNKARYQINAENEMRRQNKLDELSARGIDLFGPFNNLRDFYNCRVDQAGATQDLVDAVNASSIDNPLWIIEAGEPDLIGYALEAAEKSKVQYVHVVSHHPANDNSGDFFTWQQILDFGVKEHQIGDQNVGLQGPIADWDWAKNHSASGIAFIWEMMAYAEKDGVVPFQTNKFDCSDAGMIYWWITGADNGGNKHSTPKEIKEVLLLNAVNGG	Lipoprotein Sec/SPII	Sec/SPII	No TM	No TM	not belong to an outer mebrane protein	Extracellular		Extracellular	Cytoplasmic	Cytoplasmic Membrane	Outer membrane and extracellular	Unknown
PUA1001_03779	lacA,lacB	Galactose-6-phosphate isomerase	MKIALMFENSQAAKNPIILNELESVALPLEHSVFNVGMNSENDHHLTYVHLGIMAGILLNAKAVDFVFAGCGTGQGAMMSLNAHDGVFCGYCIDPSDAFLFNQVNNGNALALPFAKGFGWGAELNARYIFEKALTGERGAGYPVERREPQVRNASILTQVKSALVSRSYVDSLKNLDQELVKTAVSGERFQACLFENGQDQDLIDYVKSLLA	No SP	Cytoplasmic	No TM	No TM	not belong to an outer mebrane protein	Cytoplasmic		Cytoplasmic	Cytoplasmic	Cytoplasmic Membrane	Cytoplasmic			Not directly invlove in ulvan depolymerization but ulvan which containig galactose can be utlize
PUA1001_03780		hypothetical protein	MTQVYHWFSQKITHRALKNSLNILPMDCMGALAFAFILNKTSFIRVNYLPEWVG	No SP	Cytoplasmic	No TM	1 alpha helices	not belong to an outer mebrane protein	Cytoplasmic Membrane		Cytoplasmic Membrane	Cytoplasmic Membrane		Cytoplasmic Membrane
PUA1001_03781	dgkA,DGK	Diacylglycerol kinase (ATP)	MQFDSANKPSGINRVVLALKNSQRAFKWLAKNEAAFKQELFLLALSVTIISIWQIGIYEKVMLLISVLFVIFAEVVNTAIEATIDRVGLEIHPLSGLAKDLGSAAVLIALLICSFVWIAVFISYIGYL	No SP	Cytoplasmic	3 alpha helices Transmembrane	3 alpha helices Transmembrane	possibility of being an outer membrane protein	Cytoplasmic Membrane	Cytoplasmic Membrane	Cytoplasmic Membrane	Cytoplasmic Membrane	Cytoplasmic Membrane	Cytoplasmic Membrane	a region found in enzymes that catalyze the phosphorylation of diacylglycerol (DAG) to phosphatidic acid (PA). This domain is crucial for the enzyme's catalytic activity and is involved in regulating cellular levels of DAG and PA, which are important lipid signaling molecules.		Membrane lipid metabolism
PUA1001_03782	eptA,pmrC	Lipid A phosphoethanolamine transferase	MKIAFKRLCISSWQVSYSQFVCLVSMYIVIAFNGLFLYNTFMAATQSGHINWLFIASVPLLLFSLTVLVLSWLSLITFVKPILLFSVLVCSLLFYSTLNYGVIFDKSMLQNIVETNSGEAFSYLNFQLVLFTFLLGVVPTYLFSKFTIIGSFRVRLKSFMKLNLSALLCCALIAVPFYKEYASVGRNNRQLTSYITPFAFYSASYKYLRDNYFYPPLPFKVLDNLPTLKNKTSTSLTVMVVGETARAANFSLQGYSRTTNAYTPKLGVKYFSDVSSCGTATAISVPCMFSRLNRKEYDSRLASSQENALDIIQRSGVEVTWIDNNSSCKGVCARIKSDNIEPNKEHPLCDGHYCFDEILVTKLADKIATSNAKHKLVVLHMIGSHGPTYYRRYPEHESL…	No SP	Transmembrane	5 alpha helices Transmembrane	5 alpha helices Transmembrane	not belong to an outer mebrane protein	Cytoplasmic Membrane	Cytoplasmic Membrane	Cytoplasmic Membrane	Cytoplasmic Membrane	Cytoplasmic Membrane	Cytoplasmic Membrane	a region within the Lipopolysaccharide (LPS) export system protein LptA. This domain is crucial for the transport of LPS across the bacterial outer membrane.
PUA1001_03783	mdoB	Phosphatidylglycerol--membrane-oligosaccharide glycerophosphotransferase	MTANTSVLKPLLRFTIILISIFITSRIALLFWQHSRLNDGDIWPIISGAIRIDLSSIGYLATIGVFILILNVVARPKTELFQRIFTLYGSGVVTVVVIVEASTPAFINQYDVRPNRLYIEYLDYPQEVFSMLVHGHLFAMLSTLLLASLTCVYSYRLLCRAFTQPQSLKKASNLPILMAALIICLFAARGTLNHRPLNPALVYFSQDSLVNSLVLNSTYSVAFALKNMGNEKSASNLYGTMPRQQIIDTVKKASYRKQFVAGNIPTLAHNTPFVPGVKKNLVIILEESLGARFVGELGGLDITPELDKLYQQGWGFDNLYATGTRSVRGIEAITTGFTPSPSRSVVKLSKSQHNFFSLADVLSQEGYKTQFIYGGESHFDNMKSFFLGNGFNDIVDINH…	No SP	Transmembrane	5 alpha helices Transmembrane	5 alpha helices Transmembrane	not belong to an outer mebrane protein	Cytoplasmic Membrane	Cytoplasmic Membrane	Cytoplasmic Membrane	Cytoplasmic Membrane	Cytoplasmic Membrane	Cytoplasmic Membrane	a conserved protein domain found in enzymes that catalyze the hydrolysis of sulfate esters
PUA1001_03784		Transcriptional regulatory protein	MKLLIIEDSASLRRSLRIGLANLGFAVDDTGDGAQGLSMAMTGEYELIILDIMLPSIDGITLLQTIRTKQLDSKVLILSAKQEPEDRVLGLLTGADDYLTKPFSFDELHARLLNLMRRGGLKMMSDIITIDNLALNLQLKLLKVADNVIDLTPNEYKIVECLFSNQNKVFSAEKLSTYLAGQYDLISKNSIEAHLSSARKKVRVAGGELPIQNKRGFGYIVQGQ	No SP	Cytoplasmic	No TM	No TM	possibility of being an outer membrane protein	Cytoplasmic	Cytoplasmic	Cytoplasmic	Cytoplasmic	Cytoplasmic	Cytoplasmic	Transcription regulation
PUA1001_03785	cusS,copS,silS	Histidine kinase	MKSIRSKLVVTLSVTITSFVLCILLATDIAVDSWIDNEFDRSLQSKAGMLMTLVHKTNEGFSFNFSSEFLPEFEGEIEPEYFQIWSKEGTFTRSKSLDLFEVKNLPYESLEIGESKILPIQLSDGRDGRVFYSRFIPQEKDNTSVDTYKKTNDEPLTLAYAASSEEVDFVLWLIDVIFIVTIITVIVFIRLFVRKAIDTSLAPLIKLNQDISQLSITSEGSQIFIQEPVKELLPIVESLNAFIKENRQLYLREKRLTSDIAHEIKTPIAELINMAEVAIRFPNEIELNEDFKPEALKISLRLKNIVSNLLLLHKYSNGKLIKQDACDINQVITRVLENTDLSRVNLELNENAPAIISNLFALESIISNLVNNAKQYSPLDSKILVSTMISKEKLLFLSV…	No SP	Transmembrane	2 alpha helices Transmembrane	2 alpha helices Transmembrane	possibility of being an outer membrane protein	Cytoplasmic Membrane	Cytoplasmic Membrane	Cytoplasmic Membrane		Cytoplasmic Membrane	Cytoplasmic Membrane	play a crucial role in signal transduction pathways, particularly in prokaryotes. These domains are responsible for the autophosphorylation of a histidine residue using ATP, a process that initiates the transfer of a phosphate group to a receiver domain on a response regulator protein. This phosphorylation cascade then triggers downstream cellular responses.
PUA1001_03786		hypothetical protein	MPLFIPLKASVANRIKKAVVLNLVIATGLLNSACSTNTPVKQNTAFLDERAALIKKYSATDNVFSALQNQVDPNDPQSSEYWRWRIDQYLYGAYPDYQAIYDKYTKGKSFHQIYNLPHENLGPKKALPASLPKLPEGYFTDNLQGNPHTGWHDVIGDKVFITYQGHLTDPYIASYDLKNHQWEGPYKAAESTLSKGDRKIDSHGRPILEQDSKGHFHIIYGGHGGEREDGLNPLSIDTPHAGGRMLHVMSEKPNDMSKFVYVNDITPFASYTASEKMANGDIYLFTRTGTHKSPWVYYKMPSGAQTFNKPVIITAPTPQEHNPINVDTFYITPKKVSDTEIAISSLWHECNFLEEHNKTNYGRINSYYMKLDTTTDTFYNAQNEKLALPITLAKANEKT…	Lipoprotein Sec/SPII	Sec/SPII	No TM	No TM	not belong to an outer mebrane protein	Extracellular		Extracellular	Periplasmic	Extracellular	Innar membrane anchored periplasmic	Weak lipo protein
PUA1001_03787	alg17C	Oligo-alginate lyase	MSVITSKIKREIPLHKFLRSSVVATCFGFIITLIAFKASATEVERPSIWVKKSERPEILNKIKTEPWAKSLFEELKHRVEPIAALNKEKRLKLLEELPLVWNEDKSQAPILPHFRVKGGGSKEQLISVVKVLQDGVDCGVMYFLTQEDKYAACGADILNTYSNALIQMKVHKEGAMNSSWMFPGDHLYEARVIGAQLPIIYDLVYPYLKSSGKVYDLQSNSLVAFDFDQAQQVFKTYIWLALNKGLLDSNWPVLESSSLVHNILALNDSEEIAKYLPYYTRLDTKHQASLKTVAKKFENEGDIWPESFQYSKHVAAFSVYLMTLLDRYDPTLKLGKKYTNIPAAFTSYYDLQYPNNEYPYIGDGHRTYKPEYSALEMSLLLAKLNSNEKQINDFSNYLA…	Sec/SPI	SPI	No TM	1 alpha helices Transmembrane	not belong to an outer mebrane protein	Extracellular		Cytoplasmic	Periplasmic	Cytoplasmic Membrane	Extracellular or periplasmic	Polysaccharide lyase PL40
PUA1001_03788	ugl	Unsaturated chondroitin disaccharide hydrolase	MRKIIIKSALAVAVLLVLPACDAVETNSKQETLLNEDAMFCSATLDKAQLQLDDFRKAYTNPNKIPTSFSDGKVNFITPMGWTSGFVAGSFWYMYEHNQDKSWLNTAVEWTSALEDMRFNRKTHDVGFIMNNSFGNGLRLTGDKSYTPILVSTAQTLMERYNPKIGATFSWSWGVWEFPVIIDNMMNLELLFNAYLATGDKTYYDAAVSHATVTMKHHFRDDFSSYHLVNYSRDTGLPLSKQTFQGITDDSSWSRGQAWGAYGYTMVYRYTKDEKFLNHARNIVNYILTHKNMPEDLIPYFDYNAPDDPQIEDYKDSSAASLLASGLLELASYVEKEEASRYRKAAMTMLRSLSSPEYLAEKGENGHFLLKQATGNYPAGKELNAALNYGDYYYLEALN…	Lipoprotein Sec/SPII	Sec/SPII	No TM	No TM	not belong to an outer mebrane protein	Extracellular	Periplasmic	Extracellular	Extracellular	Cytoplasmic Membrane	Innar membrane anchored periplasmic	GH88 , hydrolyse their substrates through hydration of a double bond between carbons 4 and 5 of the non-reducing terminal sugar of their substrates	These enzymes are atypical in that they hydrolyse their substrates through hydration of a double bond between carbons 4 and 5 of the non-reducing terminal sugar of their substrates [2, 3]. Substrates for GH88 are derived for the most part from the activity of Polysaccharide Lyases on glycosaminoglycans, and so are β-1,3- or β-1,4-linked (before elimination; lyase cleavage changes the reference st…
PUA1001_03789	ramA	Alpha-L-rhamnosidase	MTPTSEQHYEKICLSDALNKDVVEKWNGHGSAGALGQTYLYLALSDYGYGDTAFNIFTAKGYPGYAYQFDKLNATSLWERKGVIDPALDPERRNAPGRSLNHPFHSGYDGWFYEGLGGIRPLDNEPGYQTFELRPVFPKELEWVDVTYQTGYGKIKSSWAQKNGVVKWDIQIPNNSSAYVTIPNEPKKLYKAGVYSFEIKNIVDTGSH	No SP	Cytoplasmic	No TM	No TM	not belong to an outer mebrane protein	Extracellular		Cytoplasmic	Outer Membrane	Cytoplasmic Membrane	Cytoplasmic	GH78 , a protein domain found in enzymes that break down α-L-rhamnose, a type of sugar, from larger molecules. These enzymes, belonging to Glycoside Hydrolase family 78
PUA1001_03790	yteR,yesR	Unsaturated rhamnogalacturonyl hydrolase	MNKKFKLALVPFAVSLLLTGCSESNTTAKTMDKVEAEVQSSAGAENSLEVNSVTSIANSAADWQLSHLDDLSYIPESHRAKSENPKFWIQASFYIGLTRWAETTNNKDYLNFIQEMAEEQNYELLLDRPYHADDHTIGQTYLWLTEQTGNKEAYKPTQQLFDKILANPPEVGLEMLDETSTTQNGAHFEGNCQDRWCWADALYMAPRTWLKLSNVTGDPKYFEYADKEFWASADYLFSDKYGLFFRDSRYFDMKNKNGNPVFWGRGNGWVFAAIPLIIDDLPEGHPSRDRYIELYKKNAAGLMKLQRENGYWPASLMDPDIVKTPEVSATGFITFGLAWGVNNGILTDEKSKEIVEKGWHAIEDAVDPSGRVNWVQHVGKSPDPVKKTDSQLYGVGAVL…	Lipoprotein Sec/SPII	Sec/SPII	No TM	No TM	not belong to an outer mebrane protein	Extracellular	Periplasmic	Extracellular	Periplasmic	Cytoplasmic Membrane	Innar membrane anchored periplasmic	GH88 , hydrolyse their substrates through hydration of a double bond between carbons 4 and 5 of the non-reducing terminal sugar of their substrates
PUA1001_03791	ARSD_F_H	Arylsulfatase	MIKHTHKLAGALGFLLLSLTKPVIASEKPNVIFILTDDLGFNQVGAYGNTPIKTPNLDEIANKGIRFNQAYAGNTVCSPSRVSLFTGRDGRYMTNNSNTVQLVESDITVAHVLKYAGYDTALFGKYSIGSQMGVTDPLAMGFDTWYGMYSILEGHRQYPQILWRDGKKIRITENEGGKKGAYAQELFANEAIDYIQQERENPFFVMLTFSSPHAELAVPEKYSKQYSFDEKPYSGMSTGTPSDKYAAYYPEPVKKPNATLAGMVSALDDYVGQITKALDEKGILDNTIIVFTSDNGPHDEGGADPKYLKAATPYKGQKRDLYDGGIHVPMLIQWPDKIKKPRVDDTPWLFADVLPTLADITGVDLNLVPRVKTNGVSIKGLLQDSPEPQPERVLYWEFA…	Sec/SPI	SPI	No TM	No TM	not belong to an outer mebrane protein	Extracellular	Periplasmic	Extracellular	Periplasmic	Cytoplasmic Membrane	Periplasmic	catalyze the hydrolysis of sulfate esters
PUA1001_03792	xynB	Xylan 1,4-beta-xylosidase	MKHRLHKHTLMALSLSIIAALTGCNAQINAGETPSDEKFLKPAQTGSFGDQGDGTYINPILNADYPDSDIEQVGDTYYMITSKQHMSPGMPILRSKDMVNWTNVGHAFPKLSWAPEYNWDRMNGYSFGTWAGDIAYHEGKWYVYQIDYQHGLMVTMADDITGPWSEPIMMLPKADVLDDPAVFWDQETKKAYVIINTGSKQKSSDNKIEGNENRIYEMSWDGTKILDKGKLVYTGMGAEAAKIYKIDGTWYIFMAQWTMGDKSTKPGVKNPKNDRKQLVLRSKESIYGPYEVKTVLEKGSEFNHRSASQGGLMQAPDGSWWYMHQLIQNDDIPFQGRPQVLEPVTWIDGWPIIGVDEDNDGIGEPVKRYKKPINGYPITAPKSDDDFSSAKLGPQWEWN…	Lipoprotein Sec/SPII	Sec/SPI	No TM	No TM	not belong to an outer mebrane protein	Periplasmic		Extracellular	Periplasmic	Cytoplasmic Membrane	outer membrane anchored periplasmic or extracellular	GH 43, glycoside hydrolases are α-L-arabinofuranosidases [1], endo-α-L-arabinanases (or endo-processive arabinanases) [2, 3] and β-D-xylosidases
PUA1001_03793		hypothetical protein	MKTFKSPLDLQPSSEESEVKNIILHIRKYITRRTSNADNVDDLVQEALIRTINRNKSTKIDNFPAYINQVAKSVIYHDWQKNKNQLNNDDEMELIAPESNDPESKIITEQKLILVKQALDKLPPLRRKVFELRRLEGLSREEIGLKLGMSQESVKKHITRAMTQITLHIEKHQ	No SP	Cytoplasmic	No TM	No TM	not belong to an outer mebrane protein	Cytoplasmic	Cytoplasmic	Cytoplasmic	Cytoplasmic	Cytoplasmic Membrane	Cytoplasmic	The sigma-70 domain, also known as the σ70 subunit of E. coli RNA polymerase, is a key component involved in transcription initiation. It's the largest family of sigma factors and is responsible for recognizing and binding to promoter DNA sequences.
PUA1001_03794		hypothetical protein	MNEQTLEQAADWVDRLNDLNENESAELSLWLKQPENKAAFDRVAKIFGDPSIDKALHNLHIHHNDTSITPLKKNANKQKSFHKIAIAASFSAIAFMAYWFSLPQQEASITPTIASNDKLESVKTINAPIGKRVSKLLTDGTYLHLNAGSELTAKLQPNVRKVVLNKGQVFFDVAKDKKRPFIIDSGETNITVLGTSFDVQHNENKVVVTVYEGKVKVNAKDTVTLIPPQKAVVVDGRITVTTDKSLEQLPLWRTGWIEAEKETLDSIVEQLQRYSNDKIKLDSELSNTIISGRFNLEAPKQSLMLIADAYNLKLEERQNILLISRI	No SP	Cytoplasmic	1 alpha helices Transmembrane	1 alpha helices Transmembrane	not belong to an outer mebrane protein	Cytoplasmic Membrane	Cytoplasmic Membrane	Cytoplasmic	Extracellular	Periplasmic	Cytoplasmic Membrane	FecR is involved in regulation of iron dicitrate transport. In the absence of citrate FecR inactivates FecI. FecR is probably a sensor that recognises iron dicitrate in the periplasm and sigma factor antagonist activity
PUA1001_03795		hypothetical protein	MFHLFTFIAMSKLHCLRHKILYLTNALICFSILIPSSIEAAQTKSKFVQVPESSLSDSLRQIAIAYQVSYSSDPTLLNNKKSPTISGSYTLSQALKLLLDDTTLSFKIKNNGFVIYKSPSQNNIKLIEEITVKGIRYSQARSRNLKHNTKAISEAISAQDITDIPNTNLAEALQYIPGVAITREAGEGRQVSIRGSYPDFSLVTLNGMPVLANNDSPMDSRVQKQRDRSFDFNILPAELFKQIQVFKSYSSDQIAGGISGTMALKTISPLDKKGFNFVITPEIGYNDYVGSGSKRYSTLLSNTWGNWGALASVAYTSRESLEQGANTFRWRNIAINNADLSSLSKLQSENLAQGNYIIPRGNRYSVWQGTQQRFGTNLSLEYKNSTSQIDVDVLSGFLK…	Sec/SPI	SPI	22 beta barrel Transmembrane	No TM	possibility of being an outer membrane protein	Outer Membrane	Outer Membrane	Cytoplasmic membrane	Outer Membrane	Outer Membrane	Outer Membrane	Can be outer membrane porin or transort protein, possibly nutrient uptake, efflux or cell adhesion		Channel active transport
PUA1001_03796		hypothetical protein	MAVGQRLTWLFVIFSAFNSLNAAGIEYFDMKSEDQPGTVKVAFLADIHLHDIFATTAKAVNTALPKDPKTRQPLLIRSMYAQLHSTRLFNENYFAFIHVLDELAQENIKLIALPGDFTDDGQPINVRALAKILSRYQKKYGMRFFAIPGNHDPVKPFSSPAGKADFLTSDGNEFGLYSHGHTKCAHNLSLCDDGVKHWGYSEILSTLNDFGFSKHESDLLYETPYKNREFSWCDPNNATRCIMMPDASYLVEPKQGVWLLAIDANVYAPQWKNTPITFKGSSGAGYNALIKAKPLLIQWIKSVVKRAKEQDKTLVAFSHFPMGDFYDNANKELHKVFNNGDFSLPRVPTAQTAKTLAQTGLTLHFAGHMHLNDTALITNNKSSQLVNVQVPSLAAYKAA…	Sec/SPI	SPI	No TM	No TM	not belong to an outer mebrane protein	Periplasmic	Periplasmic	Extracellular	Periplasmic	Cytoplasmic membrane	Periplasmic	phosphoesterases, hydrolase activity
PUA1001_03797		hypothetical protein	MRFIIFIAAITWLTGALATPLNQFQVIGSHNSYKKVLNLGVKKELSKLNPKLAAQIDYGHINIVEQLNSGIRHLEIDVLKDPNGGLYLRPWADRFSSEALFSEHEIEQLSIPGFKVMHIPGVDVQSHCVLFSDCLNNLKTWSQANPLHYPIVVMINVKETGTSIDPQPPTLKFKASDYHSLDAVIKQTLSDSLFTPDNLRKSTLSLNETVTQFGWPNVDLLRQKFIFLFDGKKSQTSLYKKNRPSLRGASMFAHYEADQPEAAFMIVNNPIKHFEKIQKLIASGYMVRTRADAVLDAKNSNKIKQFNAAKNSGAQIISTDFIPGSPQQARFNYVVQFDEGHLVRTNPFINNQL	Sec/SPI	SPI	No TM	No TM	not belong to an outer mebrane protein		Extracellular	Cytoplasmic	Extracellular	Periplasmic	Extracellular	The "PI PLC C1 domain" refers to the C1 domain found within Phosphoinositide phospholipase C (PI-PLC) enzymes, specifically those of the gamma class (PLC-gamma). PI-PLCs are a family of enzymes that play a crucial role in intracellular signaling by hydrolyzing membrane phospholipids. The C1 domain, along with other domains like the PH domain and the catalytic domain, contributes to the overall fu…
PUA1001_03798		hypothetical protein	MLNKPSRTLLATAIMSSLGASNYVYAEQSAQTEVEEIVVQGYRNSLLKAKDLKRNAVGAQDSIVAEDIADFPDLNLADSLQRVPGIAITREGGEGRQISLRGLGPNFTQVQLNGMEALGTSSSAMDSRGSVSRSRAFDFNIFASELFQRVDVKKSFSAEMDEGGIGGTVGLHTAKPFDFDGFNTALSGQLGDNSQTDDVSPRVAALISNTWDDKFGALFSIAYSKRDVNEQGYNTYRWRKKNASGSDISELSDELQDKINNGEVSFSRGSRYSLFENEQERLGTTLALQYRPNNNLEFSFDALYGELNNDRSEFHLQNRGSSSTALGCTGPAYNNEQVCSKLTALEINENNDAIYSVYEDAAIHSESRSQYADTKISQFVLKSDWQITNDLNMTALVGR…	Sec/SPI	SPI	22 beta barrel Transmembrane	No TM	possibility of being an outer membrane protein	Outer Membrane	Outer Membrane	Cytoplasmic	Outer Membrane	Outer Membrane	Outer Membrane	Can be outer membrane porin or transort protein, possibly nutrient uptake, efflux or cell adhesion		Channel active transport
PUA1001_03799		hypothetical protein	MATKYISLSNLPDTIKNEIKTIQNANQVEQLSLFIDNQSTLSGFENSISNTFNAYDLWSRFIRNQRKLVKISEAPNRVVVSRSISDKLEGVTYEGKLEIAPALIVGKDEDYFAWPSDREEKVERALIRLASQGKIAKISGKMGDRYAVYFSIKEIANELKSVNQTLSFAEIKQALQILKGSELNFKYQVTNQAGEQHYSESKMNYLSSIHFSGQQGKSTVKCLAVLNEFMSQQIESIGYRGFYFNRAQSFKRTLSRWLTLRLYHMFRYASVGKTHHFLLKKTMIKFGSIDNEDINKSRLTAIRRDMANTMKDLIEADILDSYKIDNIKDDEGNIVDYKYELCPSDSFCAEILSLNKHNKKITEKAKVLDEQELQANFTES	No SP	Cytoplasmic	No TM	No TM	not belong to an outer mebrane protein	Cytoplasmic	Cytoplasmic	Cytoplasmic	Extracellular	Extracellular	Cytoplasmic	Unknown
PUA1001_03800		hypothetical protein	MNTRKRAVIGRKVTTTNLDELITKNSGNNIVERSPISERDIEWERVEIESQDVLNKCTKSIYNKRSFKDLSLASVLDIYHSIKSTGGNTEAVRAEIVDGKYEILGGLRRAYTVSLLPDTKLTLIVAKNLTEEERAHFALVMDEYSEPSYMDKARSISELKDKLEKRNGMELTGTKLCEILGMKKSNVYYALSFSNIPNDIIKLFPALKFISTPFLRELVKYNKDGYLDHLASHFKAIETSSLTGKESKEELLEIDEFLEKESKKLQRDILNKIKNDKTEGETVYNGKFKELIKSNVSGVKFTTTKNGVNISIDESKVSPDILEMLLTSFKS	No SP	Cytoplasmic	No TM	No TM	not belong to an outer mebrane protein	Cytoplasmic	Cytoplasmic	Cytoplasmic	Cytoplasmic	Extracellular	Cytoplasmic	ParB plays a vital role in chromosome partitioning and nucleoid occlusion. These proteins are essential for ensuring proper chromosome segregation during cell division by binding to the DNA origin of replication and localising to both poles of the predivisional cell following DNA replication.
PUA1001_03801		Plasmid partition protein A	MDDRILKIATRAKLTLEALSEKITNSQIEFNAEKYEPTYSKSAVANLPELAKAKVDKAVAEMEQKGYQFQKKQAGLNNVYSMGHKDITSIYEHRGVPKYRDKFKEAHTIFLTNLKGGVAKTVSSVTLAHGLRCTPALLHHDLRILVLDLDPQASATMFMKHDLSIGVVDETVAQAMLQNVSREELLEEFVKPTNVSGVDIIPASIEDAFIASQFEKLANEHLPGQNIYDVLQENIINKLKHDYDFIFIDSGPHLDAFLLNSFVAADTFLIPVPPAQVDFHSTLKFMQRLPELFDMTETAGSEIKLSSIFGYMAKIARKSDHADAQSLLREVCGADMLDTSLPLSTAFERCGESFGTVFSTNPKFYPGDRDALKKARLKAEEFTRSVFDTITFNRKNKG	No SP	Cytoplasmic	No TM	No TM	not belong to an outer mebrane protein	Cytoplasmic	Cytoplasmic	Cytoplasmic Membrane	Cytoplasmic	Cytoplasmic	Cytoplasmic	The most common reaction catalysed by enzymes of the P-loop NTPase fold is the hydrolysis of the beta-gamma phosphate bond of a bound nucleoside triphosphate (NTP). The energy from NTP hydrolysis is typically utilised to induce conformational changes in other molecules, which constitutes the basis of the biological functions of most P-loop NTPases. P-loop NTPases show substantial substrate prefer…
PUA1001_03802		hypothetical protein	MQVEKKLNPNPISRSNLPKHIKQGHKLVFSRKDLSQREADLFALMMAQMKDSDWEKSTPQYTYTASQLSEWLNISSKHVGSILSPAAERLASYKIGIKVEGTSGDFEFDYKPLFKNIKYKRGVLTMVPNDMLESEYIEYKQGFALITTRTYLDIKQEYAKRLYEILSRFKKDGYEMHYIAIDELKGLFGLLDESGRLKKNKSSFKNNGVFMKRCVRDSIEILRGHPIARKEFLFLESENNDIGYELKTQGKKISEIKFLIRWLNKGTTEELNTHDALNTVKELISKQLIQKEKLSPAELTQLMFAYRYLGQDDEADKVEKALNRSMALNKNTVNEKEKQLRDEVNSLIELTKDIDY	No SP	Cytoplasmic	No TM	No TM	not belong to an outer mebrane protein	Cytoplasmic	Cytoplasmic	Cytoplasmic	Extracellular	Cytoplasmic membrane	Cytoplasmic	Winged helix DNA-binding proteins share a related winged helix-turn-helix DNA-binding motif, where the "wings", or loops, are small β-sheets.
PUA1001_03803		hypothetical protein	MRLLTIFFVFLSFGANAADWKGVYEGIERYKNKEVKGLSYQFLDLRTTEGVFLYDSDIGDDERGLSCKIETKNIVWSTSLGRTMLLDCGTDTIQFELVLLLDYSSSGDTQYALKSDVKASLITHSNGIAVETSSMWLQRTDDKSLLDQLKQTVTYK	Sec/SPI	SPI	No TM	No TM	possibility of being an outer membrane protein	Extracellular		Extracellular	Cytoplasmic		Extracellular	Unknown
PUA1001_03804		hypothetical protein	MKSWNELTNLQRAVIGIAMVVAAAVLPEIAFLVQLGGMEVAFALVFASLAPIISWFSTKYQAIKECLQTSIVAFMHSASAKPSVFFVQASFCAAALLFTSSGLLAFYFFMPSMLLNGVFA	No SP	Transmembrane	3 alpha helices Transmembrane	3 alpha helices Transmembrane	not belong to an outer mebrane protein	Cytoplasmic Membrane	Cytoplasmic Membrane	Cytoplasmic Membrane	Cytoplasmic Membrane	Cytoplasmic Membrane	Cytoplasmic Membrane	Unknown
PUA1001_03805		hypothetical protein	MKYVIFLLSFISTGLLANPSPTDVFSMETTACFGTCPAYRVNVFSDGVIVYSGDAHTELEGTYRLPDNPELFQKILRLLDENSFYKFRDDYGWTGEGEENPCREEWTDHPSTVLSIQFAGNMKTVHHYHGCKGFDREQELEALEKTLFELIGLSGYVGT	Sec/SPI	SPI	No TM	No TM	not belong to an outer mebrane protein	Extracellular		Extracellular	Cytoplasmic	Cytoplasmic	Extracellular	Unknown
PUA1001_03806	adh	Alcohol dehydrogenase	MPRKLDEYKHVNYSWDDSVADELSPIENLVYRSNILGADQRITNTGGGNTSAKLIETDPLTGEQVEVLWVKGSGGDLRTSKKENFSSLYQGKLQALDDTYQARDDKGYKSAGEDAMIGMYKHCNFCLNPRASSIDTPLHSMINEKHVDHLHPNAVIAVASCKDQKELTEVIWGGKMAYVPWMRPGWEAAKVCEEAYAEKPDSVGILLGQHGHTNWDSESKSCYETSLWVIETAARYIEEHDKGEQTFGGAKVESLSHEARTELLAKFLPVARGLLSNKVKFIATVQTDETALRFVNSVDAPRLAKLGTSCPDHFLRTKIQPLYVDFNPQTDDFDTLVEKLNAGIEQYRVDYTEYYNNCKRDDSPAMRDPSPTVILIPGVGIIGWGKNKSESRVTTEFYN…	No SP	Cytoplasmic	No TM	No TM	not belong to an outer mebrane protein	Cytoplasmic	Cytoplasmic	Cytoplasmic Membrane	Cytoplasmic	Cytoplasmic	Cytoplasmic	Class II aldolases, including aldolase II, catalyze the reversible aldol cleavage of fructose-1,6-bisphosphate into dihydroxyacetone phosphate and glyceraldehyde-3-phosphate.
PUA1001_03807	rhaA	Probable sugar isomerase	MTQRIDKALIADENAQLLSDLNEDYQALGNKLARNDINIEEITEKAQAFQIAVPSWGTGTGGTRFARFPGEGEPRNIWEKLEDSAVINDLSQCTERVSPHFPWDKVDDFTELKQFSDELGLSWDSINSNTFQDQPGQEHSFKYGSLSNTSAESRELAIAHNLDCIEWGKALGSKTLTVWVGDGSNHPGQQHFQSAFERYLESMKTIYAGLPSDWELHIEHKMFEPAFYSTIIQDWGSNILAAMELGPQAKSLVDLGHHAPNVNIEMIVSRLIQFKKLGGFHFNDSKYGDDDLDSGSLHPYQQFLIFNELVDAQYRNQEGFNPNYMLDQSHNVTDPIESLMNSAASVQRSFVSALLVDREKLSQYQQDNDALMASNTLKNAFNTDVSPILAMARLRKGGA…	No SP	Cytoplasmic	No TM	No TM	not belong to an outer mebrane protein	Cytoplasmic		Cytoplasmic	Extracellular	Cytoplasmic	Cytoplasmic	a protein domain found in enzymes that catalyze the reversible conversion of L-rhamnose to L-rhamnulose. L-RhI enzymes convert L-rhamnose to L-rhamnulose, which is the first step in the catabolism of L-rhamnose in many bacteria
PUA1001_03808		hypothetical protein	MSTAEEFETQPVSPNKLQSANTFAGSYAGEHVAGTEFVIGALFVSWGVGASDILLGLLLGNLLAVLTWGLVTAPIATDTRLTLYAYLEKIAGPGTIKLYSVINGILFCVLAGAMITVSASAVRVLFDIPPQVDWYPTDFRFVLVALGVGAVVVFMAVKGFKKLAAFAEICAPWMILMFVVGAFVLLPTIVTATQGVNSISSFSDFLHIASESIWVDTDSGIGFWHVAAFAWVANLAMHGGMGDMTLLRFARYSRYGYFSALGMFIGHYLAWVCAGIMGAGAAILLNTTIVALDPGSVAYQALGTCGIIAVIIAGWTTSNPTIYRAGLAFSSVNHKWGRTKVTVVVGIVTTIIACFPFVFSQLLGFVGIMGLMMAPVGAVIVAEHWLFPRIGFTRYWSKY…	No SP	Cytoplasmic	14 alpha helices Transmembrane	13 alpha helices Transmembrane	possibility of being an outer membrane protein	Cytoplasmic Membrane	Cytoplasmic Membrane	Cytoplasmic Membrane	Cytoplasmic Membrane	Cytoplasmic Membrane	Cytoplasmic Membrane	CodB is a cytosine transporter protein found in bacteria, belonging to the Nucleobase-Cation-Symport-1 (NCS1) transporter family. It facilitates the uptake of cytosine into cells, potentially coupled with sodium ions. CodB also plays a role in the transport of 5-fluorocytosine, which is being investigated as a potential antimicrobial agent. A hydantoin permease domain is a protein domain, a conse…
PUA1001_03809	FBA,fbaA	Fructose-bisphosphate aldolase	MTDLRDLVPPGVVNASQMKVLFDYARENNFAYPAVNVVSTNSINAALESAKECNSPIIIQLSYSGSAFFVGKGVGLSGHEASIAGAIAAAHYVHGVAKFYGIPVILHTDHAAKKLLPWIDGLLDEGELYYNATGKPLFSSHMLDLSEESLEENTATCKEYLSKMIKLDMGIEIELGCTGGEEDGVDNSGIDSSLLYTQPEDVAYAYEHLIEVSDAFTIAASFGNVHGVYKPGNVKLTPLILKNSQAYVQDKYELAHNSLNFVFHGGSGSSAAEIKEAISYGVIKMNIDTDTQWACWQGVHKYYENNSDYLQTQIGSPNDPDSPNKKYYDPRVWLRQIELSMTKRLRITFEELNCINRY	No SP	Cytoplasmic	No TM	No TM	not belong to an outer mebrane protein	Cytoplasmic	Cytoplasmic	Cytoplasmic	Cytoplasmic	Cytoplasmic	Cytoplasmic	Fructose-1,6-bisphosphate aldolase (FBP aldolase) is an enzyme that plays a crucial role in both glycolysis and gluconeogenesis. It catalyzes the reversible conversion of fructose-1,6-bisphosphate into dihydroxyacetone phosphate (DHAP) and glyceraldehyde 3-phosphate (G3P). In glycolysis, it cleaves FBP, while in gluconeogenesis, it performs the reverse reaction, forming FBP from DHAP and G3P.
PUA1001_03810		hypothetical protein	MERRNFIKTLGASLVLFQTPLLAMSLEANQLTSTQPAKLVWVVLRGAMDSLGTVVPTFDTNLLKQRPKLAKGIKEQLLPLDNGYGFHPALANLHQWYKDKQLLPIVAVSSGYTERSHFDGQDYLESGLANIDHNSGWLARAISQKNVNAIALARSTPISLRKTPQANTWYPSRLKDADSDVYQALSSMYADDKLLLDRLNQGLALQGLTQQESNKSNGKFVDLSKTCAKLMIDPKSNVDCAMLELGGWDTHSNQNNRLAKQLEELDNGLHALKQGLGTQWQNTVIIVATEFGRTVKENGTLGTDHGTASAMFIAGEKVKGGQIAGQWPGLADEQLFEKRDLMPTSNTFSWIARTLNEHWKLTPQQLAHVFPSVPIASASVIKA	TAT/SPI	SPI	No TM	No TM	not belong to an outer mebrane protein	Periplasmic		Extracellular	Periplasmic	Cytoplasmic membrane	Periplasmic	Unknown
PUA1001_03811		hypothetical protein	MSVQATIAINRFGLGAKPSEFIAAHKDPKQWLISQLQLKPAIHFNSDVAHSNEIMQTLAELRKQKKSDQNNLKSDKSSEAPQTKTPKVSYHRQTYLQLSIDTLKHAINSENSLNWRLLDFFSNHFSVSSASTVMTALAPTLEREAIAPCLLGRFDDLLISVIQHPAMLIYLNNEKSFGPNSKIAKKNGRGLNENLAREILELHTLGVDSGYDQKDVIELAKGITGWSVANPLKDKEQGFKYRRSGHEPGVRTLLNKTYSQKESEQGKSMLRDLAVHPATAKHISYKLAHHFISDNPPASLVNKMTDRWLATNGDIKEVMTTMINADEAWHVEKLKFKTPREFLISSLRALDLETNNRQLYSSLVTLGQQPFKAGSPAGYSDREEDWNGANALMSRVNWA…	No SP	Cytoplasmic	No TM	No TM	not belong to an outer mebrane protein	Cytoplasmic	Cytoplasmic	Cytoplasmic	Extracellular	Cytoplasmic Membrane	Cytoplasmic	Unknown
PUA1001_03812	lldD	L-lactate dehydrogenase (cytochrome)	MIISASTDYRKAAKAKLPPFLFHYIDGGSYKEHTLSRNVQDLSDVALRQRVLKDMSDLDLSAELFGEKLNLPLILAPVGLTGMYARRGEVQAAKAAENKGIPFTMSTVSVCPIEEVTPNIDRAMWFQLYVLKDRGFMKNALERAKASGVKTLVFTVDMPVPGARYRDMHSGMSGPFAASKRILQAMTHPRWAVDVGLMGKPHDLGNISAYRNEKTSLVDYIGWLGNNFDPSISWKDLEWIRDFWDGPMIIKGILDEEDAKDAVRFGADGIVVSNHGGRQLDGVLSSARALPKIADAVKGDIKILVDSGIRNGLDVVRMLALGADSAMLGRSYIYALATNGQKGVEHLLDLYEKEMRVAMTLTGAKSINELGPHSLVAY	No SP	Cytoplasmic	No TM	No TM	not belong to an outer mebrane protein	Cytoplasmic Membrane	Cytoplasmic	Cytoplasmic	Cytoplasmic	Cytoplasmic	Cytoplasmic	The "FMN DH domain" likely refers to two distinct protein domains: the FMN domain and the DH domain. The FMN domain is a binding domain for flavin mononucleotide, a redox cofactor involved in electron transfer. The DH domain, or Dbl homology domain, is a protein domain often found in proteins involved in cell signaling, particularly those that activate small GTPases. Aldolase Class I enzymes are …
PUA1001_03813		hypothetical protein	MKKIKLLGFLSIALSLSATSGLAQAVQNSCTKKPFNPASGNYSQLVEALQRATNTGIPVTITGDFTISKPITIVVRKDLTVNASGASFTSAAGLDGDMFSIDAVKSASDQCRYSNKRNANVNWKGGYFEFSKSDNSTVVPIQSLVPSSRQGVQKTGDALSIRGAWTNGPQRIDNALVDDVLMRGTLGSGKVFSDAGGDSGVFMSSVKRGEVRNSEFYGIRDAGIYVSANGQNANMRSEYHLINNVIKRAYDGISSKRGADGIVMRGNEIVDTAVGLSIKQNLPGRVASNITIENNEINRSVRGILLENTRNSKVNGNAIINLGGKVAGSESALGGGGKYRGVTFENLGGTLNQMRNNNFSADGSTSQRRNKTVIALSKQGNAPISITGNTYNSYIDIRS…	Sec/SPI	SPI	No TM	No TM	possibility of being an outer membrane protein	Extracellular	Extracellular	Extracellular	Extracellular	Extracellular	Extracellular	Pectin lyase- like
PUA1001_03814		hypothetical protein	MTLRKVTLLIGVTLFVLLFVQQILQSENDTLDDLKRLSVDDLEDTFLKKEVLVEKDVIISPSFLHKQNSSSFSFTRDINSWIEKLGKPMSNDDIISSSEVMLNKVAKLAQSQPDIYYQLLNTLVDLPHGEHRIYLQRILAQGTTEQIKAVIDEFLYHHIEENRTFAIQLLFSLDDKAAQAQLLNTVFNLYLSEIEQLQLLRFLADAEHAKLANLHQASIETLYQYSQSLNIKNTALEVLLNNTSYTDLSVYELLVKSGPVSENHILSIIRSLAISEQSKLGDIDTLLNHLYYMKSDSSQSIENKAIIADILTLLNA	Sec/SPI	Cytoplasmic	No TM	1 alpha helices Transmembrane	possibility of being an outer membrane protein	Cytoplasmic Membrane	Cytoplasmic	Cytoplasmic Membrane	Cytoplasmic	Extracellular		Unknown
PUA1001_03815		hypothetical protein	MKFKIHTILPLAIAVFSLNALAEQLSPDSFNDPQQNYLPKTWMHAMNGNLSKPGFTQDFKAMKEAGIGGAIFFHVHRRNRPYSSDGPIRFGTEEFYDHLVHAAAQADKNNIEFGIHNADGWTSSGGPWVTPEISMKRISWSEKAVKISQDNQLFLPPQPGFYEQFYRDVAVIALPANKYNQSNAFANAKVTVSDPTLNADLLTDNDWDSTLTFKENKANNYWVQVEVDKPTTLRSLHIETPNRHGDAALQISADGINFTTVVKKLRRPRPGARLWAFSPQLVSEETDGYKAKFFRLVFDKPITLKRFDLWSVPRIDDWFSMNSMERGRVSLAPKINPLAITKEKDVLVLSRGELPKDGIKLPKGNWRILRFGYTSTGAFNVPATIEGEGLEVDKFDAKA…	Sec/SPI	SPI	No TM	No TM	not belong to an outer mebrane protein	Periplasmic		Extracellular	Cytoplasmic	Extracellular	Periplasmic	GH106, The glycoside hydrolases of this family are α-L-rhamnosidases (EC 3.2.1.40), and is comprised exclusively of bacterial members.
PUA1001_03816		hypothetical protein	MQNKYFQLAALAVLLSGCNSNDYTADTHESLSTPSYPVNNKTNSNSEVKRLDSVIYESFEQRGWNAENTSLSISTHQPGLNRALPKNFLFTQFQGPHSFSVESSIARFGSFSAKLHWQHDEPQKYNGDPQVLDNTDRKAMFHGHKASTTLATVWYGFSAYFPSEQTLLEDGQGALFFQIHGARDKNKEPNRIPPLSINLVENGFNIGYSWDSKKTSTSSQGEGNETFDVPAKLTEYQDRWVDFVIKVKTDPFENNGAISIWVDGKQMVNRTHIKIGYNDDMGVYPSFGWYLWGKYINRDQDMVMYLDEVRQAEGENISYQDVAPKAN	Lipoprotein Sec/SPII	SPII	No TM	No TM	not belong to an outer mebrane protein	Extracellular		Cytoplasmic	Extracellular	Extracellular	outer membrane anchored periplasmic	Polysaccharide lyase (unknown)
PUA1001_03817	xynB	Xylan 1,4-beta-xylosidase	MKLLQHTLITLCICISGCQSPDAASLKDNTTTQQNEMTHTFTADFTSDKEKLGEIYDFFDVAVRTERGNPKSKPATFSRKAKVNTVRMLGGWYNQDLTGDTYIWDGEKYVYNFKAATDRIDSWLESDWDIFQIVLDNPPWAFQRGYNFVNEPDGIHYLAKDRVGVYGNGLPPKDAKAWHNYISAFIKHLVSTYGEEKVNNWRFRIGSEIDTRPQHWAATQEEFFKHYQNTVLAIKSVLPNAIVGTHFREATHKSKYIDYTGNTEDAYAPNFVSWAKQNNVPYDFLAISYYPHITHPHEMDMHEVYQTQIAPILEHPDYNDDARFEIHEYKFIVKMKRAGFVSVATSHNSAFFAMLSKMMLEKNIKDVYQWGNARDGSYSPEAMTQLALNDMVGNTFYRN…	Lipoprotein Sec/SPII	SPII	No TM	No TM	not belong to an outer mebrane protein	Extracellular		Cytoplasmic	Extracellular	Extracellular	outer membrane anchored periplasmic or extracellular	GH 39, This glycoside hydrolase family predominantly consists of two known enzyme activities: β-xylosidase and α-L-iduronidase.
PUA1001_03818	aslA	Arylsulfatase	MAKFNYIAALLMLALTACSTSQTKHEMHGKKAKEPVNILVFLVDDLRNDLGVYGHKDVKSPNIDKLANEGVKFTNAYAQQAICGPSRVSIMTGLRPETTGLYTIRRDGRLRPNQPDIVSMPQLFKGNGYKTVSIGKVYHSVTDDQENWSTHIKKLDNFYANPENSKARFAYEAGDVDDNFYKDGKVATDAINTLKQLKDDKFLMFVGFSKPHLPFNAPKKYWGLYDREQFTVPSRDKPENMYKLALTKWGELRMYGGIPKKGDVDDELTKTLIHAYYASVSYMDAQVGRVMKAVDEMGLRDNTMVVFMSDHGYKLGEYGAWNKHTNMELDTKVPLIISRELSHENRQAGVTSSALVENVDIFPSVAQAAGLPTPNIDGKSLLALADNPDMPFKKAAYSL…	Lipoprotein Sec/SPII	SPII	No TM	No TM	not belong to an outer mebrane protein	Outer Membrane	Cytoplasmic	Extracellular	Periplasmic	Cytoplasmic Membrane/ periplasmic	outer membrane anchored periplasmic or extracellular	catalyze the hydrolysis of sulfate esters
PUA1001_03819	ramA	Alpha-L-rhamnosidase	MINLKQLSLSKIGMKTVLLALIICFLTACNNENKSPNTQHQITKSIGVPTKLKVGEGFESPVGYYESKPRFSWEIPQNTHSNFQSAYQIQVSSTLNKFNTQPDLWDSNKVNSSATSWVEYQGLPLSSRQQLYWRVKVWNEKNQVSQWSKPQSIELGLLSNKDWQAQWIGHPNTQEAQNPSKSTIATPQYFRKSFNINKEIQQARLYITSKGVFKPFINGEEVSKVDVMTPGWTPYSKRIETLTYDLTDKLTLGENTLASILAGGWFSARIADLKETDHTHSPLLLAQLEIQFTDGSKQIIKTDESWKVTQNGPIRFASNYDGEHYAQALEQPNWNKNEFDSAKWQSVYTQKIDPTIKLSPKRHEPIRIIDELSPIKIMNISKDSVVFDFGQNMVGVPEI…	Lipoprotein Sec/SPII	SPII	No TM	No TM	not belong to an outer mebrane protein	Outer Membrane	OuterMembrane	Cytoplasmic	Extracellular	Cytoplasmic Membrane/ Extracellular	outer membrane anchored periplasmic or extracellular	α-L-Rhamnosidase, or simply rhamnosidase, is an enzyme that hydrolyzes α-L-rhamnose residues from various compounds, including plant cell wall polysaccharides and glycoconjugates.
PUA1001_03820	SGSH	N-sulfoglucosamine sulfohydrolase	MKMHIKVLFVMIFLLFGCDSHTADSTSSENEITNRPNILFILADDHRWDLLGKNHPIIKTPNLDALANQGVSFSNSFVTTPICASSRISILTGLTERTHDFTFSRPATGSIESGNIYPKKLKDSGYTSGFVGKYEIKLSGDDSDRFDYFEPLLHSKTNTYKGSEIPQTHYITQKAKDFIVNMHDTSKPWVLNVNFWNPHALDSDKENQYHYPAKFENLYSDITIPPAKLSDDATFAALPNFLKQSIGRVRWEYRYANDAMYQKMIKRHYRAISAVDEGVGQIVKQLEQLDILKNTIVIYTGDNGYSLNERQLAGKWFGWEEDLRVPLIIYDPRNTKKQGSNIEETALNIDIAPTILDYAGVEIPETYQGSSLVSLVKGEQVSSWRDEFFFEHMYQPKRV…	Lipoprotein Sec/SPII	SPII	No TM	No TM	not belong to an outer mebrane protein	Outer Membrane	Cytoplasmic	Extracellular	Periplasmic	Cytoplasmic Membrane	Innar membrane anchored periplasmic	Iduronate 2-sulfatase (IDS) is a crucial enzyme involved in the breakdown of glycosaminoglycans (GAGs), specifically heparan sulfate and dermatan sulfate, within lysosomes.
PUA1001_03821		Methyl-accepting chemotaxis protein NahY	MDLSFRKKIILSVITPIIAIIAIFVLLTYNNSIDTFDRDLAHYQTDITQAKRHHLKSLVSLALNTIEEPITAGNNEQAIDIINNLKFDSTNYFFIMTIDGIALANGRNPAIRGKDLSKNKSVLKQIEAVTKKDGYLTYLSGRPGDNSAIYEKMAYLEMIPGTNWYIGTGFYIDEIAHTIQEKQLNGEIKLNSFIRSLILVALFLLAIVIALALVFVKRLYAVIGGEPYEIESVVKKISSGDFTTTSNNTSNPTGIYGAVQQMVNKLKNIIYDINGASSTLNTSAEAMINSVHSVKEDSQTQMEQLELTATAMNQMTFTAEEVARNALEASNSTQKANENAKQGNEIVASMNESITSLVSGMQEVEQVLTELEDKTTGIGSILDVIKGISEQTNLLALNA…	No SP	Cytoplasmic	2 alpha helices Transmembrane	2 alpha helices Transmembrane	possibility of being an outer membrane protein	Cytoplasmic Membrane	Cytoplasmic Membrane/OuterMembrane	Cytoplasmic Membrane	Cytoplasmic Membrane	Cytoplasmic Membrane	Cytoplasmic Membrane	Methyl-accepting chemotaxis proteins (MCPs) are transmembrane receptor proteins that play a crucial role in bacterial chemotaxis, the directed movement of bacteria in response to chemical signals
PUA1001_03822		HTH-type transcriptional activator AaeR	MIGASELAIFAAVVEENSFSQAALKIGLSKTVISKKVSALEQELNIQLLYRTTRKLSLTDAGKLLYKHAKGINQQANDAFTAINELSQEISGHIVMSVPTISGELLLADLVANFCKKYPKVTIELRLENKLIDLVEEGVDLAIRTADLADSSLIAVPLLQSSWVVCCSPKYLESGHKLEEIEDLKAHNCLCYDLQANGSNEWRFTKNGQQKSILVKGSMSSNNALSLKKAALNDIGLIYVPKCSVYEELQSGSLVQMLHQYKARSLGVFAIYPYTRHKPEKITLLIENIKKEYKSLEHIFN	No SP	Cytoplasmic	No TM	No TM	not belong to an outer mebrane protein	Cytoplasmic	Cytoplasmic	Cytoplasmic	Cytoplasmic	Cytoplasmic Membrane	Cytoplasmic	HTH domains are frequently found in transcription factors, proteins that control gene expression by binding to specific DNA sequences and regulating the transcription of other genes. The LysR substrate domain, also known as the LysR-type transcriptional regulator (LTTR) domain, is a protein domain found in a large family of prokaryotic transcriptional regulators
PUA1001_03823	FBP,fbp	Fructose-bisphosphatase	MQRLIPVLKKDNVELELIMLIRTILAASKEISFRVSQGALAGVLGSTLDENIQGEVQKKLDVIANQLLKDMLLNDDSVRAIASEEEDFVVAGTPNAPYIVAFDPLDGSSNVDINGQIGTIFTIYKARDDVADDSDEQFSQCGNQQLCAGYVLYGASTLLVMTTGGPTRCFTLDLTHGGYLLTDSSCKIPLKTKEFAVNLANYRYWSEREQFYFDEILFQNEEHAGSSMRWNAAMVGDMHRIICRGGIFLYPADSRKTSRNGKIRLLYEANPLAMLVENSGGRATSLGQKILDIQPESLHQRVPVALGSKEQVDEYNKVTLKL	No SP	Cytoplasmic	No TM	No TM	not belong to an outer mebrane protein	Cytoplasmic	Cytoplasmic	Cytoplasmic	Cytoplasmic	Cytoplasmic Membrane	Cytoplasmic	The FBpase domain refers to the fructose-1,6-bisphosphatase domain, an enzyme domain crucial in gluconeogenesis. It catalyzes the hydrolysis of fructose-1,6-bisphosphate into fructose-6-phosphate
PUA1001_03824		hypothetical protein	MLSHIFDIDGTLTRTGYDLWFLTMKELCEPIAFNRLVLNWNVNDRTHENAHKRLVDGLNLLKAVSNPEEKLFKTAKRLTLSLIHQNIIPNKAILTLRQSIQLCDLVVLNTANFAEAAKGFTAALLESGLITQVEHDKIVVLATNINWDSFSAQCFNVGDVKIHTYYRYLQSQNYVVKVPDKVFVDDPFFSDASLVTEALQVVLIDNPQNRDYSRNVGFERVFWA	No SP	Cytoplasmic	No TM	No TM	not belong to an outer mebrane protein	Cytoplasmic	Cytoplasmic	Cytoplasmic	Cytoplasmic	Cell Inner Membrane / Extracellular	Cytoplasmic	Unknown
PUA1001_03825		HTH-type transcriptional regulator UlaR	MNKSSDSIPNSEKTLPMLEKHRQQLIINILEQRQFASVRSLTQLLNASEATIRRDITKMSNRGEITKIRGGAESISKKKKKKNISSSSFILDKTKNAKTKKLIAKRAVELCANGDSIIINGGSSTFMMGEYLDKLQLNVLTNSFVLANYISENSTNQVSLPGGEIYRDQGIILSSYESDTTENYRGTMMFMGTPGVGEFGVMESDPLLIRSEKKLKKQTEKLVILADSTKLGQQSNFIFCPLTEVDILITDSNANPKLIKTFEEQDIEVIVVEAID	No SP	Cytoplasmic	No TM	No TM	not belong to an outer mebrane protein	Cytoplasmic	Cytoplasmic	Cytoplasmic	Extracellular	Cell Inner Membrane / Cytoplasm	Cytoplasmic	An HTH (helix-turn-helix) type transcriptional regulator SRLR-related refers to a protein that regulates gene expression by binding to specific DNA sequences, utilizing a helix-turn-helix motif for DNA recognition, and belonging to the SRLR (Suppression of RecA-like protein) family or related to it
PUA1001_03826	kdgK	2-dehydro-3-deoxygluconokinase	MKVAVLGECMIELSQQVGDQFKIGFGGDTLNTAIYLCRCNGEADYFTALGNDPYSQSMLNAWQDEGVGIEHVKIKNNALPGLYIINNDEDGERHFQYWRQNSPARTLLSDYPSVLDEIKSYDMIFLSGITLSLYPQDDLIALFNCLSQYRKQGGIVVFDNNYRARNWMDLNTAVDVFSKMMTLTDVALISFDDEKSLYGEHSVEQCINRWVEAGVEEVVVKNGHHGCHLYKNKQVSFHPLKSVLKPVDTTAAGDSFNGAYLAAKLQSKDIKDCISAGQQCASTVIMHKGAIINRDIALTDGGS	No SP	Cytoplasmic	No TM	No TM	not belong to an outer mebrane protein	Cytoplasmic		Cytoplasmic Membrane	Cytoplasmic	Cytoplasm	Cytoplasmic	The hexokinase family comprises a group of enzymes crucial for glucose metabolism, catalyzing the initial step of glycolysis by phosphorylating glucose to produce glucose-6-phosphate,This family includes a variety of carbohydrate and pyrimidine kinases
PUA1001_03827		Sialic acid-binding periplasmic protein SiaP	MSVNTSIKIVVALALCMCISACSNDDRHTSIRLAHHLDTQHPVHKSLVHMNEVLQKLSGGTMELVIYPSAQVGTEREVLELLQIGSMGMTKVSASSLEAFVPQMKVFSLPYLFDNHAHYWKTLESDIGQDLLDAGTPFLIKGLGYFDAGSRSFYTTKKKVETPSDLAGLKIRVMSSQTAVDMVNTMGGAATPVSWGELYTSLQQGIVGGAENNPPSFYYSKHYEVSKYYLLDEHTSIPDVIVIGTKVWDKLTTQEQGWLSEAMHQATEYQKVLWAESTAMSLKKVKEAGVKVMEADKALFQDSVKPIYESLEGTILEPVVESIKALGEE	Lipoprotein Sec/SPII	SPII	No TM	No TM	not belong to an outer mebrane protein	Outer Membrane	Periplasmic	Extracellular	Periplasmic	Periplasm	outer membrane anchored periplasmic or extracellular	DctP (COG1638) is a conserved protein domain found in bacteria, often associated with C4-dicarboxylate transport and metabolism.It's often found in periplasmic proteins, suggesting a role in transporting molecules across the cell membrane
PUA1001_03828		Putative TRAP transporter small permease protein	MKLYENILQHIDKFLRIMLAIMLTLLVIDVTWQVVTRFLLPQPSSFTEEVARFLLIWISLLGGAYAYREHSHLGFDLIVRNLSAFKAKIVFKFCCFLVAIFAISVLIVGGFNLVHLTWKLGQHSAVLNVPMAGVYLVLPLSGLLFLAYSVYFFFNTQSYCLEQEDIT	No SP	Transmembrane	4 alpha helices Transmembrane	4 alpha helices Transmembrane	not belong to an outer mebrane protein	Cytoplasmic Membrane	Cytoplasmic Membrane	Cytoplasmic Membrane	Cytoplasmic Membrane	Cytoplasmic Membrane	Cytoplasmic Membrane	Part of the tripartite ATP-independent periplasmic (TRAP) transport system, Transport
PUA1001_03829		uncharacterized protein	MITMILFGVFAILLLINLPIALAIIFATLVTMLFTIDTLPALTTIAQRLTAGIDSFALLAIPFFILSGYIMGQGGIALRLIEFAKVLVGRLPGGLAFVNVISCALFGSISGSAVAATSAIGGFMIPAMNKEGYNKPFSTAVTVTAATTGMLIPPSNILIIYSLASGGVSIAALFIAGYLPGLLVTFLLIAAAAIYVKRKNIQPLSESSIGPFWPSLFGAVPSLFLIFLIIGGIIGGFFTPTEAGAIAVLYSLAVSLCFYKELSFKDLYPILLKSVNTTAIVMLLIGASSAMSWLMSYELIPQTISQTLLALSDNPLMILLIINITLLLIGTFMDMTPAVLIFTPIFLPVAESLGISPLHFGIMMILNLSIGLCTPPVGSVLFVGCSIGKVSISDIVKPI…	No SP	Transmembrane	10 alpha helices Transmembrane	11 alpha helices Transmembrane	possibility of being an outer membrane protein	Cytoplasmic Membrane	Cytoplasmic Membrane	Cytoplasmic Membrane	Cytoplasmic Membrane	Cytoplasmic Membrane	Cytoplasmic Membrane	It can also refer to the protein domain DctM, which is part of a tripartite ATP-independent periplasmic transporter
PUA1001_03830	idnO	Gluconate 5-dehydrogenase	MNTYLQQQFGLENKVAVITGASRGLGQAMAIALGEAGATVVAIGSKVENVASTISLLKEKGITCLALGCDQGDGEQINQAIADTISEFGRIDILVNNAGTIKRSPAHEFSDDDWNEVINTNLNGVFKFCREAGKHMLKQGSGKIINIASLLSFSGGITVPAYAASKGGVAQLTKALANEWAANNIQVNAIAPGYFETDNTYNLRQDKERHQSITSRIPSGVWGKPEDLAGATVFLSSNAANYVNGHVMLVDGGWMAR	No SP	Cytoplasmic	No TM	No TM	possibility of being an outer membrane protein	Cytoplasmic	Cytoplasmic	Cytoplasmic	Cytoplasmic	Cytoplasm	Cytoplasmic	The short-chain dehydrogenase/reductase (SDR) family is a large and ancient superfamily of enzymes, characterized by their involvement in various metabolic pathways and their conserved structural features. These enzymes are known for their ability to catalyze oxidation-reduction reactions, often utilizing NAD(P)(H) as a cofactor
PUA1001_03831	kduI	5-dehydro-4-deoxy-D-glucuronate isomerase	MNFMFSADIRSYKTMRNDELRDAFVTAPLFEAGKINLTYTDVDRAVIGGITPAADSIILPTHKELAADYFCQRREVGVINIGGEGVIVVDGTSYPMNNRDSLYIAKESKVVEFSSKDENVPAKFYLASYPAHRVTKTVHVPKSKAKFIELGSQETSNERTIFQSIRPGIVDSCQLVMGITELKKGSVWNTKPPHTHFRRTEVYMYFDLPKDEKVFHLMGEPSEVRTLPIESEVAIASPNWSIHSGVGTSNYTFIWAMGGENQEFDDMDHIEVSALR	No SP	Cytoplasmic	No TM	No TM	not belong to an outer mebrane protein	Cytoplasmic	Cytoplasmic	Cytoplasmic	Cytoplasmic	Cytoplasmic Membrane / Cytoplasm	Cytoplasmic	This family of bacterial proteins have been characterised as 4-deoxy-L-threo-5-hexosulose-uronate ketol-isomerase. It is coded for by kdul [1] and is involved in the fourth step in pectin degradation.
PUA1001_03832	pntA	NAD(P)(+) transhydrogenase (Re/Si-specific)	MANIVCLKEKGTRERRCGLLPANVKSYVLLGSDVIVESGLGENVFITDEEYANAGATVLSNRAEIIAQADVILSVDKLPIEDVILAKGKTVISFLDPFNSHDYVDLLCQHQVTSLSVEMIPRSTRCQKMDALSSQASLAGYVMVTKAITELPSILPMMMTAAGTIKPAKVFVIGAGVAGLQAIATAKRLGAAVTAFDTRAVVAEQVRSLGAKFLDIDLGETGQTTQGYAQALNDSQMAKQQDAQAQCIAQSDIVITTAQLFGRKPPVLINHDTIKLMKAGSVIVDMAAENGGNVAGSIAGQTTVIEGVKVIGTGNWSSEVALNASQMYANNLFNLVSEFWQKDTKQFLINLKDDIQASAVITHQGNITNQTISDLRSQPMEQAS	No SP	Cytoplasmic	No TM	No TM	possibility of being an outer membrane protein	Cytoplasmic	Cytoplasmic Membrane	Cytoplasmic	Cytoplasmic Membrane	Cytoplasmic Membrane / Cytoplasm	Cytoplasmic	The "AlaDH PNT N domain" and "AlaDH PNT C domain" refer to the N-terminal and C-terminal domains of the protein family that includes Alanine Dehydrogenase (AlaDH) and Pyridine Nucleotide Transhydrogenase (PNT). These domains are found in proteins involved in various metabolic pathways, particularly those related to the interconversion of NAD(P)H and NADP.
PUA1001_03833	pntA	NAD(P)(+) transhydrogenase (Re/Si-specific)	MTGIYLLFILMLAIFVGFELIRKVPATLHTPLMSGANAISGITVIGALSLAGGESDHLATWLGVVAVMLATINVVGGYLVTDRMLAMFKKR	No SP	Cytoplasmic	3 alpha helices Transmembrane	3 alpha helices Transmembrane	possibility of being an outer membrane protein	Cytoplasmic Membrane	Cytoplasmic Membrane	Cytoplasmic Membrane	Cytoplasmic Membrane	Cytoplasmic Membrane	Cytoplasmic Membrane	NADPH transhydrogenase, a membrane-bound enzyme, is composed of three domains: a soluble NAD(H)-binding domain (I), a membrane-spanning domain (II) containing the proton channel, and a soluble NADP(H)-binding domain (III).
PUA1001_03834	pntB	NAD(P)(+) transhydrogenase (Re/Si-specific)	MTDYLILINAVYVLCALLFIFGLKLLSHPSTARKGNLLSSLAMLIAVVVTLLDKQIISFEFIVGAIIIGSAVGVFAAKKIEMTSMPELVSLFNGVGGLASLAVAYAAIVSGASATVFVLVVSFLALLIGAVTFSGSIVAWAKLSERIVGRPIVFKGQAIANVLLIFAIATSGYLLVSQPEVTTWHYIAIGLALLMGVMLVLPIGGADMPVVISLLNSYSGLAACAAGFALENNLLIVAGALVGASGIILTNIMCKAMNRSLVNVLTSGFQKVHMNEMKIEGEIKPLSPDDAFYVLEAAQSVLVIPGYGMAVAQAQHTMKELQALLENNGAEVAYAIHPVAGRMPGHMNVLLAEADVSYEQLFEMDEINPRIEGFDVAIVIGANDVVNPAAREMVGSPIY…	No SP	Cytoplasmic	9 alpha helices Transmembrane	9 alpha helices Transmembrane	possibility of being an outer membrane protein	Cytoplasmic Membrane	Cytoplasmic Membrane	Cytoplasmic Membrane	Cytoplasmic Membrane	Cytoplasmic Membrane	Cytoplasmic Membrane	The NADP transhydrogenase subunit beta (PNTB) domain is a key component of the enzyme NAD(P) transhydrogenase, which catalyzes the reversible transfer of a hydride ion between NADPH and NAD+
PUA1001_03835		HTH-type transcriptional regulator UlaR	MLEKHRQQLIKEIVDRQSFVSVKVLTETLSSSEATIRRDLTKMSNRGEIIKIRGGAESLSNKRKNIQSSAFEVDKTKRTDTKKLIAQKAVELCDDNDSIIINGGSSTYMMGEYLAEKNLNILTNSFVLANLLSENSDNLVSLPGGEIYREQGIILSSYEKDNTEHYRSSKMFMGTPGIGAFGVMESDPLLILSEQKLKKQTDKLIILADSTKLGKRSNFVFCPLEDVDVLITDSDADKEMIRYFESKDIEVIIVESLDN	No SP	Cytoplasmic	No TM	No TM	not belong to an outer mebrane protein	Cytoplasmic	Cytoplasmic	Cytoplasmic	Extracellular	Cytoplasmic Membrane/ Cytoplasm	Cytoplasmic	An HTH (helix-turn-helix) type transcriptional regulator SRLR-related refers to a protein that regulates gene expression by binding to specific DNA sequences, utilizing a helix-turn-helix motif for DNA recognition, and belonging to the SRLR (Suppression of RecA-like protein) family or related to it	The HTH SRLR-type transcriptional regulator is very likely to control the expression of this ulvan utilization cluster, turning on genes in response to environmental ulvan or its breakdown products.
PUA1001_03836		hypothetical protein	MIEMTRYSLVIDIGKTHVKLHVLDDKYNSVFSKQMKNTVVKEGHFPSINTSEIWGWLIAGIKEITPKYRINAINITTHGATAALIDRNAIGTDGLVLPILDYEYADVYEQSPEYESIRPSFNDTFSPSLPAGLNLGRQLYWLKRKFPNEFAKVTDILMYPQYWVWRFTGQRVNEITSLGCHTDLWSIQSNTYSSLVDHLECEKLLPDIKPAWFNCGKVSSSLIAELGLDPQCHFFNGIHDSNASFLRYKLTQNKAPFTVISTGTWTILMSSQVPLSNLDADKDMLANIDAMQQPIACARFMGGREFEAICERAGSWLGEQFNVDDIQNVIDQQVFALPDFSNGSGPFGGAMCGFTTNTDKVSGIALATIYSALMIDYQLDMLGAKGDIFIEGAFLKNPL…	No SP	Cytoplasmic	No TM	No TM	not belong to an outer mebrane protein	Cytoplasmic		Cytoplasmic	Cytoplasmic	Cytoplasmic Membrane/ Cytoplasm	Cytoplasmic	The term "FGGY N domain" refers to the N-terminal domain of proteins belonging to the FGGY carbohydrate kinase family. This domain is primarily involved in substrate binding and is structurally related to the ribonuclease H-like fold. The FGGY family of kinases plays a role in sugar metabolism by phosphorylating various sugars.
PUA1001_03837		hypothetical protein	MKSRLKKIMDHDVKQLPATKQNLIHTVRVDNKCPIFNYIHSLNADTSKQTAIRCLQAIAKHNNYSSFYDINWREITSVDINSLIHTLKDKGLSPKSISLYVSIAKSVCEHAYLLGQISRLQLDGVLKVKGSTGSRIKKHKIIDRNEFQALLLRIETSNPFNKVKLIRDKAIFHLLIGTGLRRNELANIQLSSLDIEISKRRTIFISSQYIKIVGKGNKERYVALHPVTKAALEDWINIRGILSGPIFIKVSKNGSFSIRENNFLTGNAIYELCRKYNTVAPHSLRRSYATWLDDKGVKISRISKLLGHAKEVTTALYIVNDEEKAYEDVLNSLF	No SP	Cytoplasmic	No TM	No TM	not belong to an outer mebrane protein	Cytoplasmic	Cytoplasmic	Cytoplasmic	Cytoplasmic	Cytoplasm	Cytoplasmic	A phage integrase domain is a region within a phage protein that is responsible for mediating the process of integrating viral DNA into a bacterial host's genome, a crucial step in the lysogenic cycle. These domains are essential for site-specific recombination between the phage and bacterial DNA sequences
PUA1001_03838		hypothetical protein	MQKFYNREVQLNKLRTISDDIGQSKGRLSVVVGRRRVGKTRLLNEAFQGIAQKHLYLFVSRKSESALVSEFSAILQNELNTKFFKPESLKDIYEYLLDYSTHTPITVVIDEFQDIERVNNSLFSDLQNLWDEYKNKSMMHLVCCGSMYNLMTRIFKDEKQPLLNRDDYFFKVNPLAPNYIKAIMKDNDKYTPNDMLIWWCLSGGIPKYLEWLTNAGSSPFDTLISNGSPLIKEGMHRLVEDFGSEHRAYFDILGAIASGYNSRPRIESYLDTSVGVHLDKLEKDFDIIIKLRPITAKENSRDIRYKIADEFLSFWFRFIYSNRSAVEIENYDFIRRIVYRDFDTYSGTQLEELFKAIIIESKQFNNIGSYWNSKGEDEIDIVAINDLDKEILIAEVKRQ…	No SP	Cytoplasmic	No TM	No TM	not belong to an outer mebrane protein	Cytoplasmic	Cytoplasmic	Cytoplasmic	Cytoplasmic	Cytoplasmic Membrane	Cytoplasmic	a region within a protein that is responsible for hydrolyzing ATP (adenosine triphosphate) into ADP (adenosine diphosphate) and inorganic phosphate, releasing energy in the process
PUA1001_03839		hypothetical protein	MSLYMEIACAYNQLVQFTDLLNQSLLETEVIHAQCYKLPAVAGDVSDSSGWEFIEPESFTGFTALSMATGAFSRFTPDYQHSAKYPFRLPGIIQLSPVHRERISNLVYQCNHLKLKIKSLINSSTLNHTKKRELIQSVCPNAITLQIYRLIKTTSSPVKRVGFTWCNKNSMRKIRKSEFLDYLQRSKNNPPTGQTKAQWAPWVDKEIALINKKAGEYVRIKRPLPIVPKLNISFTDDTKTIMFYGHLPVITFTEQPIKISPLKCYINEKNKKQLYDYLIKRLYIVNSAS	No SP	Cytoplasmic	No TM	No TM	not belong to an outer mebrane protein	Extracellular	Cytoplasmic	Cytoplasmic	Cytoplasmic Membrane	Cytoplasm	Cytoplasmic	Replication termination proteins (RTPs) are DNA-binding proteins that play a crucial role in halting DNA replication forks at specific DNA sequences called termination sites (Ter sites)
PUA1001_03840		hypothetical protein	MKKIIKPLSVMTTCAAILLTGCSYNQPKNDNYVDYFADNAIGNPLAIVQHPAGIYHDGVTYVSYQGPLEDPYVASYNHETKEWKGPYKAGISDMGKDPTRSKIDNHGKPTILMDDLGYIHVFFGGHGGMPKHGKNPLGNIHYGRNIHAVTKKPYDISSWEELDTIPAFGTYNQAVKMDNGDIYLFYRHGAHRSDWVYQKSTDHGRTFEEPVSFLKHKRRDDIKAVDSWYAWVEKGRNDEIIIGYDYHVCWDGKAGINGRGHTTERHNAYYMTFDTKNDEWRNIKDEQLPLPITREIADEKTLALNTGDKWTFNGTVHLDSNGHPHLATNIGKDIGMKTGGPKQTTHIRWDGHNWLANDAVDLKSVSKNYDTRGDFIVKSPKDLSFILESKEGKEAVISY…	Lipoprotein Sec/SPII	SPII	No TM	No TM	not belong to an outer mebrane protein	Extracellular	Cytoplasmic	Extracellular	Extracellular	Extracellular	outer membrane anchored periplasmic or extracellular	Polysaccharide lyase PL25
PUA1001_03841		hypothetical protein	MFLINMKYMKKIIYCLVFLPMFFSSIVYAKEPEITSIAIDNVWSGHRIKPYLLTRGEQQFVAYYDANRQMTVAHRQLGGKWRYYKVDSWLGWDSHNYVTMELDSEGYLHVMGNMHADPLEYFRMSEPLNVRSLKRVSVMAEKSLEKRMTYPVFLRNKQDQLIVKYRDGGSGNGSEIYNIYNTQSKSWSRLHANTFLDGEGKMSGYFEGPTLGPDGMFHLIWVWRNTPNAATNHSLSYAKSEDLINWQNSNGEDISLPITAKSAEVVDPVPPFGGMINGNVKIGFDHNKQPIISYHKYDANGDTQIYVARKEGKDWEVVQISDWKGFRWDFDGHGSLGRFKVKPYSPELLENNKLTVLVRRNDDVMRFILDSHSLKTIKVEEADIYPPIINTATEVANPH…	Sec/SPI	SPI	No TM	1 alpha helices Transmembrane	not belong to an outer mebrane protein	Extracellular	Cytoplasmic Membrane	Cytoplasmic	Cytoplasmic Membrane	Extracellular	Extracellular	Arabinase is an enzyme that catalyzes the hydrolysis (breakdown) of arabinans, which are polysaccharides made of L-arabinose units. It breaks down arabinose-containing hemicellulose, especially from plant cell walls.	Since it
PUA1001_03842		Uncharacterized MFS-type transporter YfiU	MNNKENVLLIVLVCFVATIGGFLFGFDSGVINGTVDGLQTAFSSSSAGTGFNVSSMLIGCAIGAFTAGKLADQFGRRLILIVAAILFIVSAWGSGVADTSFEFVIYRILGGLAVGAASVMTPAYISEIAPARYRGTLSTLQQVAIIFGLFSAFVSNYFLANSAGGSTALFWLDLETWRWMFWVELVPASLFFIALFFIPESPRYLIMAGKTEAAMIVLTRLYGADSTQSKHDEIVASLAADKHKPKLSDLIDKSKNKLRPIVWIGIGLATFQQLVGINVVFYYGAVLWQAAGFTESDALLINIISGVVSILAVFVTMYFIDKVGRKPFLLIGSIGMTVTLAAMVYAFLNAETGVLGNLELGEQGIVALVAANAYVFFFNLSWGPVMWVMLGEMFPNQIR…	No SP	Transmembrane	12 alpha helices Transmembrane	12 alpha helices Transmembrane	possibility of being an outer membrane protein	Cytoplasmic Membrane	Cytoplasmic Membrane	Cytoplasmic Membrane	Cytoplasmic Membrane	Cytoplasmic Membrane	Cytoplasmic Membrane	Sugar/inositol transporters are a family of proteins that facilitate the movement of inositol, a type of sugar, across cell membranes. They play a role in various cellular processes, including nutrient uptake, osmoregulation, and cell signaling.
PUA1001_03843	betC	Choline-sulfatase	MNRRKFLLSSAGLATATLAGCEFNWLAQLKKEYPNVLMLIVDDLNDWIGPLGGHANTKTPNIDRLANMGTVFTNAHAPAPLCGPSRASIMTGLAPSTTGIYGHVEDNDIKSANDKASQSIFLSEYFNQHGYYTAAVGKVFHKKVADGSFDNYGGRAKGFGPYPSERMKWHDPRTNTDWGAFPESDQQMPDFESAQWLAKQLSTEHNKPFFMVGGFLRPHVPWHVPQKWFDMHPIEGIELPPYFKDDLNDVPEIAKAVTELPMMPTTKWAIENDEWKNMVQAYLASISFVDSCVGTVLDALENSQYAENTAVVLWGDHGYQLGEKSKFAKMALWERATRTPLIIKPPKSSTKQVSNRPVSLLDLYPTLIKICGLPDNPLNEGQDLSPLLRKPDAQWEHAA…	TAT/SPII	SPII	No TM	No TM	not belong to an outer mebrane protein	Periplasmic	Cytoplasmic	Cytoplasmic Membrane	Periplasmic	Cytoplasmic Membrane / Periplasm	Innar membrane anchored periplasmic	catalyze the hydrolysis of sulfate esters		Carbohydrate metabolism
PUA1001_03844		Pectinesterase	MNKKIKARKSPLLLLASGCLILSGCAKEISSTSQSDNSYKNEVKAYAVFVPKRQDDFAWENDKVAFRVYGPAAPIKGHSSGVDAWLKKVDYSIIDKWYEETFNKTGSYHTDTGEGYDPYHVGISRGVGGSAIWVDGKDYTAHNYNSYKIITNGPDKVVFTLEYEFKTPLGLVNESKTISLPLGSNLYKVNSEFKLDGKPASLPIAIGITTHDGKAKVSHNKETGRISAWETFDSMALGTGVVITPSKITDIKHIAKEAKDESHIWLFTNSDKNGAIEYYAGFAWEAAGEITTQAQWHNYLDNFKK	Lipoprotein Sec/SPII	SPII	No TM	No TM	not belong to an outer mebrane protein	Outer Membrane		Cytoplasmic	Extracellular	Extracellular	outer membrane anchored periplasmic	Unknown		Carbohydrate metabolism
PUA1001_03845	rhaM	L-rhamnose mutarotase	MEKIAFTMTLLSGNEAEYKKRHDEIWPELVTELKNAGVSDYSIFHDPTSNKLFAVLKREDNHTMDALPLAPIVKKWWAFMSDIMETNSDNSPVVNPINEVFHLD	No SP	Cytoplasmic	No TM	No TM	not belong to an outer mebrane protein	Cytoplasmic		Cytoplasmic	Periplasmic	Cytoplasmic Membrane	Cytoplasmic	This family contains L-rhamnose mutarotase which is a glycosyl hydrolase that converts the monosaccharide L-rhamnopyranose from the alpha to the beta stereoisomer.		Carbohydrate metabolism

## Sheet: Conclusion localization
Status of inclusion to the PUL	CDS name	Gene	Product	Final Conclusion Localization	Proposed Function according to presence of domains						NCBI BLAST
Not inclued confirmed	PUA1001_03768		hypothetical protein	Periplasmic	the SEL1 domain (specifically within the sel-1 gene product) is known to negatively regulate the Notch signaling pathway by interacting with LIN-12 and GLP-1 receptors, potentially through their ligands.						Select seq ref|WP_276754922.1|	tetratricopeptide repeat protein [Pseudoalteromonas marina]	Pseudoalteromonas marina	912	912	1	0	0.9066	483	WP_276754922.1
Not inclued confirmed	PUA1001_03769		Inner membrane protein YgjV	Cytoplasmic Membrane	In some bacteria, like E. coli, the gene encoding Imp-YgjV (ygjV) is part of an operon, a cluster of genes transcribed together. While the exact function of Imp-YgjV is not fully characterized, some databases suggest it's involved in membrane-related processes and is associated with the plasma membrane						Select seq ref|WP_410899975.1|	YgjV family protein [Pseudoalteromonas sp. SIMBA_162]	Pseudoalteromonas sp. SIMBA_162	312	312	1	1e-106	0.9345	168	WP_410899975.1
Confirmed Transport	PUA1001_03770		hypothetical protein	Outer Membrane	Can be outer membrane porin or transort protein, possibly nutrient uptake, efflux or cell adhesion			Transport			Select seq ref|WP_276754925.1|	TonB-dependent receptor [Pseudoalteromonas marina]	Pseudoalteromonas marina	2076	2076	1	0	0.9768	1035	WP_276754925.1
Not inclued confirmed	PUA1001_03771		hypothetical protein	Periplasmic	enzymes play a role in the metabolism of gluconate, specifically in its oxidation to 2-keto-gluconate. involved in the oxidation of gluconate as part of various metabolic processes						Select seq ref|WP_377110259.1|	gluconate 2-dehydrogenase subunit 3 family protein [Pseudoalteromonas sp. R86517]	Pseudoalteromonas sp. R86517	348	348	0.99	6e-120	0.883	190	WP_377110259.1
Not inclued confirmed	PUA1001_03772	gdh	Glucose 1-dehydrogenase (FAD, quinone)	Cytoplasmic	flavin adenine dinucleotide binding, oxidoreductase activity, acting on CH-OH group of donors				Can include in uronic acid catabolism and rhmanose metabolism		Select seq ref|WP_377110258.1|	GMC oxidoreductase [Pseudoalteromonas sp. R86517]	Pseudoalteromonas sp. R86517	1178	1178	1	0	0.9859	568	WP_377110258.1
Not inclued confirmed	PUA1001_03773		hypothetical protein	Cytoplasmic	This enzyme hydrolyzes a disaccharide with a 3-keto linkage, meaning it breaks the glycosidic bond connecting two sugar units, one of which has a ketone group at the third carbon position. The purpose of this is to release the constituent monosaccharides so they can be further metabolized by the cell. An example of such a disaccharide could be a sugar formed during the degradation of complex poly…						Select seq ref|WP_276754928.1|	3-keto-disaccharide hydrolase [Pseudoalteromonas marina]	Pseudoalteromonas marina	470	470	0.88	3e-166	0.9697	231	WP_276754928.1
Confirmed	PUA1001_03774		hypothetical protein	Extracellular	Polysaccharide lyase PL24
Not inclued confirmed	PUA1001_03775		hypothetical protein	Periplasmic	a tetrahaem periplasmic protein with fumarate reductase activity. fumarate reductase activity, containing both flavin (FAD) and cytochrome c3 domains.				This is a part of anaerobic respiration		Select seq ref|WP_182769363.1|	multiheme c-type cytochrome [Pseudoalteromonas sp. SG43-5]	Pseudoalteromonas sp. SG43-5	1457	1457	1	0	0.9886	699	WP_182769363.1
Confirmed	PUA1001_03776	IDS	Iduronate-2-sulfatase	Periplasmic	The primary function of a sulfatase is to hydrolyze the sulfate ester bond, releasing a sulfate ion from the sugar residue							sulfatase-like hydrolase/transferase [Pseudoalteromonas sp. SG43-5]	Pseudoalteromonas sp. SG43-5	1216	1216	1	0	0.9932	586	WP_182769362.1
Confirmed	PUA1001_03777		hypothetical protein	Extracellular	GH115, GH115 enzymes remove glucuronic acid from the both terminal and internal regions of xylooligosaccharides and xylans , The GH115 family consists of α-glucuronidases. These enzymes are crucial for degrading complex carbohydrates , An enzyme from the GH115 family would function to cleave the glucuronic acid from the backbone of an oligoulvan chain, freeing up the uronic acid for further metab…						Select seq ref|WP_182769361.1|	hypothetical protein [Pseudoalteromonas sp. SG43-5]	Pseudoalteromonas sp. SG43-5	832	832	1	0	0.99	401	WP_182769361.1
Unknown	PUA1001_03778		hypothetical protein	outer membrane anchored periplasmic or extracellular	Unknown
Not inclued confirmed	PUA1001_03779	lacA,lacB	Galactose-6-phosphate isomerase	Cytoplasmic	This enzyme is crucial for the Leloir pathway, which is the primary route for galactose catabolism. The enzyme's role is to catalyze the isomerization of galactose-6-phosphate to tagatose-6-phosphate. This step is essential for converting galactose into a form that can enter the glycolysis pathway for energy production. The ribose-galactose isomerase activity indicates its broader ability to act …						Select seq ref|WP_182769360.1|	MULTISPECIES: RpiB/LacA/LacB family sugar-phosphate isomerase [unclassified Pseudoalteromonas]	unclassified Pseudoalteromonas	438	438	1	9e-155	1	212	WP_182769360.1
Unknown	PUA1001_03780		hypothetical protein	Cytoplasmic Membrane	Only transmembrane domain
Not inclued confirmed	PUA1001_03781	dgkA,DGK	Diacylglycerol kinase (ATP)	Cytoplasmic Membrane	a region found in enzymes that catalyze the phosphorylation of diacylglycerol (DAG) to phosphatidic acid (PA). This domain is crucial for the enzyme's catalytic activity and is involved in regulating cellular levels of DAG and PA, which are important lipid signaling molecules.				lipid signalling
Not inclued confirmed	PUA1001_03782	eptA,pmrC	Lipid A phosphoethanolamine transferase	Cytoplasmic Membrane	a region within the Lipopolysaccharide (LPS) export system protein LptA. This domain is crucial for the transport of LPS across the bacterial outer membrane.			Transport	It is part of the LPS export system		Select seq ref|WP_421961390.1|	phosphoethanolamine transferase [Pseudoalteromonas sp. ZZD1]	Pseudoalteromonas sp. ZZD1	1105	1105	1	0	0.9852	542	WP_421961390.1
Not inclued confirmed	PUA1001_03783	mdoB	Phosphatidylglycerol--membrane-oligosaccharide glycerophosphotransferase	Cytoplasmic Membrane	Lipoteichoic acid synthase domain				synthesis of membrane-derived oligosaccharides (MDOs), a type of polysaccharide found in the periplasm of many Gram-negative bacteria.		Select seq ref|WP_243533398.1|	LTA synthase family protein [Pseudoalteromonas sp. APM04]	Pseudoalteromonas sp. APM04	1312	1312	1	0	0.98	651	WP_243533398.1
Not inclued confirmed	PUA1001_03784		Transcriptional regulatory protein	Cytoplasmic	Transcription regulation			Transcription regulation
Not inclued confirmed	PUA1001_03785	cusS,copS,silS	Histidine kinase	Cytoplasmic Membrane	play a crucial role in signal transduction pathways, particularly in prokaryotes. These domains are responsible for the autophosphorylation of a histidine residue using ATP, a process that initiates the transfer of a phosphate group to a receiver domain on a response regulator protein. This phosphorylation cascade then triggers downstream cellular responses.			Signalling	sensor proteins that play a crucial role in signal transduction pathways. Their function is to detect specific environmental stimuli and relay that information into the cell.			sensor histidine kinase [Pseudoalteromonas sp. KS88]	Pseudoalteromonas sp. KS88	924	924	1	0	0.9872	468	WP_135475688.1
Unknown	PUA1001_03786		hypothetical protein	Innar membrane anchored periplasmic	Weak lipo protein
Confirmed	PUA1001_03787	alg17C	Oligo-alginate lyase	Extracellular or periplasmic	Polysaccharide lyase PL40
Confirmed	PUA1001_03788	ugl	Unsaturated chondroitin disaccharide hydrolase	Innar membrane anchored periplasmic	GH88 , hydrolyse their substrates through hydration of a double bond between carbons 4 and 5 of the non-reducing terminal sugar of their substrates						Select seq ref|WP_377110245.1|	glycoside hydrolase family 88 protein [Pseudoalteromonas sp. R86517]	Pseudoalteromonas sp. R86517	824	824	1	0	0.9704	405	WP_377110245.1
Confirmed	PUA1001_03789	ramA	Alpha-L-rhamnosidase	Periplasmic	GH78 , a protein domain found in enzymes that break down α-L-rhamnose, a type of sugar, from larger molecules. These enzymes, belonging to Glycoside Hydrolase family 78							family 78 glycoside hydrolase catalytic domain [Pseudoalteromonas sp. SIMBA_162]	Pseudoalteromonas sp. SIMBA_162	378	378	0.94	6e-122	0.9031	944	WP_410899959.1
Confirmed	PUA1001_03790	yteR,yesR	Unsaturated rhamnogalacturonyl hydrolase	Innar membrane anchored periplasmic	GH88/GH105 This enzyme is a glycoside hydrolase that specifically cleaves an unsaturated disaccharide. The disaccharide consists of a rhamnose residue and a glucuronic acid residue. The enzyme's role is to hydrolyze the glycosidic bond connecting these two sugars. By doing so, it releases the individual monosaccharides or smaller oligosaccharides, making them available for further metabolism.						Select seq ref|WP_410899958.1|	glycoside hydrolase family 88/105 protein [Pseudoalteromonas sp. SIMBA_162]	Pseudoalteromonas sp. SIMBA_162	807	807	1	0	0.9364	410	WP_410899958.1
Confirmed	PUA1001_03791	ARSD_F_H	Arylsulfatase	Periplasmic	catalyze the hydrolysis of sulfate esters						Select seq ref|WP_377110240.1|	sulfatase-like hydrolase/transferase [Pseudoalteromonas sp. R86517]	Pseudoalteromonas sp. R86517	943	943	1	0	0.9765	468	WP_377110240.1
Confirmed	PUA1001_03792	xynB	Xylan 1,4-beta-xylosidase	outer membrane anchored periplasmic or extracellular	GH 43,The GH43 family is a diverse group of glycoside hydrolases, but a major activity is that of a β-xylosidase. These enzymes break down xylo-oligosaccharides,							glycoside hydrolase family 43 protein [Pseudoalteromonas sp. SG43-5]	Pseudoalteromonas sp. SG43-5	1184	1184	1	0	0.9597	596	WP_182769350.1
Not inclued confirmed	PUA1001_03793		hypothetical protein	Cytoplasmic	The sigma-70 domain, also known as the σ70 subunit of E. coli RNA polymerase, is a key component involved in transcription initiation. It's the largest family of sigma factors and is responsible for recognizing and binding to promoter DNA sequences.			Transcription regulation
Not inclued confirmed	PUA1001_03794		hypothetical protein	Cytoplasmic Membrane	FecR is involved in regulation of iron dicitrate transport. In the absence of citrate FecR inactivates FecI. FecR is probably a sensor that recognises iron dicitrate in the periplasm and sigma factor antagonist activity			Trascription regulation			Select seq ref|WP_377110236.1|	FecR family protein [Pseudoalteromonas sp. R86517]	Pseudoalteromonas sp. R86517	642	642	1	0	0.9632	326	WP_377110236.1
Confirmed Transport	PUA1001_03795		hypothetical protein	Outer Membrane	Can be outer membrane porin or transort protein, possibly nutrient uptake, efflux or cell adhesion			Transport			Select seq ref|WP_377110235.1|	TonB-dependent receptor [Pseudoalteromonas sp. R86517]	Pseudoalteromonas sp. R86517	1889	1889	1	0	0.9625	960	WP_377110235.1
Confirmed different purpose	PUA1001_03796		hypothetical protein	Periplasmic	phosphoesterases, hydrolase activity						Select seq gb|KPV90085.1|	Calcineurin-like phosphoesterase [Pseudoalteromonas sp. P1-30]	Pseudoalteromonas sp. P1-30	1224	1224	1	0	0.9849	596	KPV90085.1
Not inclued confirmed	PUA1001_03797		hypothetical protein	Extracellular	The "PI PLC C1 domain" refers to the C1 domain found within Phosphoinositide phospholipase C (PI-PLC) enzymes, specifically those of the gamma class (PLC-gamma). PI-PLCs are a family of enzymes that play a crucial role in intracellular signaling by hydrolyzing membrane phospholipids. The C1 domain, along with other domains like the PH domain and the catalytic domain, contributes to the overall fu…							Ca2+-dependent phosphoinositide-specific phospholipase C [Pseudoalteromonas sp. SIMBA_162]	Pseudoalteromonas sp. SIMBA_162	709	709	1	0	0.966	353	WP_410899951.1
Confirmed Transport	PUA1001_03798		hypothetical protein	Outer Membrane	Can be outer membrane porin or transort protein, possibly nutrient uptake, efflux or cell adhesion			Transport				TonB-dependent receptor [Pseudoalteromonas sp. SIMBA_162]	Pseudoalteromonas sp. SIMBA_162	1844	1844	1	0	0.9923	907	WP_410899950.1
Unknown	PUA1001_03799		hypothetical protein	Cytoplasmic	Unknown
Not inclued confirmed	PUA1001_03800		hypothetical protein	Cytoplasmic	ParB plays a vital role in chromosome partitioning and nucleoid occlusion. These proteins are essential for ensuring proper chromosome segregation during cell division by binding to the DNA origin of replication and localising to both poles of the predivisional cell following DNA replication.			Chromosome segregation
Not inclued confirmed	PUA1001_03801		Plasmid partition protein A	Cytoplasmic	The most common reaction catalysed by enzymes of the P-loop NTPase fold is the hydrolysis of the beta-gamma phosphate bond of a bound nucleoside triphosphate (NTP). The energy from NTP hydrolysis is typically utilised to induce conformational changes in other molecules, which constitutes the basis of the biological functions of most P-loop NTPases. P-loop NTPases show substantial substrate prefer…			Transport	ATP dependent uptake	Turns on/off expression of ulvan-degrading genes
Not inclued confirmed	PUA1001_03802		hypothetical protein	Cytoplasmic	Winged helix DNA-binding proteins share a related winged helix-turn-helix DNA-binding motif, where the "wings", or loops, are small β-sheets.			Transcription regulation
Unknown	PUA1001_03803		hypothetical protein	Extracellular	Unknown
Unknown	PUA1001_03804		hypothetical protein	Cytoplasmic Membrane	Unknown
Unknown	PUA1001_03805		hypothetical protein	Extracellular	Unknown
Confirmed	PUA1001_03806	adh	Alcohol dehydrogenase	Cytoplasmic	Class II aldolases, including aldolase II, catalyze the reversible aldol cleavage of fructose-1,6-bisphosphate into dihydroxyacetone phosphate and glyceraldehyde-3-phosphate.						Select seq ref|WP_410900017.1|	bifunctional rhamnulose-1-phosphate aldolase/short-chain dehydrogenase [Pseudoalteromonas sp. SIMBA_162]	Pseudoalteromonas sp. SIMBA_162	1506	1506	1	0	0.9945	730	WP_410900017.1
Confirmed	PUA1001_03807	rhaA	Probable sugar isomerase	Cytoplasmic	,a protein domain found in enzymes that catalyze the reversible conversion of L-rhamnose to L-rhamnulose. L-RhI enzymes convert L-rhamnose to L-rhamnulose, which is the first step in the catabolism of L-rhamnose in many bacteria						Select seq ref|WP_341630144.1|	L-rhamnose catabolism isomerase [Pseudoalteromonas undina]	Pseudoalteromonas undina	887	887	1	0	0.9884	430	WP_341630144.1
Not inclued confirmed	PUA1001_03808		hypothetical protein	Cytoplasmic Membrane	CodB is a cytosine transporter protein found in bacteria, belonging to the Nucleobase-Cation-Symport-1 (NCS1) transporter family. It facilitates the uptake of cytosine into cells, potentially coupled with sodium ions. CodB also plays a role in the transport of 5-fluorocytosine, which is being investigated as a potential antimicrobial agent. A hydantoin permease domain is a protein domain, a conse…			Transport				nucleoside transporter [Pseudoalteromonas marina]	Pseudoalteromonas marina	1101	1101	1	0	0.9627	571	WP_276755456.1
Not inclued confirmed	PUA1001_03809	FBA,fbaA	Fructose-bisphosphate aldolase	Cytoplasmic	Fructose-1,6-bisphosphate aldolase (FBP aldolase) is an enzyme that plays a crucial role in both glycolysis and gluconeogenesis. It catalyzes the reversible conversion of fructose-1,6-bisphosphate into dihydroxyacetone phosphate (DHAP) and glyceraldehyde 3-phosphate (G3P). In glycolysis, it cleaves FBP, while in gluconeogenesis, it performs the reverse reaction, forming FBP from DHAP and G3P.						Select seq ref|WP_377110306.1|	class II fructose-bisphosphate aldolase [Pseudoalteromonas sp. R86517]	Pseudoalteromonas sp. R86517	730	730	1	0	0.9832	358	WP_377110306.1
Unknown	PUA1001_03810		hypothetical protein	Periplasmic	Unknown
Unknown	PUA1001_03811		hypothetical protein	Cytoplasmic	Unknown
Confirmed	PUA1001_03812	lldD	L-lactate dehydrogenase (cytochrome)	Cytoplasmic	Rhamnose metabolism generates L-lactaldehyde as an intermediate. While some organisms use an alcohol dehydrogenase (like RhaD) to convert L-lactaldehyde into L-1,2-propanediol, others oxidize L-lactaldehyde to L-lactate. The L-lactate produced can then be further metabolized by enzymes such as L-lactate dehydrogenase (LldD), which converts it to pyruvate. This pyruvate can then enter the citric a…						Select seq ref|WP_377110301.1|	FMN-dependent L-lactate dehydrogenase LldD [Pseudoalteromonas sp. R86517]	Pseudoalteromonas sp. R86517	769	769	1	0	0.9947	378	WP_377110301.1
Not inclued confirmed	PUA1001_03813		hypothetical protein	Extracellular	Pectin lyase
Unknown	PUA1001_03814		hypothetical protein		Unknown
Confirmed	PUA1001_03815		hypothetical protein	Periplasmic	GH106, The glycoside hydrolases of this family are α-L-rhamnosidases (EC 3.2.1.40), and is comprised exclusively of bacterial members. The α-L-rhamnosidase from the GH106 family specifically cleaves the terminal, non-reducing α-L-rhamnose residues from these polysaccharides.						Select seq ref|WP_410900008.1|	glycosyl hydrolase [Pseudoalteromonas sp. SIMBA_162]	Pseudoalteromonas sp. SIMBA_162	2196	2196	1	0	0.968	1094	WP_410900008.1
Not inclued confirmed	PUA1001_03816		hypothetical protein	outer membrane anchored periplasmic	Polysaccharide lyase (unknown)						Select seq gb|MBB1455650.1|	heparin lyase I family protein [Pseudoalteromonas sp. SG43-5]	Pseudoalteromonas sp. SG43-5	666	666	1	0	0.9664	327	MBB1455650.1
Confirmed	PUA1001_03817	xynB	Xylan 1,4-beta-xylosidase	outer membrane anchored periplasmic or extracellular	GH 39, This glycoside hydrolase family predominantly consists of two known enzyme activities: β-xylosidase and α-L-iduronidase.						Select seq ref|WP_182769310.1|	GH39 family glycosyl hydrolase [Pseudoalteromonas sp. SG43-5]	Pseudoalteromonas sp. SG43-5	1177	1177	1	0	0.9841	567	WP_182769310.1
Confirmed	PUA1001_03818	aslA	Arylsulfatase	outer membrane anchored periplasmic or extracellular	catalyze the hydrolysis of sulfate esters						Select seq ref|WP_182769309.1|	sulfatase [Pseudoalteromonas sp. SG43-5]	Pseudoalteromonas sp. SG43-5	1009	1009	1	0	0.9979	483	WP_182769309.1
Confirmed	PUA1001_03819	ramA	Alpha-L-rhamnosidase	outer membrane anchored periplasmic or extracellular	α-L-Rhamnosidase, an α-L-rhamnosidase cleaves the terminal rhamnose sugars from the polysaccharide chain. This action makes the rhamnose available for the cell to take up and metabolize for energy						Select seq ref|WP_182769308.1|	alpha-L-rhamnosidase [Pseudoalteromonas sp. SG43-5]	Pseudoalteromonas sp. SG43-5	1780	1780	0.99	0	0.9252	927	WP_182769308.1
Confirmed different purpose heparin sulfatase	PUA1001_03820	SGSH	N-sulfoglucosamine sulfohydrolase	Innar membrane anchored periplasmic	Iduronate 2-sulfatase (IDS) is a crucial enzyme involved in the breakdown of glycosaminoglycans (GAGs), specifically heparan sulfate and dermatan sulfate, within lysosomes.						Select seq ref|WP_276754893.1|	sulfatase family protein [Pseudoalteromonas marina]	Pseudoalteromonas marina	915	915	1	0	0.9085	481	WP_276754893.1
Confirmed Sensor signalling	PUA1001_03821		Methyl-accepting chemotaxis protein NahY	Cytoplasmic Membrane	Methyl-accepting chemotaxis proteins (MCPs) are transmembrane receptor proteins that play a crucial role in bacterial chemotaxis, the directed movement of bacteria in response to chemical signals			Signalling	Detects ulvan or ulvan-derived molecules as chemoattractants		Select seq ref|WP_410900002.1|	methyl-accepting chemotaxis protein [Pseudoalteromonas sp. SIMBA_162]	Pseudoalteromonas sp. SIMBA_162	1087	1087	1	0	0.9818	549	WP_410900002.1
Not inclued confirmed	PUA1001_03822		HTH-type transcriptional activator AaeR	Cytoplasmic	HTH domains are frequently found in transcription factors, proteins that control gene expression by binding to specific DNA sequences and regulating the transcription of other genes. The LysR substrate domain, also known as the LysR-type transcriptional regulator (LTTR) domain, is a protein domain found in a large family of prokaryotic transcriptional regulators			Transcription regulation
Not inclued confirmed	PUA1001_03823	FBP,fbp	Fructose-bisphosphatase	Cytoplasmic	The FBpase domain refers to the fructose-1,6-bisphosphatase domain, an enzyme domain crucial in gluconeogenesis. It catalyzes the hydrolysis of fructose-1,6-bisphosphate into fructose-6-phosphate
Unknown	PUA1001_03824		hypothetical protein	Cytoplasmic	Unknown
Not inclued confirmed	PUA1001_03825		HTH-type transcriptional regulator UlaR	Cytoplasmic	An HTH (helix-turn-helix) type transcriptional regulator SRLR-related refers to a protein that regulates gene expression by binding to specific DNA sequences, utilizing a helix-turn-helix motif for DNA recognition, and belonging to the SRLR (Suppression of RecA-like protein) family or related to it			Transcription regulation
Confirmed	PUA1001_03826	kdgK	2-dehydro-3-deoxygluconokinase	Cytoplasmic	The primary function of KdgK is to catalyze the phosphorylation of 2-dehydro-3-deoxy-D-gluconate (KDG) to 6-phospho-2-dehydro-3-deoxy-D-gluconate (KDPG). This reaction is a critical step in the non-phosphorylative Entner-Doudoroff pathway, which allows certain bacteria to catabolize glucuronic acid and other uronic acids. Glucuronic acid is first converted to a series of intermediates, including …						Select seq ref|WP_410899997.1|	sugar kinase [Pseudoalteromonas sp. SIMBA_162]	Pseudoalteromonas sp. SIMBA_162	606	606	1	0	0.9472	303	WP_410899997.1
Confirmed Transport	PUA1001_03827		Sialic acid-binding periplasmic protein SiaP	outer membrane anchored periplasmic or extracellular	DctP (COG1638) is a conserved protein domain found in bacteria, often associated with C4-dicarboxylate transport and metabolism.It's often found in periplasmic proteins, suggesting a role in transporting molecules across the cell membrane	a part of a Tripartite ATP independent peroplasm,ic (TRAP) transport sydtem		Transport			Select seq ref|WP_410899996.1|	TRAP transporter substrate-binding protein [Pseudoalteromonas sp. SIMBA_162]	Pseudoalteromonas sp. SIMBA_162	642	642	1	0	0.9362	328	WP_410899996.1
Confirmed Transport	PUA1001_03828		Putative TRAP transporter small permease protein	Cytoplasmic Membrane	Part of the tripartite ATP-independent periplasmic (TRAP) transport system, Transport			Transport			Select seq ref|WP_410899995.1|	TRAP transporter small permease [Pseudoalteromonas sp. SIMBA_162]	Pseudoalteromonas sp. SIMBA_162	315	315	1	2e-107	0.9042	167	WP_410899995.1
Confirmed Transport	PUA1001_03829		uncharacterized protein	Cytoplasmic Membrane	It can also refer to the protein domain DctM, which is part of a tripartite ATP-independent periplasmic transporter			Transport				TRAP transporter large permease [Pseudoalteromonas sp. SIMBA_162]	Pseudoalteromonas sp. SIMBA_162	814	814	1	0	0.993	430	WP_410899994.1
Confirmed	PUA1001_03830	idnO	Gluconate 5-dehydrogenase	Cytoplasmic	The short-chain dehydrogenase/reductase (SDR) family is a large and ancient superfamily of enzymes, characterized by their involvement in various metabolic pathways and their conserved structural features. These enzymes are known for their ability to catalyze oxidation-reduction reactions, often utilizing NAD(P)(H) as a cofactor			Glucose metabolsim			Select seq ref|WP_276754903.1|	glucose 1-dehydrogenase [Pseudoalteromonas marina]	Pseudoalteromonas marina	523	523	1	0	0.9922	257	WP_276754903.1
Confirmed	PUA1001_03831	kduI	5-dehydro-4-deoxy-D-glucuronate isomerase	Cytoplasmic	KduI is a key enzyme in the metabolic pathway for breaking down hexuronates, particularly glucuronic acid. It catalyzes the isomerization of its substrate, 5-dehydro-4-deoxy-D-glucuronate, to 3-deoxy-D-glycero-2,5-hexodiulosonate. This is an essential step that prepares the sugar acid for further degradation.						Select seq ref|WP_410899992.1|	5-dehydro-4-deoxy-D-glucuronate isomerase [Pseudoalteromonas sp. SIMBA_162]	Pseudoalteromonas sp. SIMBA_162	574	574	1	0	0.9928	276	WP_410899992.1
Not inclued confirmed	PUA1001_03832	pntA	NAD(P)(+) transhydrogenase (Re/Si-specific)	Cytoplasmic	The "AlaDH PNT N domain" and "AlaDH PNT C domain" refer to the N-terminal and C-terminal domains of the protein family that includes Alanine Dehydrogenase (AlaDH) and Pyridine Nucleotide Transhydrogenase (PNT). These domains are found in proteins involved in various metabolic pathways, particularly those related to the interconversion of NAD(P)H and NADP. A protein containing a NAD(P) transhydrog…						Select seq ref|WP_410899991.1|	NAD(P) transhydrogenase subunit alpha [Pseudoalteromonas sp. SIMBA_162]	Pseudoalteromonas sp. SIMBA_162	782	782	1	0	0.9948	384	WP_410899991.1
Confirmed NAD+ balance for sugar metabolism	PUA1001_03833	pntA	NAD(P)(+) transhydrogenase (Re/Si-specific)	Cytoplasmic Membrane	NADPH transhydrogenase, a membrane-bound enzyme, is composed of three domains: a soluble NAD(H)-binding domain (I), a membrane-spanning domain (II) containing the proton channel, and a soluble NADP(H)-binding domain (III).			Energy			Select seq ref|WP_410899990.1|	NAD(P) transhydrogenase subunit alpha [Pseudoalteromonas sp. SIMBA_162]	Pseudoalteromonas sp. SIMBA_162	176	176	1	6e-55	0.989	91	WP_410899990.1
Confirmed NAD+ balance for sugar metabolism	PUA1001_03834	pntB	NAD(P)(+) transhydrogenase (Re/Si-specific)	Cytoplasmic Membrane	The NADP transhydrogenase subunit beta (PNTB) domain is a key component of the enzyme NAD(P) transhydrogenase, which catalyzes the reversible transfer of a hydride ion between NADPH and NAD+ , the enzymes that break down rhamnose or other sugars from ulvan might require NAD+ as a cofactor. At the same time, the cell needs NADPH for various biosynthetic processes. The transhydrogenase ensures the …			Energy			Select seq ref|WP_410899989.1|	NAD(P)(+) transhydrogenase (Re/Si-specific) subunit beta [Pseudoalteromonas sp. SIMBA_162]	Pseudoalteromonas sp. SIMBA_162	900	900	1	0	0.989	456	WP_410899989.1
Not inclued confirmed	PUA1001_03835		HTH-type transcriptional regulator UlaR	Cytoplasmic	An HTH (helix-turn-helix) type transcriptional regulator SRLR-related refers to a protein that regulates gene expression by binding to specific DNA sequences, utilizing a helix-turn-helix motif for DNA recognition, and belonging to the SRLR (Suppression of RecA-like protein) family or related to it			Transcription regulation
Confirmed	PUA1001_03836		hypothetical protein	Cytoplasmic	The term "FGGY N domain" refers to the N-terminal domain of proteins belonging to the FGGY carbohydrate kinase family. This domain is primarily involved in substrate binding and is structurally related to the ribonuclease H-like fold. The FGGY family of kinases plays a role in sugar metabolism by phosphorylating various sugars.						Select seq ref|WP_410899987.1|	FGGY-family carbohydrate kinase [Pseudoalteromonas sp. SIMBA_162]	Pseudoalteromonas sp. SIMBA_162	967	967	1	0	0.9851	470	WP_410899987.1
Not inclued confirmed	PUA1001_03837		hypothetical protein	Cytoplasmic	A phage integrase domain is a region within a phage protein that is responsible for mediating the process of integrating viral DNA into a bacterial host's genome, a crucial step in the lysogenic cycle. These domains are essential for site-specific recombination between the phage and bacterial DNA sequences
Not inclued confirmed	PUA1001_03838		hypothetical protein	Cytoplasmic	a region within a protein that is responsible for hydrolyzing ATP (adenosine triphosphate) into ADP (adenosine diphosphate) and inorganic phosphate, releasing energy in the process
Not inclued confirmed	PUA1001_03839		hypothetical protein	Cytoplasmic	Replication termination proteins (RTPs) are DNA-binding proteins that play a crucial role in halting DNA replication forks at specific DNA sequences called termination sites (Ter sites)
Confirmed	PUA1001_03840		hypothetical protein	outer membrane anchored periplasmic or extracellular	Polysaccharide lyase PL25
Not inclued confirmed	PUA1001_03841		hypothetical protein	Extracellular	Arabinase is an enzyme that catalyzes the hydrolysis (breakdown) of arabinans, which are polysaccharides made of L-arabinose units. It breaks down arabinose-containing hemicellulose, especially from plant cell walls.							BNR repeat-containing protein [Pseudoalteromonas sp. R86517]	Pseudoalteromonas sp. R86517	937	937	0.99	0	0.976	460	WP_377110272.1
Confirmed	PUA1001_03842		Uncharacterized MFS-type transporter YfiU	Cytoplasmic Membrane	Sugar/inositol transporters are a family of proteins that facilitate the movement of inositol, a type of sugar, across cell membranes. They play a role in various cellular processes, including nutrient uptake, osmoregulation, and cell signaling.			Transport			Select seq gb|MBB1379316.1|	sugar porter family MFS transporter [Pseudoalteromonas sp. SR43-2]	Pseudoalteromonas sp. SR43-2	922	922	1	0	0.9957	465	MBB1379316.1
Confirmed	PUA1001_03843	betC	Choline-sulfatase	Innar membrane anchored periplasmic	catalyze the hydrolysis of sulfate esters						Select seq ref|WP_276754919.1|	sulfatase [Pseudoalteromonas marina]	Pseudoalteromonas marina	969	969	0.99	0	0.9483	487	WP_276754919.1
Not inclued confirmed	PUA1001_03844		Pectinesterase	outer membrane anchored periplasmic	Unknown
Confirmed	PUA1001_03845	rhaM	L-rhamnose mutarotase	Cytoplasmic	This family contains L-rhamnose mutarotase which is a glycosyl hydrolase that converts the monosaccharide L-rhamnopyranose from the alpha to the beta stereoisomer.						Select seq ref|WP_377110264.1|	L-rhamnose mutarotase [Pseudoalteromonas sp. R86517]	Pseudoalteromonas sp. R86517	199	199	1	6e-64	0.8942	104	WP_377110264.1

## Sheet: Other supportive genes for PUL
CDS name	Other name(s)	EggNOG ID	KEGG ID	Product	Function	Note	Length	Location	Contig number	Translation	NCBI Blast
PUA1001_02918	xylB	S:ENOG410XRVJ	K22185	D-xylose 1-dehydrogenase	Antibiotic biosynthesis; NAD; Oxidoreductase.	Part of the bacABCDEFG operon responsible for the biosynthesis of bacilysin, an irreversible inactivator of the glutaminase domain of glucosamine synthetase. Catalyzes the dehydrogenation of the C7-hydroxyl group in the 4S- tetrahydrotyrosine (4S-H4Tyr) to yield anticapsin (epoxycyclohexanonyl-Ala); Belongs to the short-chain dehydrogenases/reductases (SDR) family.; KEGG: pbw:D172_001350 D-xylose…	759	complement(3148516..3149274)	1	MNTQAQYHSLSDKVIFITGGASGIGRAMVESFVKQHAKVAFIDIDDEAAQALINDLPDANLWYRQVDVTDSNALQKSLVDACAALGSVNVLVNNVANDRRQASEDVTVKDWDQCLQINLNPAFFASQVAMSFMQQEGAGSIINFSSINAIMGQPQMAGYVTAKAGLIGMTKALARDYGEFGIRVNAILPGWVATERQLASWFTEEEQVKWMEAMALKKLVTPDDVANLALFLAADESSMITGQGIKIDGGRL	Select seq ref|WP_008127054.1|	MULTISPECIES: SDR family NAD(P)-dependent oxidoreductase [Pseudoalteromonas]	Pseudoalteromonas	508	508	1	0	0.9881
PUA1001_03104	XR	S:COG0656	K17743	D-xylose reductase	Alternative splicing; Cytoplasm; NADP; Oxidoreductase; Polymorphism.	Catalyzes the NADPH-dependent reduction of 1,5-anhydro- D-fructose (AF) to 1,5-anhydro-D-glucitol. Can also catalyze the reduction of various aldehydes and quinones (By similarity). Has low NADPH-dependent reductase activity towards 9,10- phenanthrenequinone (in vitro); Belongs to the aldo/keto reductase family.; KEGG: pea:PESP_a3828 D-xylose reductase	963	3354769..3355731	1	MSSLNNIPPVGFGLWKVAQEDCAQTVYQAIKAGYRHLDCAADYGNEEQVGDGIAQAINDGLCTREELWITSKLWNTFHAPEHVELAIDKTLSDLKLDYLDLYLIHFPIAQTFVPIETRYPPEWFVDPDAQNPHMELAKVPLHLTWQAMEEQVHNNKAKRIGVCNYSSALLHDLMTYATVKPAMLQIESHPYLTQERLIRLAKQYDIPVTAFSPLGALSYLELEMADQTESVLEQSVVKAAAQSHGKTPAQVVLRWGVQRGTAIIPKTSKLERMTENLSLFDFELNEQEMADISALNINRRFNDPGHFCEAAFNRFHPIYD	Select seq ref|WP_039038159.1|	MULTISPECIES: aldo/keto reductase [Pseudoalteromonas]	Pseudoalteromonas	670	670	1	0	0.9969
PUA1001_01139	kdgK	G:COG0524	K00874	2-dehydro-3-deoxygluconokinase	ATP-binding; Carbohydrate metabolism; Kinase; Nucleotide-binding; Transferase.	Catalyzes the phosphorylation of 2-keto-3-deoxygluconate (KDG) to produce 2-keto-3-deoxy-6-phosphogluconate (KDPG); Belongs to the carbohydrate kinase PfkB family.; KEGG: ptt:VY86_08845 2-dehydro-3-deoxygluconokinase	933	1212132..1213064	1	MNTIYFMGECMVELRAMSAATLHQSFAGDVYNSAVYLKRCFAKVNTSVITALGQDNLSKKMRERFKSEQLDTQYVFSHESKVPGMYYIETDEHGERSFIYWRSDSAAKKTVEFLTPDCVSQLCQGDMFFFSGISLAIIDKTSRDQFWAVLKQLKDAGVKIVFDPNYRARLWESVEDTKAQYHIAFSIADVTLPGVEDLTTLYNVHSVEAVIEYLKPYQINEIVVKNGPNSVITQLENTLQSHTIIPVTTVVDTTSAGDAFNGVYLGARLSGKSIAGAVQLGAKAAGAVIQQPGAIAPKDVFQHAMVEAGI		sugar kinase [Pseudoalteromonas sp. 10-33]	Pseudoalteromonas sp. 10-33	620	620	1	0	0.9516
PUA1001_01408	eda	G:COG0800	K01625	2-dehydro-3-deoxy-phosphogluconate aldolase	Cytoplasm; Lyase; Multifunctional enzyme; Schiff base.	Belongs to the KHG/KDPG aldolase family.; KEGG: syg:sync_0356 2-dehydro-3-deoxyphosphogluconate aldolase / (4S)-4-hydroxy-2-oxoglutarate aldolase	339	complement(1504835..1505173)	1	MSVAHQHNLPVLMGALTPTDIANAIEYNADIIKVFPADSMGIDYFKALKGPFDSANLMPVGGINLNNITQWFDAGACGVAISSDFSKVITSHADKQALTQLVHDYLTDIPAD	Select seq ref|WP_410898787.1|	bifunctional 4-hydroxy-2-oxoglutarate aldolase/2-dehydro-3-deoxy-phosphogluconate aldolase [Pseudoalteromonas sp. SIMBA_162]	Pseudoalteromonas sp. SIMBA_162	228	228	1	2e-73	0.9732
PUA1001_01409	eda	G:COG0800	K01625	2-dehydro-3-deoxy-phosphogluconate aldolase		KEGG: pbw:D172_010050 2-dehydro-3-deoxyphosphogluconate aldolase / (4S)-4-hydroxy-2-oxoglutarate aldolase	285	complement(1505137..1505421)	1	MAIIRLKMQSDVAPLVDCLVEAGIKVLEITSNTPGFEQEIKNARIRHQHILVGAGTITNTKLAQRAINAGAQFIVTLILMSVLCQLPISIIYLF		-dehydro-3-deoxyphosphogluconate aldolase / 4-hydroxy-2-oxoglutarate aldolase [Pseudoalteromonas sp. BSi20480]	Pseudoalteromonas sp. BSi20480	154	154	0.94	8e-45	0.8298
PUA1001_01462	eda	G:COG0800	K01625	2-dehydro-3-deoxy-phosphogluconate aldolase	Cytoplasm; Lyase; Multifunctional enzyme; Schiff base.	Belongs to the KHG/KDPG aldolase family.; KEGG: pha:PSHAa1367 2-dehydro-3-deoxyphosphogluconate aldolase / (4S)-4-hydroxy-2-oxoglutarate aldolase	621	1572524..1573144	1	MSIEKILASAPVVPVVVIEKLEDAAPLARALYNGGLKALEITLRTPIAAEAVKLMKAEVPEAFVGTGTVVDKASFEASVAAGADFMVSPGVSTELLELAKKSDIPFLPGAATASEVMQLASHGFKFLKFFPAEAAGGTAMLKSIGGPLPHITFCPTGGISLATAPNYLALNNVICVGGTWMLDKQLIENKDWQAIEALARQASELK	Select seq gb|EAW26116.1|	multifunctional: 2-keto-3-deoxygluconate 6-phosphate aldolase; 2-keto-4-hydroxyglutarate aldolase; oxaloacetate [Alteromonadales bacterium TW-7]	Alteromonadales bacterium TW-7	410	410	1	8e-144	0.9903
PUA1001_01139	kdgK	G:COG0524	K00874	2-dehydro-3-deoxygluconokinase	ATP-binding; Carbohydrate metabolism; Kinase; Nucleotide-binding; Transferase.	Catalyzes the phosphorylation of 2-keto-3-deoxygluconate (KDG) to produce 2-keto-3-deoxy-6-phosphogluconate (KDPG); Belongs to the carbohydrate kinase PfkB family.; KEGG: ptt:VY86_08845 2-dehydro-3-deoxygluconokinase	933	1212132..1213064	1	MNTIYFMGECMVELRAMSAATLHQSFAGDVYNSAVYLKRCFAKVNTSVITALGQDNLSKKMRERFKSEQLDTQYVFSHESKVPGMYYIETDEHGERSFIYWRSDSAAKKTVEFLTPDCVSQLCQGDMFFFSGISLAIIDKTSRDQFWAVLKQLKDAGVKIVFDPNYRARLWESVEDTKAQYHIAFSIADVTLPGVEDLTTLYNVHSVEAVIEYLKPYQINEIVVKNGPNSVITQLENTLQSHTIIPVTTVVDTTSAGDAFNGVYLGARLSGKSIAGAVQLGAKAAGAVIQQPGAIAPKDVFQHAMVEAGI	Select seq ref|WP_058552677.1|	sugar kinase [Pseudoalteromonas sp. 10-33]	Pseudoalteromonas sp. 10-33	620	620	1	0	0.9516
PUA1001_01800	xylA	G:COG2115	K01805	Xylose isomerase	Carbohydrate metabolism; Cytoplasm; Isomerase; Magnesium; Metal-binding; Pentose shunt; Xylose metabolism.	Belongs to the xylose isomerase family.; KEGG: pbw:D172_007545 xylose isomerase	1320	1925665..1926984	1	MSEQFFTNVEKIKFEGENSKNPFAFRYYDENKVVLGKTMKEHLRFAACYWHNFCSTGFDIFGEGTFDRPWIQPVGNQLELAEQKVKVAFEFFEKLGVPYFCFHDVDIAPEGKTLQESHDNVTHIANIIEKEMQRTGVKLLWGTANLFSNKRFCAGGATNPNPNTYAYAAAQVKHAMEITHRLGGENYVLWGGREGYDTLLNTDLAQESEQYARFLKMVVEHKKKIGFKGTLLIEPKPQEPTKHQYDYDTATVAGFLHKHGLQDEIKVNIEANHATLAGHSFHHEIAVACAEGIMGSIDANRGDMQNGWDTDQFPNDVAECTLIMYEILKNGGFTTGGFNFDTKLRRQSCERDDLFIGHIGGMDTMAKALLNAAAMIEGGELTDFVEKRYAGWKEELGQS…	Select seq ref|WP_377110269.1|	xylose isomerase [Pseudoalteromonas sp. R86517]	Pseudoalteromonas sp. R86517	909	909	1	0	0.9841
PUA1001_01799	xylB|XYLB	G:COG1070	K00854	Xylulokinase	ATP-binding; Carbohydrate metabolism; Kinase; Nucleotide-binding; Transferase; Xylose metabolism.	Belongs to the FGGY kinase family.; KEGG: vni:VIBNI_B1793 xylulokinase	1500	1924135..1925634	1	MLALTLKQHLSTSFMFLGIDLGTSGVKVIILDEQDHLLAQASGSLSVSRPAPLFSEQNPTDWWLATCSAIEDLKNTHPALLKSVKAVGLSGQMHGATLLDKNNNIIRPAILWNDGRSAAQCVELEKREPNSRNITGNIAMPGFTAPKLVWLKEFEPENFAKVAKVLLPKDYLRFLMTGDFASDMSDSAGTLWLDVEKRVWSEKMLSACGLTEQHMPTLFEGTQITGKLTAQVAAKWGMEQVPVVAGGGDNAAGAAGVGVVKPQQAFLSLGTSGVYFVANEKYLPNPEGAVHTFCHCIENTWHQMSVVLSAASCLTWVTQLTGFENEGALLEQVSKCDFSKPSSVIFLPYLTGERTPHNNPDAKGVFFGLDSDTDAAALGRAVLEGVAFAFADGQQVLLD…	Select seq emb|SIN77972.1|	xylulokinase [Pseudoalteromonas marina]	Pseudoalteromonas marina	998	998	1	0	0.9579
