# Supplementary material for: Biocatalytic ulvan degradation by Pseudoalteromonas marina: exploring a marine polysaccharide bioconversion system
Source: Microb Cell Fact. 2026 Feb 27;25:85. doi: 10.1186/s12934-026-02969-0 (PMC13050008; doi:10.1186/s12934-026-02969-0)
Supplement: Supplementary file 3 — Supplementary Material 3. [file 12934_2026_2969_MOESM3_ESM.xlsx]

## Sheet: Draft genome PAM 
CDS name	Contig #	Location	Gene	Product	Function	EggNog ID	Seed ID	Seed Function	KEGG ID	Note	PUA1001	mano4	A 37-1-2	ATCC 43555	ATCC 700518
PUA1001_00001	1	70..1389		Chromosomal replication initiator protein DnaA	ATP-binding; Cytoplasm; DNA replication; DNA-binding; Nucleotide-binding.	L:COG0593	511693.5.peg.3783	DNA Metabolism DNA replication DNA-replication Chromosomal replication initiator protein DnaA	K02313	Plays an important role in the initiation and regulation of chromosomal replication. Binds to the origin of replicatio; it binds specifically double-stranded DNA at a 9 bp consensus (dnaA box): 5'-TTATC[CA]A[CA]A-3'. DnaA binds to ATP and to acidic phospholipids; Belongs to the DnaA family.	1:1:70	1:32:31896	1:1:160	1:1:160	13:1896:24784
PUA1001_00002	1	1403..2506	dnaN	DNA-directed DNA polymerase	Cytoplasm; DNA replication; DNA-directed DNA polymerase; Nucleotidyltransferase; Transferase.	L:COG0592	326442.4.peg.13	DNA Metabolism DNA replication DNA-replication DNA polymerase III beta subunit (EC 2.7.7.7)	K02338	DNA polymerase III is a complex, multichain enzyme responsible for most of the replicative synthesis in bacteria. This DNA polymerase also exhibits 3' to 5' exonuclease activity. The beta chain is required for initiation of replication once it is clamped onto DNA, it slides freely (bidirectional and ATP- independent) along duplex DNA (By similarity).; KEGG: hdu:HD_0850 DNA polymerase III subunit …	1:2:1403	1:31:30779	1:2:1562	1:2:1565	13:1897:26180
PUA1001_00003	1	2522..3616		DNA replication and repair protein RecF	ATP-binding; Cytoplasm; DNA damage; DNA repair; DNA replication; DNA-binding; Nucleotide-binding; SOS response.	L:COG1195	326442.4.peg.14	DNA Metabolism DNA repair DNA_repair,_bacterial_RecFOR_pathway DNA recombination and repair protein RecF	K03629	The RecF protein is involved in DNA metabolis; it is required for DNA replication and normal SOS inducibility. RecF binds preferentially to single-stranded, linear DNA. It also seems to bind ATP; Belongs to the RecF family.	1:3:2522	1:30:29669	1:3:2681	1:4:3265	13:1898:27299
PUA1001_00004	1	3629..6055	gyrB	DNA topoisomerase (ATP-hydrolyzing)	ATP-binding; Cytoplasm; DNA-binding; Isomerase; Magnesium; Metal-binding; Nucleotide-binding; Topoisomerase.	L:COG0187	312309.3.peg.12	DNA Metabolism DNA replication DNA_topoisomerases,_Type_II,_ATP-dependent DNA gyrase subunit B (EC 5.99.1.3)	K02470	DNA gyrase negatively supercoils closed circular double- stranded DNA in an ATP-dependent manner and also catalyzes the interconversion of other topological isomers of double-stranded DNA rings, including catenanes and knotted rings; Belongs to the type II topoisomerase family; Contains 1 Toprim domain.; KEGG: rig:AOQ88_00445 DNA gyrase subunit B	1:4:3629	1:29:27230	1:4:3788	1:5:3790	13:1899:28406
PUA1001_00005	1	6198..7100	glyQ	Glycine--tRNA ligase	Aminoacyl-tRNA synthetase; ATP-binding; Cytoplasm; Ligase; Nucleotide-binding; Protein biosynthesis.	J:COG0752	511693.5.peg.3598	Protein Metabolism Protein biosynthesis tRNA_aminoacylation,_Gly Glycyl-tRNA synthetase alpha chain (EC 6.1.1.14)	K01878	Belongs to the class-II aminoacyl-tRNA synthetase family.; KEGG: eco:b3560 glycyl-tRNA synthetase alpha chain	1:5:6198	1:28:26186	1:5:6357	1:6:6358	27:3548:788
PUA1001_00006	1	7103..9172	glyS	Glycine--tRNA ligase	Aminoacyl-tRNA synthetase; ATP-binding; Cytoplasm; Ligase; Nucleotide-binding; Protein biosynthesis.	J:COG0751	546231.4.peg.1877	Protein Metabolism Protein biosynthesis tRNA_aminoacylation,_Gly Glycyl-tRNA synthetase beta chain (EC 6.1.1.14)	K01879	Belongs to the class-II aminoacyl-tRNA synthetase family.; KEGG: pre:PCA10_00100 glycyl-tRNA synthetase beta chain	1:6:7103	1:27:24114	1:6:7262	1:7:7262	27:3549:1692
PUA1001_00007	1	9275..9724		hypothetical protein		S:ENOG4112BEP					1:7:9275	1:26:23561	1:7:9410	1:8:9406	27:3550:3836
PUA1001_00008	1	c(9847..10086)	tusA,sirA	Sulfurtransferase TusA like protein	Cytoplasm; Transferase.	O:COG0425	675817.3.peg.2475	RNA Metabolism RNA processing and modification tRNA_modification_Bacteria tRNA 5-methylaminomethyl-2-thiouridine synthase TusA	K04085	Could be part of a sulfur-relay system; Belongs to the UPF0033 family. TusA subfamily.; KEGG: pha:PSHAa0009 tRNA 2-thiouridine synthesizing protein A; Sulfurtransferases	1:8:9847	1:25:23171	1:9:11617	1:10:10930	27:3552:6032
PUA1001_00009	1	c(10378..11547)	fadA,fadI	Acetyl-CoA C-acyltransferase	Acyltransferase; Cytoplasm; Fatty acid metabolism; Lipid degradation; Lipid metabolism; Transferase.	I:COG0183	326442.4.peg.21	Fatty Acids, Lipids, and Isoprenoids Isoprenoids Isoprenoid_Biosynthesis Acetyl-CoA acetyltransferase (EC 2.3.1.9)	K00632	Catalyzes the final step of fatty acid oxidation in which acetyl-CoA is released and the CoA ester of a fatty acid two carbons shorter is formed; Belongs to the thiolase family.; KEGG: pha:PSHAa0010 acetyl-CoA acyltransferase	1:9:10378	1:24:21711	1:10:12176	1:11:11414	27:3553:6565
PUA1001_00010	1	c(11552..13711)	fadB	3-hydroxyacyl-CoA dehydrogenase	Fatty acid metabolism; Isomerase; Lipid degradation; Lipid metabolism; Lyase; Multifunctional enzyme; NAD; Oxidoreductase.	I:COG1024|I:COG1250	326442.4.peg.22	Carbohydrates Fermentation Butanol_Biosynthesis Enoyl-CoA hydratase (EC 4.2.1.17)	K01825	Involved in the aerobic and anaerobic degradation of long-chain fatty acids via beta-oxidation cycle. Catalyzes the formation of 3-oxoacyl-CoA from enoyl-CoA via L-3-hydroxyacyl-CoA. It can also use D-3-hydroxyacyl-CoA and cis-3-enoyl-CoA as substrate; In the N-terminal sectio; belongs to the enoyl-CoA hydratase/isomerase family; In the C-terminal sectio; belongs to the 3- hydroxyacyl-CoA dehydro…	1:10:11552	1:23:19547	1:11:13350	1:12:12588	27:3554:7739
PUA1001_00011	1	13904..15790	slt	Soluble lytic murein transglycosylase	Cell wall biogenesis/degradation; Disulfide bond; Lyase; Periplasm; Signal.	M:COG0741	156578.3.peg.2847	Cell Wall and Capsule null Murein_Hydrolases Soluble lytic murein transglycosylase precursor (EC 3.2.1.-)	K08309	Murein-degrading enzyme. Catalyzes the cleavage of the glycosidic bonds between N-acetylmuramic acid and N- acetylglucosamine residues in peptidoglycan. May play a role in recycling of muropeptides during cell elongation and/or cell division (By similarity); Belongs to the transglycosylase Slt family.; KEGG: pbw:D172_000120 soluble lytic murein transglycosylase; Acting on polysaccharides	1:11:13904	1:22:17468	1:12:15702	1:13:14942	27:3555:10091
PUA1001_00012	1	15907..17229	pepQ	Xaa-Pro dipeptidase	Detoxification; Dipeptidase; Hydrolase; Manganese; Metal-binding; Metalloprotease; Protease.	E:COG0006	500637.6.peg.2600	Protein Metabolism Protein degradation Dipeptidases_(EC_3.4.13.-) Xaa-Pro dipeptidase PepQ (EC 3.4.13.9)	K01271	Splits dipeptides with a prolyl or hydroxyprolyl residue in the C-terminal position and a nonpolar amino acid at the N- terminal position. Also catalyzes the hydrolysis of toxic organophosphorus cholinesterase-inhibiting compounds including insecticide paraoxon and nerve gases such as diisopropylfluorophosphate (DFP), O-isopropyl methylphosphonofluoridate (sarin), O-pinacolyl methylphosphonofluor…	1:12:15907	1:21:16029	1:13:17738	1:14:16978	27:3556:12246
PUA1001_00013	1	17287..17901	pepQ	Xaa-Pro dipeptidase		S:COG1739			K01271	Belongs to the IMPACT family.; KEGG: hpa:HPAG1_1428 Xaa-Pro dipeptidase	1:13:17287	1:20:15357	1:14:19149	1:15:18389	27:3557:13655
PUA1001_00014	1	17998..19449		Trk system potassium uptake protein TrkH	Cell inner membrane; Cell membrane; Ion channel; Ion transport; Membrane; Potassium; Potassium transport; Transmembrane; Transmembrane helix; Transport.	P:COG0168	225849.3.peg.48	Potassium metabolism null Potassium_homeostasis Potassium uptake protein TrkH	K03498	Low-affinity potassium transport system. Interacts with trk system potassium uptake protein TrkA and requires TrkE for transport activity. Selective for permeation of potassium ion and rubidium ion over smaller ions such as natrium or litium; Belongs to the TrkH potassium transport family.	1:14:17998	1:19:13809	1:15:19860	1:16:19100	27:3558:14366
PUA1001_00015	1	19486..20148		hypothetical protein		S:ENOG4111J4V					1:15:19486	1:18:13110	1:16:21356	1:17:20581	27:3559:15862
PUA1001_00016	1	20613..20825		hypothetical protein		S:ENOG410ZF51					1:16:20613	1:17:12433	1:17:22479	1:18:21708	27:3560:16989
PUA1001_00017	1	20970..21182		hypothetical protein		S:ENOG410ZF51					1:17:20970	1:16:12076	1:18:22831	1:19:21997	27:3561:17342
PUA1001_00018	1	21263..21478		hypothetical protein		S:ENOG410ZF51					1:18:21263	1:15:11780	1:19:23128	1:20:22352	27:3562:17832
PUA1001_00019	1	c(21546..22922)		Trk system potassium uptake protein TrkA	Cell inner membrane; Cell membrane; Ion transport; Membrane; NAD; Potassium; Potassium transport; Repeat; Transport.	P:COG0569	511693.5.peg.3301	Potassium metabolism null Potassium_homeostasis Trk system potassium uptake protein TrkA	K03499	Part of a potassium transport system; Contains 2 RCK C-terminal domains; Contains 2 RCK N-terminal domains.	1:19:21546	1:14:10336	1:20:23425	1:21:22633	27:3563:18129
PUA1001_00020	1	c(23008..24303)	rsmB,sun	16S rRNA (cytosine(967)-C(5))-methyltransferase	Cytoplasm; Methyltransferase; RNA-binding; rRNA processing; S-adenosyl-L-methionine; Transferase.	J:COG0144	156578.3.peg.2856	Clustering-based subsystems null Conserved_gene_cluster_associated_with_Met-tRNA_formyltransferase Ribosomal RNA small subunit methyltransferase B (EC 2.1.1.-)	K03500	Specifically methylates the cytosine at position 967 (m5C967) of 16S rRNA; Belongs to the class I-like SAM-binding methyltransferase superfamily. RsmB/NOP family.; KEGG: eta:ETA_31300 16S rRNA (cytosine967-C5)-methyltransferase	1:20:23008	1:13:8955	1:21:24888	1:22:24116	27:3564:19592
PUA1001_00021	1	c(24296..25249)	MTFMT,fmt	Methionyl-tRNA formyltransferase	Protein biosynthesis; Transferase.	J:COG0223	546231.4.peg.1870	Cofactors, Vitamins, Prosthetic Groups, Pigments Folate and pterines Folate_Biosynthesis Methionyl-tRNA formyltransferase (EC 2.1.2.9)	K00604	Modifies the free amino group of the aminoacyl moiety of methionyl-tRNA(fMet). The formyl group appears to play a dual role in the initiator identity of N-formylmethionyl-tRNA by: (I) promoting its recognition by IF2 and (II) impairing its binding to EFTu-GTP; Belongs to the Fmt family.; KEGG: ebt:EBL_c03140 methionyl-tRNA formyltransferase	1:21:24296	1:12:8009	1:22:26176	1:23:25404	27:3565:20880
PUA1001_00022	1	c(25271..25777)	PDF,def	Peptide deformylase	Hydrolase; Iron; Metal-binding; Protein biosynthesis.	J:COG0242	156578.3.peg.2858	Clustering-based subsystems null Bacterial_RNA-metabolizing_Zn-dependent_hydrolases Peptide deformylase (EC 3.5.1.88)	K01462	Removes the formyl group from the N-terminal Met of newly synthesized proteins. Requires at least a dipeptide for an efficient rate of reaction. N-terminal L-methionine is a prerequisite for activity but the enzyme has broad specificity at other positions; Belongs to the polypeptide deformylase family.; KEGG: psm:PSM_A0026 peptide deformylase	1:22:25271	1:11:7481	1:23:27154	1:24:26379	27:3566:21855
PUA1001_00023	1	25897..27018		hypothetical protein		S:COG1652	156578.3.peg.2859	Clustering-based subsystems null Conserved_gene_cluster_associated_with_Met-tRNA_formyltransferase Uncharacterized protein with LysM domain, COG1652			1:23:25897	1:10:6240	1:24:27776	1:25:27005	27:3567:22480
PUA1001_00024	1	27050..28141		Protein smf		L:COG0758	326442.4.peg.36	Clustering-based subsystems null Conserved_gene_cluster_associated_with_Met-tRNA_formyltransferase Rossmann fold nucleotide-binding protein Smf possibly involved in DNA uptake	K04096	Essential for efficient chromosomal DNA transformation but not required for plasmid transformation; Belongs to the smf family.	1:24:27050	1:9:5117	1:25:28926	1:26:28158	27:3568:23630
PUA1001_00025	1	28143..28616		Protein Smg like protein		S:COG2922	511693.5.peg.3296	Clustering-based subsystems null Conserved_gene_cluster_associated_with_Met-tRNA_formyltransferase Protein of unknown function Smg	K03747	Belongs to the Smg family.	1:25:28143	1:8:4642	1:26:30019	1:27:29251	27:3569:24723
PUA1001_00026	1	28735..29304		DNA topoisomerase	DNA-binding; Isomerase; Magnesium; Metal-binding; Repeat; Topoisomerase; Zinc; Zinc-finger.	L:COG0551	326442.4.peg.38	DNA Metabolism DNA replication DNA_topoisomerases,_Type_I,_ATP-independent Similar to C-terminal Zn-finger domain of DNA topoisomerase I	K07479	Releases the supercoiling and torsional tension of DNA, which is introduced during the DNA replication and transcription, by transiently cleaving and rejoining one strand of the DNA duplex. Introduces a single-strand break via transesterification at a target site in duplex DNA. The scissile phosphodiester is attacked by the catalytic tyrosine of the enzyme, resulting in the formation of a DNA-(5'…	1:26:28735	1:7:3954	1:27:30607	1:28:29820	27:3570:25311
PUA1001_00027	1	29329..29892	tsaC,rimN,SUA5	L-threonylcarbamoyladenylate synthase	ATP-binding; Cytoplasm; Nucleotide-binding; Nucleotidyltransferase; Transferase; tRNA processing.	J:COG0009	156578.3.peg.2863	RNA Metabolism RNA processing and modification YrdC-YciO YrdC/Sua5 family protein, required for threonylcarbamoyladenosine (t(6)A) formation in tRNA	K07566	Required for the formation of a threonylcarbamoyl group on adenosine at position 37 (t(6)A37) in tRNAs that read codons beginning with adenine. Catalyzes the conversion of L-threonine, HCO(3)(-)/CO(2) and ATP to give threonylcarbamoyl-AMP (TC-AMP) as the acyladenylate intermediate, with the release of diphosphate; Belongs to the SUA5 family. TsaC subfamily; Contains 1 YrdC-like domain.; KEGG: pbw…	1:27:29329	1:6:3366	1:28:31208	1:29:30421	27:3571:25912
PUA1001_00028	1	29894..30844	CPOX,hemF	Coproporphyrinogen oxidase	Cytoplasm; Heme biosynthesis; Metal-binding; Oxidoreductase; Porphyrin biosynthesis.	H:COG0408	156578.3.peg.2864	Cofactors, Vitamins, Prosthetic Groups, Pigments Tetrapyrroles Heme_and_Siroheme_Biosynthesis Coproporphyrinogen III oxidase, aerobic (EC 1.3.3.3)	K00228	Involved in the heme biosynthesis. Catalyzes the aerobic oxidative decarboxylation of propionate groups of rings A and B of coproporphyrinogen-III to yield the vinyl groups in protoporphyrinogen-IX; Belongs to the aerobic coproporphyrinogen-III oxidase family.; KEGG: pbw:D172_000035 coproporphyrinogen III oxidase	1:28:29894	1:5:2414	1:29:31773	1:30:30986	27:3572:26477
PUA1001_00029	1	c(30885..31334)		Group 2 truncated hemoglobin YjbI	Heme; Iron; Metal-binding; Transport.	S:COG2346	326442.4.peg.41	Stress Response null Bacterial_hemoglobins Hemoglobin-like protein HbO	K06886	Hemoglobin-like protein that exhibits a low peroxidase activity. Its very high oxygen affinity may rule out the possibility that it is involved in oxygen transport; Belongs to the truncated hemoglobin family. Group II subfamily.	1:29:30885	1:4:1934	1:2530:2784060	1:31:32018	27:3573:27491
PUA1001_00030	1	31376..32200	aroE	Shikimate dehydrogenase	Amino-acid biosynthesis; Aromatic amino acid biosynthesis; NADP; Oxidoreductase.	E:COG0169	312309.3.peg.2535	Clustering-based subsystems null CBSS-281090.3.peg.464 Shikimate 5-dehydrogenase I alpha (EC 1.1.1.25)	K00014	Involved in the biosynthesis of the chorismate, which leads to the biosynthesis of aromatic amino acids. Catalyzes the reversible NADPH linked reduction of 3-dehydroshikimate (DHSA) to yield shikimate (SA); Belongs to the shikimate dehydrogenase family.; KEGG: ent:Ent638_3713 shikimate dehydrogenase	1:30:31376	1:3:1056	1:2529:2783182	1:32:32510	27:3574:27982
PUA1001_00031	1	32197..32457		hypothetical protein		S:ENOG410Y8Q1					1:31:32197	1:2:799	1:2528:2782931	1:33:33331	27:3575:28803
PUA1001_00032	1	c(32440..32976)	GAMMACA	Protein YrdA		S:COG0663	511693.5.peg.40	Fatty Acids, Lipids, and Isoprenoids Fatty acids Carnitine_Metabolism_in_Microorganisms Carnitine operon protein CaiE	K01726	Belongs to the gamma-class carbonic anhydrase family.; KEGG: oeu:111376261 gamma-carbonic anhydrase; Hydro-lyases	1:32:32440	1:1:280	1:34:35841	1:34:33574	27:3576:29049
PUA1001_00038	1	39565..39705		hypothetical protein		S:ENOG4111HP9					1:38:39565	26:884:926	1:40:42591	1:40:40362	14:2153:274081
PUA1001_00039	1	39741..40496		hypothetical protein		S:ENOG4111HP9					1:39:39741	26:884:926	1:40:42591	1:40:40362	14:2153:274081
PUA1001_00040	1	40522..41421		hypothetical protein		S:ENOG410XS9Q					1:40:40522	26:885:1884	1:41:43550	1:41:41317	14:2152:273155
PUA1001_00041	1	41425..43146	speE,SRM	Spermidine synthase	Cell membrane; Membrane; Polyamine biosynthesis; Spermidine biosynthesis; Transferase; Transmembrane; Transmembrane helix.	E:COG4262	156578.3.peg.2675	Amino Acids and Derivatives Arginine; urea cycle, polyamines Polyamine_Metabolism Spermidine synthase (EC 2.5.1.16)	K00797	Catalyzes the irreversible transfer of a propylamine group from the amino donor S-adenosylmethioninamine (decarboxy- AdoMet) to putrescine (1,4-diaminobutane) to yield spermidine; Belongs to the spermidine/spermine synthase family; Contains 1 PABS (polyamine biosynthesis) domain.; KEGG: paln:B0W48_08435 spermidine synthase	1:41:41425	26:886:2787	1:42:44453	1:42:42220	14:2151:271430
PUA1001_00042	1	43227..43640		hypothetical protein		S:ENOG4111JRI			K09980		1:42:43227	26:887:4589	1:43:46254	1:43:44023	14:2150:270937
PUA1001_00043	1	43665..44357		uncharacterized protein	Signal.	KT:COG1842			K03969	Belongs to the PspA/IM30 family.	1:43:43665	26:888:5027	1:44:46692	1:44:44461	14:2149:270220
PUA1001_00044	1	44431..45069		hypothetical protein		S:ENOG4111X3N					1:44:44431	26:889:5793	1:45:47459	1:45:45226	14:2148:269507
PUA1001_00045	1	45066..45386		hypothetical protein		S:ENOG4111XYF					1:45:45066	26:890:6428	1:46:48094	1:46:45861	14:2147:269190
PUA1001_00046	1	c(45791..46195)		hypothetical protein		S:ENOG410YVEZ					1:46:45791	26:891:7156	1:48:48651	1:47:46403	14:2145:268558
PUA1001_00047	1	c(46206..46712)		hypothetical protein		S:ENOG410XY6G					1:47:46206	26:892:7571	1:49:49066	1:48:46818	14:2144:268014
PUA1001_00048	1	c(46826..48199)	fumC,FH	Fumarate hydratase	Allosteric enzyme; Cytoplasm; Lyase; Tricarboxylic acid cycle.	C:COG0114	326442.4.peg.55	Carbohydrates Central carbohydrate metabolism TCA_Cycle Fumarate hydratase class II (EC 4.2.1.2)	K01679	Catalyzes the reversible addition of water to fumarate to give L-malate; Belongs to the class-II fumarase/aspartase family. Fumarase subfamily.; KEGG: sdn:Sden_1650 fumarate hydratase, class II	1:48:46826	26:893:8191	1:50:49710	1:49:47443	14:2143:266528
PUA1001_00049	1	c(48601..48786)		hypothetical protein		S:ENOG410ZB4I					1:49:48601	26:895:10036	1:52:51565	1:51:49296	14:2141:265864
PUA1001_00050	1	48983..49573	POMT,pmt	Dolichyl-phosphate-mannose--protein mannosyltransferase	Acetylation; Phosphoprotein.	S:ENOG4111J4H			K00728	Belongs to the UPF0585 family.; KEGG: bim:100749410 dolichyl-phosphate-mannose-protein mannosyltransferase	1:50:48983	26:896:10418	1:53:51951	1:52:49681	14:2140:265072
PUA1001_00051	1	c(49550..50689)		hypothetical protein		S:COG3146	326442.4.peg.57	Cofactors, Vitamins, Prosthetic Groups, Pigments Folate and pterines Pterin_metabolism_3 COGs COG3146	K09919		1:51:49550	26:897:10985	1:54:52518	1:53:50248	14:2139:263956
PUA1001_00052	1	c(50911..53622)		Ethylene receptor	ATP-binding; Copper; Disulfide bond; Endoplasmic reticulum; Ethylene signaling pathway; Kinase; Membrane; Metal-binding; Nucleotide-binding; Phosphoprotein; Receptor; Transferase; Transmembrane; Transmembrane helix; Two-component regulatory system.	T:ENOG410XNMH	391591.24.peg.2478	Stress Response null Bacterial_hemoglobins diguanylate cyclase/phosphodiesterase (GGDEF & EAL domains) with PAS/PAC sensor(s)	K20972	Ethylene receptor related to bacterial two-component regulators. Acts as negative regulator of ethylene signaling. May delay the transition from the vegetative stage to the floral stage by upregulating GI (GIGANTEA) and RCN1 and cause starch accumulation in stems by down-regulating the alpha-amylase AMY3D; Belongs to the ethylene receptor family; Contains 1 GAF domain; Contains 1 histidine kinase…	1:52:50911	26:898:12346	1:56:55042	1:55:52750	14:2137:259851
PUA1001_00053	1	c(53695..54150)		Bkd operon transcriptional regulator	Activator; DNA-binding; Transcription; Transcription regulation.	K:COG1522	388739.3.peg.179	Amino Acids and Derivatives Glutamine, glutamate, aspartate, asparagine; ammonia assimilation Glutamine,_Glutamate,_Aspartate_and_Asparagine_Biosynthesis Leucine-responsive regulatory protein, regulator for leucine (or lrp) regulon and high-affinity branched-chain amino acid transport system	K03719	Positive regulator of the bkd operon for branched-chain keto acid dehydrogenase complex. Contains 1 HTH asnC-type DNA-binding domain.	1:53:53695	26:899:15130	1:57:57835	1:56:55543	14:2136:259323
PUA1001_00054	1	54278..55447		hypothetical protein		S:ENOG410XPJ2	87626.3.peg.4116	Cofactors, Vitamins, Prosthetic Groups, Pigments NAD and NADP NAD_and_NADP_cofactor_biosynthesis_global Indoleamine 2,3-dioxygenase (EC 1.13.11.52)	K19981		1:54:54278	26:900:15713	1:58:58427	1:57:56133	14:2135:258017
PUA1001_00055	1	55449..56573	KYNU,kynU	Kynureninase	Pyridoxal phosphate; Transferase.	E:COG3844	156578.3.peg.2692	RNA Metabolism RNA processing and modification tRNA_modification_Archaea Cysteine desulfurase (EC 2.8.1.7)	K01556	Belongs to the class-V pyridoxal-phosphate-dependent aminotransferase family. Csd subfamily.; KEGG: msv:Mesil_0484 kynureninase	1:55:55449	26:901:16884	1:59:59598	1:58:57304	14:2134:256891
PUA1001_00056	1	c(56557..57045)		hypothetical protein		S:ENOG410YNX7					1:56:56557	26:902:17992	1:60:60706	1:59:58412	14:2133:256419
PUA1001_00059	1	c(57805..57945)		hypothetical protein		S:ENOG410Z7KA					1:59:57805	26:905:19055	1:63:62124	1:62:59772	14:2130:255517
PUA1001_00060	1	c(58732..59529)		hypothetical protein		S:ENOG411221H					1:60:58732	26:906:20062	1:67:66211	1:66:63700	14:2126:250777
PUA1001_00061	1	59911..60096		hypothetical protein		S:ENOG410Z0JY					1:61:59911	26:907:21241	1:68:67394	1:67:64888	14:2125:250204
PUA1001_00062	1	c(60212..60709)	gpx	Glutathione peroxidase	NADP; Oxidoreductase; Peroxidase.	O:COG0386	177439.1.peg.532	Stress Response Oxidative stress Glutathione:_Redox_cycle Glutathione peroxidase (EC 1.11.1.9)	K00432	Hydroperoxy fatty acid reductase essential for the removal of lipid hydroperoxides under normal and stress conditions, leading to the protection of membrane integrity; Belongs to the glutathione peroxidase family.; KEGG: pha:PSHAa0062 glutathione peroxidase	1:62:60212	26:908:21541	1:69:67698	1:68:65192	14:2124:249588
PUA1001_00063	1	c(60929..61228)		hypothetical protein		S:COG4392					1:63:60929	26:909:22257	1:70:68269	1:69:65790	14:2123:249215
PUA1001_00064	1	c(61225..61929)		hypothetical protein		E:COG1296					1:64:61225	26:910:22553	1:71:68565	1:70:66089	14:2122:248514
PUA1001_00065	1	62028..62684		hypothetical protein		C:COG3658	243233.4.peg.2145	Respiration Electron donating reactions Hydrogenases Ni,Fe-hydrogenase I cytochrome b subunit			1:65:62028	26:911:23356	1:72:69377	1:71:66898	14:2121:247750
PUA1001_00066	1	62872..63441		GlcNAc-binding protein	Chitin-binding; Secreted; Signal.	S:COG3397	87626.3.peg.4078	Carbohydrates Aminosugars Chitin_and_N-acetylglucosamine_utilization Chitin binding protein	K21712	Probably interacts with GlcNAc residues. May promote attachment to both epithelial cell surfaces and chitin; Belongs to the GbpA family; Contains 1 chitin-binding type-3 domain; Contains 1 chitin-binding type-4 domain.	1:66:62872	26:912:24199	1:73:70301	1:72:67826	14:2120:246914
PUA1001_00067	1	63586..65661	ptrB	Oligopeptidase B	Aminopeptidase; Hydrolase; Protease; Serine protease; Signal.	E:COG1770	190650.1.peg.932	Miscellaneous Plant-Prokaryote DOE project Synechocystis_experimental prolyl oligopeptidase family protein	K01354	Sequentially removes dipeptide units (NH3-P2-P1-) from the amino termini of peptides and proteins. Is able to catalyze the removal of Asp-Arg from the amino termini of angiotensins I and II. Has slight endopeptidase activity on N-terminally blocked peptide derivatives which contain arginine residues at the P1 position. Does not hydrolyze Ala-Ala-Ala and Ala-Ala-Ala-Ala substrates or isulin beta c…	1:67:63586	26:913:24913	1:74:71013	1:73:68549	14:2119:244701
PUA1001_00068	1	c(65731..66204)		DNA protection during starvation protein	Cytoplasm; Iron; Metal-binding; Oxidoreductase.	P:COG0783	326442.4.peg.2726	Stress Response Oxidative stress Oxidative_stress Ferroxidase (EC 1.16.3.1)	K04047	Responsible for protection of cells against peroxide, especially against hydrogen peroxide. Required for survival in host cells. Although it binds iron, it may not contribute to iron storage. The iron-loaded dps has DNA-binding activity; Belongs to the Dps family.	1:68:65731	26:914:27059	1:78:77692	1:77:75473	14:2115:239132
PUA1001_00069	1	66531..66740		hypothetical protein		S:ENOG410YWS8					1:69:66531	26:915:27855	1:79:78502	1:78:76281	14:2114:238588
PUA1001_00070	1	c(66737..67342)		hypothetical protein		S:COG1075	156578.3.peg.2705	Cofactors, Vitamins, Prosthetic Groups, Pigments Tetrapyrroles Cobalamin_synthesis Cob(I)alamin adenosyltransferase (EC 2.5.1.17)			1:70:66737	26:916:28061	1:80:78708	1:79:76487	14:2113:237986
PUA1001_00071	1	c(67365..67901)		uncharacterized protein		S:COG4681					1:71:67365	26:917:28689	1:81:79497	1:80:77273	14:2112:237266
PUA1001_00072	1	67993..68937		Ribosome bioproteinis GTPase	Cytoplasm; GTP-binding; Hydrolase; Nucleotide-binding; Ribosome biogenesis; RNA-binding.	S:COG1161	225849.3.peg.2822	Protein Metabolism Protein biosynthesis Universal_GTPases 50S ribosomal subunit maturation GTPase RbgA (B. subtilis YlqF)	K14540	Required for a late step of 50S ribosomal subunit assembly. Has GTPase activity. Binds to the 23S rRNA (By similarity); Belongs to the TRAFAC class YlqF/YawG GTPase family. MTG1 subfamily; Contains 1 CP-type G (guanine nucleotide-binding) domain.	1:72:67993	26:918:29317	1:82:80125	1:81:77901	14:2093:217656
PUA1001_00073	1	c(69313..72291)		hypothetical protein		E:COG1305	246197.19.peg.1060	Clustering-based subsystems null Bacterial_Cell_Division Cell division protein FtsK			1:73:69313	26:919:30637	1:84:83376		14:2092:214124
PUA1001_00074	1	72797..74881		Elongation factor G	Cytoplasm; Elongation factor; GTP-binding; Nucleotide-binding; Protein biosynthesis.	J:COG0480	225849.3.peg.2712	Protein Metabolism Protein biosynthesis Translation_elongation_factor_G_family Translation elongation factor G paralog	K02355	Catalyzes the GTP-dependent ribosomal translocation step during translation elongation. During this step, the ribosome changes from the pre-translocational (PRE) to the post- translocational (POST) state as the newly formed A-site-bound peptidyl-tRNA and P-site-bound deacylated tRNA move to the P and E sites, respectively. Catalyzes the coordinated movement of the two tRNA molecules, the mRNA and…	1:74:72797	26:920:34119	1:85:87010	1:89:86236	14:2085:204711
PUA1001_00075	1	c(75032..76993)	mdoH	Glucans biosynthesis glucosyltransferase	Cell inner membrane; Cell membrane; Glycosyltransferase; Membrane; Transferase; Transmembrane; Transmembrane helix.	M:COG2943	326442.4.peg.2679	Stress Response Osmotic stress Synthesis_of_osmoregulated_periplasmic_glucans Glucans biosynthesis glucosyltransferase H (EC 2.4.1.-)	K03669	Involved in the biosynthesis of osmoregulated periplasmic glucans (OPGs); Belongs to the glycosyltransferase 2 family. OpgH subfamily.; KEGG: pha:PSHAa2938 membrane glycosyltransferase; Hexosyltransferases	1:75:75032	26:921:36351	1:87:89950	1:91:89178	14:2084:202276
PUA1001_00076	1	c(76965..78584)		Glucans biosynthesis protein	Periplasm; Signal.	P:COG3131	156578.3.peg.2711	Stress Response Osmotic stress Synthesis_of_osmoregulated_periplasmic_glucans Glucans biosynthesis protein G precursor	K03670	Involved in the biosynthesis of osmoregulated periplasmic glucans (OPGs); Belongs to the OpgD/OpgG family.	1:76:76965	26:922:38284	1:88:91883	1:92:91111	14:2083:200685
PUA1001_00077	1	c(78842..81568)		hypothetical protein		S:COG2374	675811.4.peg.3826	DNA Metabolism DNA uptake, competence Natural_DNA_Transformation_in_Vibrio Extracellular deoxyribonuclease Xds	K07004		1:77:78842	26:923:40157	1:89:93827	1:93:93066	14:2082:197627
PUA1001_00078	1	c(81699..82709)	hemB,ALAD	Porphobilinogen synthase	Heme biosynthesis; Lyase; Magnesium; Metal-binding; Porphyrin biosynthesis; Zinc.	H:COG0113	326442.4.peg.2676	Cofactors, Vitamins, Prosthetic Groups, Pigments Tetrapyrroles Heme_and_Siroheme_Biosynthesis Porphobilinogen synthase (EC 4.2.1.24)	K01698	Catalyzes an early step in the biosynthesis of tetrapyrroles. Binds two molecules of 5-aminolevulinate per subunit, each at a distinct site, and catalyzes their condensation to form porphobilinogen (By similarity); Belongs to the ALAD family.; KEGG: pha:PSHAa2935 porphobilinogen synthase	1:78:81699	26:924:43014	1:90:96679	1:94:95923	14:2081:196489
PUA1001_00079	1	c(82722..84575)		Diguanylate cyclase DosC	GTP-binding; Heme; Iron; Magnesium; Metal-binding; Nucleotide-binding; Transferase.	T:ENOG410XNMH	349521.8.peg.5217	Stress Response null Bacterial_hemoglobins diguanylate cyclase/phosphodiesterase (GGDEF & EAL domains) with PAS/PAC sensor(s)	K20971	Globin-coupled heme-based oxygen sensor protein displaying diguanylate cyclase (DGC) activity in response to oxygen availability. Thus, catalyzes the synthesis of cyclic diguanylate (c-di-GMP) via the condensation of 2 GTP molecules. Cyclic-di-GMP is a second messenger which controls cell surface- associated traits in bacteria (By similarity); Contains 1 GGDEF domain.	1:79:82722	26:925:44037	1:91:97702	1:95:96945	14:2080:194623
PUA1001_00080	1	c(84575..85360)	tatD	3'-5' ssDNA/RNA exonuclease TatD	Cytoplasm; Exonuclease; Hydrolase; Magnesium; Metal-binding; Nuclease.	L:COG0084	326442.4.peg.2674	DNA Metabolism null YcfH Deoxyribonuclease TatD	K03424	3'-5' exonuclease that prefers single-stranded DNA and RNA. May play a role in the H(2)O(2)-induced DNA damage repair; Belongs to the TatD-type hydrolase family. TatD subfamily.; KEGG: pha:PSHAa2933 TatD DNase family protein; Endodeoxyribonucleases producing 5'-phosphomonoesters	1:80:84575	26:926:45890	1:92:99549	1:96:98795	14:2079:193838
PUA1001_00081	1	c(85360..85863)		hypothetical protein		S:ENOG41126M2					1:81:85360	26:927:46675	1:93:100334	1:97:99580	14:2078:193323
PUA1001_00082	1	c(85865..86605)		Sec-independent protein translocase protein	Cell inner membrane; Cell membrane; Membrane; Protein transport; Translocation; Transmembrane; Transmembrane helix; Transport.	U:COG0805	326442.4.peg.2672	Clustering-based subsystems proteosome related Cluster-based_Subsystem_Grouping_Hypotheticals_-_perhaps_Proteosome_Related Twin-arginine translocation protein TatC	K03118	Part of the twin-arginine translocation (Tat) system that transports large folded proteins containing a characteristic twin-arginine motif in their signal peptide across membranes. Together with TatB, TatC is part of a receptor directly interacting with Tat signal peptides; Belongs to the TatC family.	1:82:85865	26:928:47177	1:94:100854	1:98:100112	14:2077:192581
PUA1001_00083	1	c(86654..86986)		Sec-independent protein translocase protein TatB	Cell inner membrane; Cell membrane; Membrane; Protein transport; Translocation; Transmembrane; Transmembrane helix; Transport.	U:COG1826	326442.4.peg.2671	Membrane Transport Protein translocation across cytoplasmic membrane Twin-arginine_translocation_system Twin-arginine translocation protein TatB	K03117	Part of the twin-arginine translocation (Tat) system that transports large folded proteins containing a characteristic twin-arginine motif in their signal peptide across membranes. Together with TatC, TatB is part of a receptor directly interacting with Tat signal peptides. TatB may form an oligomeric binding site that transiently accommodates folded Tat precursor proteins before their translocat…	1:83:86654	26:929:47966	1:95:101643	1:99:100901	14:2076:192200
PUA1001_00084	1	c(86992..87231)		Sec-independent protein translocase protein TatA	Cell inner membrane; Cell membrane; Membrane; Protein transport; Translocation; Transmembrane; Transmembrane helix; Transport.	U:COG1826	156578.3.peg.2719	Clustering-based subsystems proteosome related Cluster-based_Subsystem_Grouping_Hypotheticals_-_perhaps_Proteosome_Related Twin-arginine translocation protein TatA	K03116	Part of the twin-arginine translocation (Tat) system that transports large folded proteins containing a characteristic twin-arginine motif in their signal peptide across membranes. TatA could form the protein-conducting channel of the Tat system; Belongs to the TatA/E family.	1:84:86992	26:930:48304	1:96:101981	1:100:101236	14:2075:191946
PUA1001_00085	1	c(87312..88913)		Probable protein kinase UbiB	ATP-binding; Cell inner membrane; Cell membrane; Kinase; Membrane; Nucleotide-binding; Transferase; Transmembrane; Transmembrane helix; Ubiquinone biosynthesis.	S:COG0661	156578.3.peg.2720	Cofactors, Vitamins, Prosthetic Groups, Pigments Quinone cofactors Ubiquinone_Biosynthesis Ubiquinone biosynthesis monooxygenase UbiB	K03688	Is probably a protein kinase regulator of UbiI activity which is involved in aerobic coenzyme Q (ubiquinone) biosynthesis; Belongs to the ABC1 family. UbiB subfamily; Contains 1 protein kinase domain.	1:85:87312	26:931:48624	1:97:102310	1:101:101570	14:2074:190264
PUA1001_00086	1	c(88923..89606)		hypothetical protein		S:COG3165	326442.4.peg.2668	Cofactors, Vitamins, Prosthetic Groups, Pigments Quinone cofactors Ubiquinone_Biosynthesis Protein YigP (COG3165) clustered with ubiquinone biosynthetic genes	K03690		1:86:88923	26:932:50235	1:98:103924	1:102:103184	14:2073:189571
PUA1001_00087	1	c(89618..90373)	ubiE	Demethylmenaquinone methyltransferase	Menaquinone biosynthesis; Methyltransferase; S-adenosyl-L-methionine; Transferase; Ubiquinone biosynthesis.	H:COG2226	326442.4.peg.2667	Cofactors, Vitamins, Prosthetic Groups, Pigments Quinone cofactors Ubiquinone_Biosynthesis Ubiquinone/menaquinone biosynthesis methyltransferase UbiE (EC 2.1.1.-)	K03183	Methyltransferase required for the conversion of demethylmenaquinol (DMKH2) to menaquinol (MKH2) and the conversion of 2-polyprenyl-6-methoxy-1,4-benzoquinol (DDMQH2) to 2- polyprenyl-3-methyl-6-methoxy-1,4-benzoquinol (DMQH2); Belongs to the class I-like SAM-binding methyltransferase superfamily. MenG/UbiE family.; KEGG: pha:PSHAa2926 demethylmenaquinone methyltransferase / 2-methoxy-6-polypreny…	1:87:89618	26:933:50921	1:99:104619	1:103:103879	14:2072:188804
PUA1001_00088	1	c(90457..91443)	dgcB	Diguanylate cyclase	Cell inner membrane; Cell membrane; GTP-binding; Magnesium; Membrane; Metal-binding; Nucleotide-binding; Transferase; Transmembrane; Transmembrane helix.	S:ENOG410YDMY	167879.5.peg.3235	Clustering-based subsystems Chemotaxis, response regulators CBSS-323850.3.peg.3142 diguanylate cyclase (GGDEF domain) with PAS/PAC sensor	K13590	A probable diguanylate cyclase, overexpression leads to a strong repression of swimmin; swimming returns to normal when residues 359-360 are both mutated to Ala. Overexpression also leads to a 20-fold increase in c-di-GMP levels in vivo. Cyclic-di- GMP is a second messenger which controls cell surface-associated traits in bacteria; Contains 1 GGDEF domain.; KEGG: psm:PSM_A3029 diguanylate cyclase	1:88:90457	26:934:51760	1:100:105458	1:104:104718	14:2071:187734
PUA1001_00089	1	91976..93757	PREP	Prolyl oligopeptidase		S:COG4805	521674.6.peg.724	Protein Metabolism Protein degradation Serine_endopeptidase_(EC_3.4.21.-) Prolyl endopeptidase (EC 3.4.21.26)	K01322	KEGG: plm:Plim_0588 prolyl oligopeptidase	1:89:91976	26:935:53278	1:101:106769	1:105:106364	14:2070:185621
PUA1001_00090	1	93845..95326	mgsC	Methylamine--glutamate N-methyltransferase	Cell membrane; Membrane; Transmembrane; Transmembrane helix.	E:COG0069	156578.3.peg.2725	Nitrogen Metabolism null Ammonia_assimilation Ferredoxin-dependent glutamate synthase (EC 1.4.7.1)	K22083	Belongs to the glutamate synthase family.; KEGG: pmy:Pmen_3465 methylamine---glutamate N-methyltransferase subunit C	1:90:93845	26:936:55147	1:102:108693	1:106:108240	14:2069:184042
PUA1001_00091	1	c(95487..97601)		Transcriptional activator CadC	Activator; Cell membrane; DNA-binding; Membrane; Transcription; Transcription regulation; Transmembrane; Transmembrane helix; Two-component regulatory system.	K:COG3710	511693.5.peg.4246	Amino Acids and Derivatives Lysine, threonine, methionine, and cysteine Lysine_degradation Transcriptional activator of cad operon	K03765	Required for Pcad induction, a promoter upstream of cadBA that is responsible for the pH-regulated expression of CadA and CadB. Probably acts as an activating transcription factor; Contains 1 OmpR/PhoB-type DNA-binding domain.	1:91:95487	32:1087:84776	1:862:949459	1:380:390911	1:730:818662
PUA1001_00092	1	97986..98759	NIT2,yafV	Omega-amidase	Hydrolase.	S:COG0388	391625.5.peg.5940	Clustering-based subsystems TldD cluster CBSS-354.1.peg.2917 FIG003879: Predicted amidohydrolase	K13566	Belongs to the carbon-nitrogen hydrolase superfamily. NIT1/NIT2 family; Contains 1 CN hydrolase domain.; KEGG: fla:SY85_16190 omega-amidase	1:92:97986	26:938:57829	1:111:118345	1:113:115281	14:2061:176574
PUA1001_00093	1	98836..100251	algA,xanB,rfbA,wbpW,pslB	Mannose-1-phosphate guanylyltransferase	GTP-binding; Lipopolysaccharide biosynthesis; Nucleotide-binding; Nucleotidyltransferase; Transferase.	M:COG0836	63737.4.peg.5310	Cell Wall and Capsule Capsular and extracellular polysacchrides Alginate_metabolism Mannose-1-phosphate guanylyltransferase (GDP) (EC 2.7.7.22)	K16011	Involved in GDP-mannose biosynthesis which serves as the activated sugar nucleotide precursor for mannose residues in cell surface polysaccharides. This enzyme participates in synthesis of the LPS O antigen. Belongs to the mannose-6-phosphate isomerase type 2 family.; KEGG: dda:Dd703_3281 mannose-1-phosphate guanylyltransferase / mannose-6-phosphate isomerase	1:93:98836	26:939:58679	1:112:119194	1:114:116123	14:2060:175083
PUA1001_00094	1	c(100279..102435)	AHK2_3_4	Histidine kinase	ATP-binding; Capsule biogenesis/degradation; Cell inner membrane; Cell membrane; Kinase; Membrane; Nucleotide-binding; Phosphoprotein; Transferase; Transmembrane; Transmembrane helix; Two-component regulatory system.	T:ENOG410YCIV	500637.6.peg.1721	Regulation and Cell signaling null Rcs_phosphorelay_signal_transduction_pathway Two-component sensor protein RcsC (EC 2.7.3.-)	K14489	Component of the Rcs signaling system, which controls transcription of numerous genes. RcsC functions as a membrane- associated protein kinase that phosphorylates RcsD in response to environmental signals. The phosphoryl group is then transferred to the response regulator RcsB. RcsC has also phosphatase activity. The system controls expression of genes involved in colanic acid capsule synthesis, …	1:94:100279	26:940:60123	1:113:120639	1:115:117565	14:2059:172897
PUA1001_00095	1	c(102559..103215)		CsgBAC operon transcriptional regulatory protein	Cell inner membrane; Cell membrane; DNA-binding; Membrane; Transcription; Transcription regulation.	K:COG2771	156578.3.peg.2731	Nitrogen Metabolism null Nitrate_and_nitrite_ammonification Nitrate/nitrite response regulator protein	K14979	The master regulator for adhesive curli fimbriae expressio; necessary for transcription of the csgBAC/ymdA operon. Plays a positive role in biofilm formation. May have the capability to respond to starvation and/or high cell density by activating csgBA transcription. Low-level constitutive expression confers an adherent curli fimbriae-expressing phenotype, up- regulates 10 genes and down-regulate…	1:95:102559	26:941:62402	1:114:122963	1:116:119845	14:2058:172074
PUA1001_00096	1	c(103412..103783)		HIT-like protein HinT	Hydrolase; Nucleotide-binding.	FG:COG0537	156578.3.peg.2732	Nucleosides and Nucleotides Pyrimidines pyrimidine_conversions Bis(5'-nucleosyl)-tetraphosphatase (asymmetrical) (EC 3.6.1.17)	K02503	Hydrolyzes purine nucleotide phosphoramidates, including adenosine 5'monophosphoramidate (AMP-NH2), adenosine 5'monophosphomorpholidate (AMP-morpholidate), guanosine 5'monophosphomorpholidate (GMP-morpholidate) and tryptamine 5'guanosine monophosphate (TpGd). Hydrolyzes lysyl-AMP (AMP-N- epsilon-(N-alpha-acetyl lysine methyl ester)) generated by lysine tRNA ligase and lysyl-GMP (GMP-N-epsilon-(N-…	1:96:103412	26:942:63255	1:115:123842	1:117:120723	14:2057:171486
PUA1001_00097	1	103876..104478		UPF0319 protein	Signal.	S:ENOG410XYPF			K09909	Belongs to the UPF0319 family.	1:97:103876	26:943:63719	1:116:124303	1:118:121184	14:2056:170794
PUA1001_00098	1	c(104540..106381)	LTA4H	Leukotriene-A(4) hydrolase	Cytoplasm; Hydrolase; Leukotriene biosynthesis; Metal-binding; Metalloprotease; Protease; Zinc.	E:COG0308	456481.4.peg.3462	Protein Metabolism Protein degradation Aminopeptidases_(EC_3.4.11.-) Membrane alanine aminopeptidase N (EC 3.4.11.2)	K01254	Aminopeptidase that preferentially cleaves tripeptides. Also has low epoxide hydrolase activity (in vitro). Can hydrolyze an epoxide moiety of LTA(4) to form LTB(4) (in vitro) (By similarity); Belongs to the peptidase M1 family.; KEGG: ehx:EMIHUDRAFT_194303 leukotriene-A4 hydrolase	1:98:104540	26:944:64389	1:117:124961	1:119:121840	14:2055:168894
PUA1001_00099	1	106524..107534	murB	UDP-N-acetylmuramate dehydrogenase	Cell cycle; Cell division; Cell shape; Cell wall biogenesis/degradation; Cytoplasm; FAD; Flavoprotein; NADP; Oxidoreductase; Peptidoglycan synthesis.	M:COG0812	156578.3.peg.2735	Cell Wall and Capsule null UDP-N-acetylmuramate_from_Fructose-6-phosphate_Biosynthesis UDP-N-acetylenolpyruvoylglucosamine reductase (EC 1.1.1.158)	K00075	Cell wall formation; Belongs to the MurB family; Contains 1 FAD-binding PCMH-type domain.; KEGG: psm:PSM_A3013 UDP-N-acetylmuramate dehydrogenase	1:99:106524	26:945:66373	1:118:126946	1:120:123825	14:2054:167743
PUA1001_00100	1	107531..108535	birA	Biotin--[biotin carboxyl-carrier protein] ligase	ATP-binding; Biotin; DNA-binding; Ligase; Nucleotide-binding; Repressor; Transcription; Transcription regulation.	H:COG0340|H:COG1654	156578.3.peg.2736	Cofactors, Vitamins, Prosthetic Groups, Pigments Biotin Biotin_biosynthesis Biotin operon repressor	K03524	Acts both as a biotin--[acetyl-CoA-carboxylase] ligase and a biotin-operon repressor. In the presence of ATP, BirA activates biotin to form the BirA-biotinyl-5'-adenylate (BirA-bio- 5'-AMP or holoBirA) complex. HoloBirA can either transfer the biotinyl moiety to the biotin carboxyl carrier protein (BCCP) subunit of acetyl-CoA carboxylase, or bind to the biotin operator site and inhibit transcript…	1:100:107531	26:946:67380	1:119:127953	1:121:124832	14:2053:166751
PUA1001_00101	1	108532..109242	coaX	Pantothenate kinase	ATP-binding; Coenzyme A biosynthesis; Cytoplasm; Kinase; Metal-binding; Nucleotide-binding; Potassium; Transferase.	K:COG1521	156578.3.peg.2737	Cofactors, Vitamins, Prosthetic Groups, Pigments Coenzyme A Coenzyme_A_Biosynthesis Pantothenate kinase type III, CoaX-like (EC 2.7.1.33)	K03525	Catalyzes the phosphorylation of pantothenate (Pan), the first step in CoA biosynthesis; Belongs to the type III pantothenate kinase family.; KEGG: pha:PSHAa2912 type III pantothenate kinase	1:101:108532	26:947:68381	1:120:128942	1:122:125821	14:2052:166044
PUA1001_00106	1	109905..111089		Elongation factor Tu-A	Cytoplasm; Elongation factor; GTP-binding; Nucleotide-binding; Protein biosynthesis.	J:COG0050	511693.5.peg.3350	Protein Metabolism Protein biosynthesis Universal_GTPases Translation elongation factor Tu	K02358	This protein promotes the GTP-dependent binding of aminoacyl-tRNA to the A-site of ribosomes during protein biosynthesis; Belongs to the TRAFAC class translation factor GTPase superfamily. Classic translation factor GTPase family. EF-Tu/EF-1A subfamily; Contains 1 tr-type G (guanine nucleotide-binding) domain.	1:106:109905	61:2778:2	1:268:291403	1:3036:3304802	14:2047:164197
PUA1001_00107	1	c(111474..112697)	DPEP	Membrane dipeptidase	Cell membrane; Cell projection; Dipeptidase; Disulfide bond; Glycoprotein; GPI-anchor; Hydrolase; Lipoprotein; Membrane; Metal-binding; Metalloprotease; Protease; Signal; Zinc.	E:COG2355	318586.4.peg.1716	Cofactors, Vitamins, Prosthetic Groups, Pigments Quinone cofactors Pyrroloquinoline_Quinone_biosynthesis Microsomal dipeptidase (EC 3.4.13.19)	K01273	Hydrolyzes a wide range of dipeptides. Implicated in the renal metabolism of glutathione and its conjugates. Converts leukotriene D4 to leukotriene E; it may play an important role in the regulation of leukotriene activity. Belongs to the peptidase M19 family.; KEGG: pbw:D172_016775 membrane dipeptidase	1:107:111474	51:1768:314	1:126:131884	1:128:128611	14:2045:162088
PUA1001_00108	1	c(112735..112989)		UPF0270 protein		S:COG3089	561231.5.peg.3978	Regulation and Cell signaling null cAMP_signaling_in_bacteria Hydrolase, alpha/beta fold family functionally coupled to Phosphoribulokinase	K09898	Belongs to the UPF0270 family.	1:108:112735	51:1769:1575	1:127:133145	1:129:129872	14:2044:161769
PUA1001_00109	1	c(112989..113978)		Abhydrolase domain-containing protein	Alternative splicing; Glycoprotein; Hydrolase; Membrane; Polymorphism; Serine esterase; Signal-anchor; Transmembrane; Transmembrane helix.	S:COG0429	326442.4.peg.2666	Regulation and Cell signaling null cAMP_signaling_in_bacteria Hydrolase, alpha/beta fold family functionally coupled to Phosphoribulokinase	K07019	Belongs to the AB hydrolase superfamily. AB hydrolase 4 family.	1:109:112989	51:1770:1829	1:128:133396	1:130:130126	14:2043:160780
PUA1001_00110	1	c(114084..114230)		hypothetical protein		S:ENOG410ZBDI					1:110:114084	51:1771:2924	1:129:134501	1:131:131227	14:2042:160521
PUA1001_00111	1	c(114688..115110)		hypothetical protein		S:ENOG410ZIB8					1:111:114688	51:1772:3528	1:132:137362	1:132:131615	14:2041:159686
PUA1001_00112	1	c(115094..117016)		Uncharacterized ABC transporter ATP-binding protein	ATP-binding; Nucleotide-binding; Repeat; Transport.	S:COG0488	156578.3.peg.2601	Potassium metabolism null Potassium_homeostasis Glutathione-regulated potassium-efflux system ATP-binding protein	K06158	Belongs to the ABC transporter superfamily. ABCF family. EF3 subfamily; Contains 2 ABC transporter domains.	1:112:115094	51:1773:3934	1:133:137768	1:133:132021	14:2040:157780
PUA1001_00113	1	117149..117352		uncharacterized protein		S:COG3529	671074.4.peg.1993	Potassium metabolism null Potassium_homeostasis Putative cytoplasmic protein ,probably associated with Glutathione-regulated potassium-efflux	K07070		1:113:117149	51:1774:5989	1:134:139823	1:134:134076	14:2039:157444
PUA1001_00114	1	c(117383..117598)		Protein SlyX like protein		S:ENOG410ZZBS			K03745	Belongs to the SlyX family.	1:114:117383	51:1775:6223	1:135:140059	1:135:134304	14:2038:157196
PUA1001_00115	1	c(117585..118583)		Transcriptional repressor tup11	Nucleus; Repeat; Repressor; Transcription; Transcription regulation; WD repeat.	S:COG2319	313612.3.peg.3052	Carbohydrates CO2 fixation CO2_uptake,_carboxysome High-affnity carbon uptake protein Hat/HatR	K06666	Transcriptional repressor. Belongs to the WD repeat TUP1 family; Contains 7 WD repeats.	1:115:117585	51:1776:6425	1:136:140261	1:136:134503	14:2037:156211
PUA1001_00116	1	118800..119546	fkpA	Peptidylprolyl isomerase	Isomerase; Periplasm; Rotamase; Signal.	O:COG0545	326442.4.peg.2586	Protein Metabolism Protein folding Peptidyl-prolyl_cis-trans_isomerase FKBP-type peptidyl-prolyl cis-trans isomerase FkpA precursor (EC 5.2.1.8)	K03772	PPIases accelerate the folding of proteins. It catalyzes the cis-trans isomerization of proline imidic peptide bonds in oligopeptides. Belongs to the FKBP-type PPIase family; Contains 1 PPIase FKBP-type domain.; KEGG: pha:PSHAa2901 FKBP-type peptidyl-prolyl cis-trans isomerase FkpA	1:116:118800	51:1777:7640	1:137:141475	1:137:135717	14:2036:155249
PUA1001_00117	1	c(119618..120088)		Regulator of sigma D	Cytoplasm; Transcription; Transcription regulation.	K:COG3160			K07740	Binds RpoD and negatively regulates RpoD-mediated transcription activation by preventing the interaction between the primary sigma factor RpoD with the catalytic core of the RNA polymerase and with promoter DNA. May be involved in replacement of the RNA polymerase sigma subunit from RpoD to RpoS during the transition from exponential growth to the stationary phase; Belongs to the Rsd/AlgQ family.	1:117:119618	51:1778:8458	1:138:142287	1:138:136526	14:2035:154713
PUA1001_00118	1	120561..121676	hemE,UROD	Uroporphyrinogen decarboxylase	Cytoplasm; Decarboxylase; Lyase; Porphyrin biosynthesis.	H:COG0407	511693.5.peg.4092	Cofactors, Vitamins, Prosthetic Groups, Pigments Tetrapyrroles Heme_and_Siroheme_Biosynthesis Uroporphyrinogen III decarboxylase (EC 4.1.1.37)	K01599	Catalyzes the decarboxylation of four acetate groups of uroporphyrinogen-III to yield coproporphyrinogen-III; Belongs to the uroporphyrinogen decarboxylase family.; KEGG: pia:PI2015_2908 uroporphyrinogen decarboxylase	1:118:120561	51:1779:9401	1:139:143237	1:139:137521	14:2034:153119
PUA1001_00119	1	c(121750..123180)	sthA,udhA	NAD(P)(+) transhydrogenase (Si-specific)	Cytoplasm; FAD; Flavoprotein; NAD; NADP; Oxidoreductase.	C:COG1249	156578.3.peg.2609	Phosphorus Metabolism null Phosphate_metabolism Soluble pyridine nucleotide transhydrogenase (EC 1.6.1.1)	K00322	Conversion of NADPH, generated by peripheral catabolic pathways, to NADH, which can enter the respiratory chain for energy generation; Belongs to the class-I pyridine nucleotide-disulfide oxidoreductase family.; KEGG: pea:PESP_a3713 NAD(P) transhydrogenase	1:119:121750	51:1780:10590	1:140:144622	1:140:138818	14:2033:151581
PUA1001_00120	1	c(123194..124330)	SCD,desC	Stearoyl-CoA 9-desaturase	Electron transport; Endoplasmic reticulum; Fatty acid biosynthesis; Fatty acid metabolism; Heme; Iron; Lipid biosynthesis; Lipid metabolism; Membrane; Metal-binding; Oxidoreductase; Transmembrane; Transmembrane helix; Transport.	I:COG1398			K00507	Stearyl-CoA desaturase that utilizes O(2) and electrons from reduced cytochrome b5 to introduce the first double bond into saturated fatty acyl-CoA substrates (PubMed:1978720, PubMed:7947684). Catalyzes the insertion of a cis double bond at the delta-9 position into fatty acyl-CoA substrates including palmitoyl-CoA and stearoyl-CoA (PubMed:1978720). Required for the biosynthesis of membrane phosp…	1:120:123194	51:1781:12034	1:141:146066	1:141:140262	14:2032:150434
PUA1001_00121	1	124454..125071		HTH-type transcriptional repressor FabR	Cytoplasm; DNA-binding; Fatty acid biosynthesis; Fatty acid metabolism; Lipid biosynthesis; Lipid metabolism; Repressor; Transcription; Transcription regulation.	K:COG1309			K22105	Represses the transcription of fabB, involved in unsaturated fatty acid (UFA) biosynthesis. By controlling UFA production, FabR directly influences the physical properties of the membrane bilayer; Contains 1 HTH tetR-type DNA-binding domain.	1:121:124454	51:1782:13294	1:142:147326	1:142:141523	14:2031:149684
PUA1001_00122	1	125203..126390		hypothetical protein							1:122:125203	51:1783:14043
PUA1001_00123	1	126400..127056	xlyAB	N-acetylmuramoyl-L-alanine amidase		S:ENOG4112513			K01447	KEGG: scl:sce6671 N-acetylmuramoyl-L-alanine amidase	1:123:126400	51:1784:15240
PUA1001_00124	1	127058..127420		hypothetical protein							1:124:127058
PUA1001_00125	1	127514..128587		hypothetical protein		S:ENOG410Z6TZ					1:125:127514	51:1788:18856
PUA1001_00126	1	128590..133221		Outer membrane porin	Cell outer membrane; Cell shape; Disulfide bond; Ion transport; Membrane; Porin; Repeat; Signal; Transmembrane; Transmembrane beta strand; Transport.	M:COG2885	121723.5.peg.2851	Stress Response Osmotic stress Osmoregulation Outer membrane protein A precursor	K03286	Has porin activity, forming small water-filled channels. Also has a structural role in determining cell shape and ability to grow in low-osmolarity medium. Belongs to the OmpA family; Contains 1 OmpA-like domain.	1:126:128590		1:2492:2740453	1:1314:1413770	1:234:274211
PUA1001_00127	1	133766..135319	leuA,IMS	2-isopropylmalate synthase	Amino-acid biosynthesis; Branched-chain amino acid biosynthesis; Leucine biosynthesis; Transferase.	E:COG0119	335992.9.peg.1	Amino Acids and Derivatives Branched-chain amino acids Leucine_Biosynthesis 2-isopropylmalate synthase (EC 2.3.3.13)	K01649	Catalyzes the condensation of the acetyl group of acetyl-CoA with 3-methyl-2-oxobutanoate (2-oxoisovalerate) to form 3-carboxy-3-hydroxy-4-methylpentanoate (2-isopropylmalate); Belongs to the alpha-IPM synthase/homocitrate synthase family. LeuA type 1 subfamily.; KEGG: pea:PESP_a3710 2-isopropylmalate synthase	1:127:133766	51:1789:20497	1:143:148355	1:143:142548	14:2030:147725
PUA1001_00128	1	135316..136392	leuB,IMDH	3-isopropylmalate dehydrogenase	Amino-acid biosynthesis; Branched-chain amino acid biosynthesis; Cytoplasm; Leucine biosynthesis; Magnesium; Manganese; Metal-binding; NAD; Oxidoreductase.	E:COG0473	326442.4.peg.2579	Amino Acids and Derivatives Branched-chain amino acids Leucine_Biosynthesis 3-isopropylmalate dehydrogenase (EC 1.1.1.85)	K00052	Catalyzes the oxidation of 3-carboxy-2-hydroxy-4- methylpentanoate (3-isopropylmalate) to 3-carboxy-4-methyl-2- oxopentanoate. The product decarboxylates to 4-methyl-2 oxopentanoate; Belongs to the isocitrate and isopropylmalate dehydrogenases family. LeuB type 1 subfamily.; KEGG: pha:PSHAa2893 3-isopropylmalate dehydrogenase	1:128:135316	51:1790:22047	1:144:149905	1:144:144098	14:2029:146652
PUA1001_00129	1	136448..137848	leuC,IPMI-L	3-isopropylmalate dehydratase	4Fe-4S; Amino-acid biosynthesis; Branched-chain amino acid biosynthesis; Iron; Iron-sulfur; Leucine biosynthesis; Lyase; Metal-binding.	E:COG0065	326442.4.peg.2578	Amino Acids and Derivatives Branched-chain amino acids Leucine_Biosynthesis 3-isopropylmalate dehydratase large subunit (EC 4.2.1.33)	K01703	Catalyzes the isomerization between 2-isopropylmalate and 3-isopropylmalate, via the formation of 2-isopropylmaleate; Belongs to the aconitase/IPM isomerase family. LeuC type 1 subfamily.; KEGG: icp:ICMP_408 3-isopropylmalate/(R)-2-methylmalate dehydratase large subunit	1:129:136448	51:1791:23178	1:145:151042	1:145:145229	14:2028:145191
PUA1001_00130	1	137848..138447	leuD,IPMI-S	3-isopropylmalate dehydratase	Amino-acid biosynthesis; Branched-chain amino acid biosynthesis; Leucine biosynthesis; Lyase.	E:COG0066	326442.4.peg.2577	Amino Acids and Derivatives Branched-chain amino acids Leucine_Biosynthesis 3-isopropylmalate dehydratase small subunit (EC 4.2.1.33)	K01704	Catalyzes the isomerization between 2-isopropylmalate and 3-isopropylmalate, via the formation of 2-isopropylmaleate; Belongs to the LeuD family. LeuD type 1 subfamily.; KEGG: pha:PSHAa2891 3-isopropylmalate/(R)-2-methylmalate dehydratase small subunit	1:130:137848	51:1792:24578	1:146:152442	1:146:146629	14:2027:144592
PUA1001_00131	1	c(138530..140038)		hypothetical protein		S:ENOG410XRKA					1:131:138530	51:1793:25260	1:148:154014	1:147:147306	14:2026:142999
PUA1001_00132	1	140352..141365		hypothetical protein		S:ENOG4111IKH					1:132:140352	51:1794:27185	1:149:155932	1:148:149141	14:2025:141594
PUA1001_00133	1	141409..142002		hypothetical protein		S:ENOG4111KIQ			K03098		1:133:141409	51:1795:28215	1:3374:3685365	1:149:150198	17:2526:56720
PUA1001_00134	1	c(142008..142370)		hypothetical protein		S:ENOG410YP2I					1:134:142008	51:1796:28814	1:3373:3684982	1:150:150793	17:2525:56337
PUA1001_00135	1	142468..142914		hypothetical protein		S:COG4103			K05801		1:135:142468	51:1797:29273	1:3372:3684442	1:151:151267	17:2524:55797
PUA1001_00136	1	c(142926..143492)		Chromate reductase	Flavoprotein; FMN; NAD; NADP; Oxidoreductase.	S:COG0431			K19784	Involved in the protection against chromate toxicity. Catalyzes the transfer of three electrons to Cr(6+) producing Cr(3+) and one electron to molecular oxygen. This reaction produces transiently a minimal amount of the toxic Cr(5+) species and reactive oxygen species (ROS). It can also reduce quinones, potassium ferricyanide and 2,6-dichloroindophenol. The quinone reductase activity may protect …	1:136:142926	51:1798:29731	1:3371:3683854	1:152:151710	17:2523:55213
PUA1001_00137	1	143612..144505		HTH-type transcriptional regulator YofA	Cell cycle; Cell division; Cytoplasm; DNA-binding; Septation; Transcription; Transcription regulation.	K:ENOG410XSUY	640510.3.peg.3616	Regulation and Cell signaling null Orphan_regulatory_proteins Glycine cleavage system transcriptional activator	K03566	Regulates expression of the cell division protein ftsW, and is essential for cell viability during stationary phase; Contains 1 HTH lysR-type DNA-binding domain.	1:137:143612	51:1799:30417	1:3370:3682835	1:153:152395	17:2522:54194
PUA1001_00138	1	c(144614..144985)		hypothetical protein		S:ENOG410Y36X					1:138:144614	51:1800:31419	1:3365:3677930	1:158:157753	17:2517:49298
PUA1001_00139	1	c(144985..146601)		hypothetical protein		S:ENOG410XSFU					1:139:144985	51:1801:31790	1:3364:3676311	1:159:158121	17:2516:47691
PUA1001_00140	1	c(146748..147233)	endA	Deoxyribonuclease I	Endonuclease; Hydrolase; Nuclease; Secreted; Signal.	L:COG2356	312309.3.peg.437	DNA Metabolism DNA uptake, competence Natural_DNA_Transformation_in_Vibrio Extracellular deoxyribonuclease Dns (EC 3.1.21.-)	K01150	Belongs to the EndA/NucM nuclease family.; KEGG: pha:PSHAa2879 deoxyribonuclease I	1:140:146748	51:1802:33553	1:3363:3675552	1:160:159848	17:2515:46931
PUA1001_00141	1	c(147464..148162)	nqrF	NADH:ubiquinone reductase (Na(+)-transporting)		S:ENOG41102JN	425104.7.peg.2437	Respiration Electron donating reactions Na(+)-translocating_NADH-quinone_oxidoreductase_and_rnf-like_group_of_electron_transport_complexes Na(+)-translocating NADH-quinone reductase subunit F (EC 1.6.5.-)	K00351	KEGG: stek:AXG53_06610 Na+-transporting NADH:ubiquinone oxidoreductase subunit F	1:141:147464	51:1803:34269	1:3360:3673237	1:161:160564	17:2512:44629
PUA1001_00142	1	148409..148789		hypothetical protein		S:ENOG410Y63V					1:142:148409	51:1804:35214	1:3359:3672543	1:163:161879	17:2511:43935
PUA1001_00143	1	c(148791..149234)	menI,DHNAT	1,4-dihydroxy-2-naphthoyl-CoA hydrolase	Hydrolase.	Q:COG2050	511693.5.peg.588	Iron acquisition and metabolism Siderophores Siderophore_Enterobactin Proofreading thioesterase in enterobactin biosynthesis EntH	K19222	Belongs to the thioesterase PaaI family.; KEGG: ema:C1192_03820 1,4-dihydroxy-2-naphthoyl-CoA hydrolase	1:143:148791	51:1805:35596	1:3358:3672102	1:164:162270	17:2510:43494
PUA1001_00144	1	149411..150028	lexA	Repressor LexA	Autocatalytic cleavage; DNA damage; DNA repair; DNA replication; DNA-binding; Hydrolase; Repressor; SOS response; Transcription; Transcription regulation.	K:COG1974	225849.3.peg.4445	DNA Metabolism DNA repair DNA_repair,_bacterial SOS-response repressor and protease LexA (EC 3.4.21.88)	K01356	Represses a number of genes involved in the response to DNA damage (SOS response), including recA and lexA. In the presence of single-stranded DNA, RecA interacts with LexA causing an autocatalytic cleavage which disrupts the DNA-binding part of LexA, leading to derepression of the SOS regulon and eventually DNA repair; Belongs to the peptidase S24 family.; KEGG: pshi:SAMEA2665130_0186 repressor …	1:144:149411	51:1806:36216	1:3357:3671317	1:165:162888	17:2509:42709
PUA1001_00145	1	150445..151587	coxB,ctaC	Cytochrome-c oxidase	Cell membrane; Copper; Electron transport; Heme; Iron; Membrane; Metal-binding; Oxidoreductase; Respiratory chain; Signal; Transmembrane; Transmembrane helix; Transport.	C:COG1622|C:COG2010	326442.4.peg.2528	Clustering-based subsystems null CBSS-316057.3.peg.563 Cytochrome c oxidase polypeptide II (EC 1.9.3.1)	K02275	Subunits I and II form the functional core of the enzyme complex. Electrons originating in cytochrome c are transferred via heme a and Cu(A) to the binuclear center formed by heme a3 and Cu(B). Belongs to the cytochrome c oxidase subunit 2 family; Contains 1 cytochrome c domain.; KEGG: pha:PSHAa2872 cytochrome c oxidase subunit II	1:145:150445	51:1807:37250	1:3356:3669691	1:166:163985	17:2507:41083
PUA1001_00146	1	151587..153179	coxA,ctaD	Cytochrome-c oxidase	Cell membrane; Copper; Electron transport; Heme; Iron; Membrane; Metal-binding; Oxidoreductase; Respiratory chain; Transmembrane; Transmembrane helix; Transport.	C:COG0843	156578.3.peg.2637	Respiration Electron accepting reactions Terminal_cytochrome_C_oxidases Cytochrome c oxidase polypeptide I (EC 1.9.3.1)	K02274	Cytochrome c oxidase is the component of the respiratory chain that catalyzes the reduction of oxygen to water. Subunits 1- 3 form the functional core of the enzyme complex. CO I is the catalytic subunit of the enzyme. Electrons originating in cytochrome c are transferred via the copper A center of subunit 2 and heme A of subunit 1 to the bimetallic center formed by heme A3 and copper B. Belongs …	1:146:151587	51:1808:38392	1:3355:3668099	1:167:165127	17:2506:39491
PUA1001_00147	1	153179..153709		Cytochrome c oxidase assembly protein CtaG	Cell inner membrane; Cell membrane; Copper; Membrane; Signal-anchor; Transmembrane; Transmembrane helix.	O:COG3175	326442.4.peg.2526	Clustering-based subsystems null CBSS-316057.3.peg.563 Cytochrome oxidase biogenesis protein Cox11-CtaG, copper delivery to Cox1	K02258	Exerts its effect at some terminal stage of cytochrome c oxidase synthesis, probably by being involved in the insertion of the copper B into subunit I; Belongs to the COX11/CtaG family.	1:147:153179	51:1809:39984	1:3354:3667569	1:168:166719	17:2505:38961
PUA1001_00148	1	153745..154620	coxC,ctaE	Cytochrome-c oxidase	Cell inner membrane; Cell membrane; Membrane; Oxidoreductase; Transmembrane; Transmembrane helix.	C:COG1845	156578.3.peg.2639	Clustering-based subsystems null CBSS-316057.3.peg.563 Cytochrome c oxidase polypeptide III (EC 1.9.3.1)	K02276	Belongs to the cytochrome c oxidase subunit 3 family.; KEGG: pha:PSHAa2869 cytochrome c oxidase subunit III	1:148:153745	51:1810:40550	1:3353:3666658	1:169:167285	17:2504:38050
PUA1001_00149	1	c(154520..154831)		hypothetical protein		S:ENOG410XX17					1:149:154520	51:1811:41325	1:3352:3666519	1:170:168066	17:2503:37911
PUA1001_00150	1	154846..155586		hypothetical protein		S:COG3346	156578.3.peg.2640	Clustering-based subsystems null CBSS-316057.3.peg.563 Cytochrome oxidase biogenesis protein Surf1, facilitates heme A insertion	K14998		1:150:154846	51:1812:41651	1:3351:3665692	1:171:168388	17:2502:37084
PUA1001_00151	1	155576..156070		hypothetical protein		S:ENOG410ZY6I	156578.3.peg.2641	Respiration null Biogenesis_of_cytochrome_c_oxidases Hypotehtical protein in Cytochrome oxidase biogenesis cluster			1:151:155576	51:1813:42381	1:3350:3665208	1:172:169112	17:2501:36600
PUA1001_00152	1	156093..157082		hypothetical protein		O:COG1612	326442.4.peg.2522	Respiration null Biogenesis_of_cytochrome_c_oxidases Heme A synthase, cytochrome oxidase biogenesis protein Cox15-CtaA	K02259		1:152:156093	51:1814:42898	1:3349:3664181	1:173:169637	17:2500:35582
PUA1001_00153	1	157095..158024	COX10,ctaB,cyoE	Heme o synthase	Cell inner membrane; Cell membrane; Heme biosynthesis; Membrane; Transferase; Transmembrane; Transmembrane helix.	O:COG0109	326442.4.peg.2521	Clustering-based subsystems null CBSS-316057.3.peg.563 Heme O synthase, protoheme IX farnesyltransferase (EC 2.5.1.-) COX10-CtaB	K02257	Converts heme B (protoheme IX) to heme O by substitution of the vinyl group on carbon 2 of heme B porphyrin ring with a hydroxyethyl farnesyl side group; Belongs to the UbiA prenyltransferase family. Protoheme IX farnesyltransferase subfamily.; KEGG: pha:PSHAa2865 heme o synthase	1:153:157095	51:1815:43900	1:3348:3663239	1:174:170640	17:2499:34640
PUA1001_00154	1	158021..158632		Protein sco1	Chaperone; Copper; Membrane; Metal-binding; Mitochondrion; Mitochondrion inner membrane.	S:COG1999	156578.3.peg.2644	Respiration null Biogenesis_of_cytochrome_c_oxidases Cytochrome oxidase biogenesis protein Sco1/SenC/PrrC, putative copper metallochaperone	K07152	Acts as a copper chaperone, transporting copper to the Cu(A) site on the cytochrome c oxidase subunit II (COX2); Belongs to the SCO1/2 family.	1:154:158021	51:1816:44826	1:3347:3662625	1:175:171566	17:2498:34026
PUA1001_00155	1	158807..159079		hypothetical protein		S:ENOG410YXQ6					1:155:158807	51:1817:45611	1:3346:3662200	1:177:172499	17:2497:33602
PUA1001_00156	1	159088..159450		Acetoacetate metabolism regulatory protein	ATP-binding; Cytoplasm; DNA-binding; Nucleotide-binding; Phosphoprotein; Repressor; Transcription; Transcription regulation; Two-component regulatory system.	T:COG0745	511693.5.peg.2255	Regulation and Cell signaling null Orphan_regulatory_proteins Acetoacetate metabolism regulatory protein AtoC	K07714	Member of the two-component regulatory system AtoS/AtoC involved in the transcriptional regulation of the ato genes for acetoacetate metabolism. Also an inhibitor of polyamine biosynthesis. Contains 1 response regulatory domain; Contains 1 sigma-54 factor interaction domain.	1:156:159088	51:1818:45892	1:3345:3661829	1:178:172780	17:2496:33231
PUA1001_00157	1	159465..161564	cheA	Histidine kinase	Alternative initiation; ATP-binding; Chemotaxis; Cytoplasm; Kinase; Nucleotide-binding; Phosphoprotein; Transferase; Two-component regulatory system.	T:COG0643	267608.1.peg.4846	Motility and Chemotaxis null Bacterial_Chemotaxis Signal transduction histidine kinase CheA (EC 2.7.3.-)	K03407	Involved in the transmission of sensory signals from the chemoreceptors to the flagellar motors. CheA is autophosphorylate; it can transfer its phosphate group to either CheB or CheY. Contains 1 cheW-like domain; Contains 1 histidine kinase domain; Contains 1 HPt domain.; KEGG: eco:b1888 two-component system, chemotaxis family, sensor kinase CheA	1:157:159465	51:1819:46269	1:3344:3660079	1:179:173153	17:2495:31130
PUA1001_00158	1	161561..162025		Chemotaxis protein	Chemotaxis; Cytoplasm.	S:ENOG410XV9U	156578.3.peg.2648	Motility and Chemotaxis null Bacterial_Chemotaxis Positive regulator of CheA protein activity (CheW)	K03408	Involved in the transmission of sensory signals from the chemoreceptors to the flagellar motors. It physically bridges CheA to the MCPs (methyl-accepting chemotaxis proteins) to allow regulated phosphotransfer to CheY and CheB (By similarity); Contains 1 cheW-like domain.	1:158:161561	51:1820:48353	1:3340:3657605	1:181:175243	17:2494:30648
PUA1001_00159	1	162070..164775		Biofilm dispersion protein BdlA	Repeat; Transducer.	S:COG0840	156578.3.peg.2649	Motility and Chemotaxis null Bacterial_Chemotaxis Methyl-accepting chemotaxis protein I (serine chemoreceptor protein)	K03406	Essential for biofilm dispersion by sensing environmental cues. May be involved in sensing and transducing signals within cells, resulting in the modulation of c-di-GMP levels, swimming motility and adhesiveness of the bacterial cell surface; Contains 1 methyl-accepting transducer domain; Contains 2 PAC (PAS-associated C-terminal) domains; Contains 2 PAS (PER-ARNT-SIM) domains.	1:159:162070	51:1821:48862	1:3339:3655253	1:182:175775	17:2493:28296
PUA1001_00160	1	164849..165673	cheR	Protein-glutamate O-methyltransferase	Chemotaxis; Methyltransferase; S-adenosyl-L-methionine; Transferase.	T:ENOG410XNMH	156578.3.peg.2650	Motility and Chemotaxis null Bacterial_Chemotaxis Chemotaxis protein methyltransferase CheR (EC 2.1.1.80)	K00575	Methylation of the membrane-bound methyl-accepting chemotaxis proteins (MCP) to form gamma-glutamyl methyl ester residues in MCP. Contains 1 cheR-type methyltransferase domain.; KEGG: psm:PSM_A2953 chemotaxis protein methyltransferase CheR	1:160:164849	51:1822:51640	1:3338:3654343	1:183:178596	17:2492:27388
PUA1001_00161	1	165663..166280	cheD	Protein-glutamine glutaminase	Chemotaxis; Hydrolase.	NT:COG1871	156578.3.peg.2651	Motility and Chemotaxis null Bacterial_Chemotaxis Chemotaxis protein CheD	K03411	Probably deamidates glutamine residues to glutamate on methyl-accepting chemotaxis receptors (MCPs), playing an important role in chemotaxis; Belongs to the CheD family.; KEGG: pbw:D172_016530 chemotaxis protein CheD	1:161:165663	51:1823:52454	1:3337:3653742	1:184:179410	17:2491:26781
PUA1001_00162	1	166289..167323		Chemotaxis response regulator protein-glutamate methylesterase	Chemotaxis; Cytoplasm; Hydrolase; Phosphoprotein.	T:COG2197	413999.4.peg.252	Carbohydrates Central carbohydrate metabolism Pyruvate_metabolism_I:_anaplerotic_reactions,_PEP Two-component response regulator, malate (EC 2.7.3.-)	K02477	Involved in the modulation of the chemotaxis syste; catalyzes the demethylation of specific methylglutamate residues introduced into the chemoreceptors (methyl-accepting chemotaxis proteins) by CheR; Contains 1 cheB-type methylesterase domain; Contains 1 response regulatory domain.	1:162:166289	51:1824:53080	1:3336:3652702	1:185:180036	17:2490:25741
PUA1001_00163	1	c(167343..168368)	pgaB	Poly-beta-1,6-N-acetyl-D-glucosamine N-deacetylase	Cell outer membrane; Hydrolase; Lipoprotein; Membrane; Palmitate; Signal.	G:COG0726	326442.4.peg.2519	Carbohydrates Glycoside hydrolases Predicted_carbohydrate_hydrolases Carbohydrate Esterase Family 4	K11931	Catalyzes the N-deacetylation of poly-beta-1,6-N-acetyl- D-glucosamine (PGA), a biofilm adhesin polysaccharide. N- deacetylation promotes PGA export through the PgaA porin (By similarity); Belongs to the polysaccharide deacetylase family; Contains 1 NodB homology domain.; KEGG: blr:BRLA_c043880 poly-beta-1,6-N-acetyl-D-glucosamine N-deacetylase; In linear amides	1:163:167343	51:1825:54130	1:3335:3651660	1:186:181054	17:2489:24738
PUA1001_00164	1	168411..169682		DNA-damage-inducible protein	Cell inner membrane; Cell membrane; Membrane; Transmembrane; Transmembrane helix.	V:COG0534	591001.3.peg.706	Virulence, Disease and Defense Resistance to antibiotics and toxic compounds Multidrug_Resistance_Efflux_Pumps Multi antimicrobial extrusion protein (Na(+)/drug antiporter), MATE family of MDR efflux pumps	K03327	Belongs to the multi antimicrobial extrusion (MATE) (TC 2.A.66.1) family.	1:164:168411	51:1826:55198	1:3334:3650361	1:187:182113	17:2488:23400
PUA1001_00165	1	c(169685..169954)		hypothetical protein		S:ENOG410Y36Q					1:165:169685	51:1827:56473	1:3333:3650077	1:188:183408	17:2487:23121
PUA1001_00166	1	c(169964..170581)		Fe/S bioproteinis protein NfuA	4Fe-4S; Iron; Iron-sulfur; Metal-binding.	S:COG0316|O:COG0694	314280.3.peg.4525	Protein Metabolism Selenoproteins Glycine_reductase,_sarcosine_reductase_and_betaine_reductase Thioredoxin	K07400	Involved in iron-sulfur cluster biogenesis. Binds a 4Fe- 4S cluster, can transfer this cluster to apoproteins, and thereby intervenes in the maturation of Fe/S proteins. Could also act as a scaffold/chaperone for damaged Fe/S proteins; Belongs to the NfuA family.	1:166:169964	51:1828:56752	1:3332:3649492	1:189:183687	17:2486:22536
PUA1001_00167	1	170688..173237		hypothetical protein		E:ENOG410XQDN					1:167:170688	51:1829:57476	1:3331:3646796	1:190:184409	17:2485:19834
PUA1001_00168	1	c(173248..173922)		Protein GntX		S:COG1040	87626.3.peg.4245	Stress Response Oxidative stress Glutaredoxins Competence protein F homolog, phosphoribosyltransferase domain	K02242	Could be involved in gluconate metabolism; Belongs to the ComF/GntX family.	1:168:173248	51:1830:60036	1:3330:3645894	1:194:191254	17:2484:18933
PUA1001_00169	1	173997..174737	bioH	Pimeloyl-[acyl-carrier protein] methyl ester esterase	Biotin biosynthesis; Cytoplasm; Hydrolase; Serine esterase.	S:COG0596	156578.3.peg.2659	Cofactors, Vitamins, Prosthetic Groups, Pigments Biotin Biotin_biosynthesis Biotin synthesis protein bioH	K02170	The physiological role of BioH is to remove the methyl group introduced by BioC when the pimeloyl moiety is complete. It allows to synthesize pimeloyl-ACP via the fatty acid synthetic pathway through the hydrolysis of the ester bonds of pimeloyl-ACP esters; Belongs to the AB hydrolase superfamily. Carboxylesterase BioH family.; KEGG: plz:S4054249_02015 pimeloyl-(acyl-carrier protein) methyl ester…	1:169:173997	51:1831:60785	1:3329:3645082	1:195:192006	17:2483:18121
PUA1001_00170	1	174827..175135		hypothetical protein		S:ENOG410XW7J					1:170:174827	51:1832:61615	1:3328:3644683	1:196:192834	17:2482:17722
PUA1001_00171	1	175140..175991		hypothetical protein		S:ENOG4111TRD	402882.10.peg.2474	Motility and Chemotaxis Flagellar motility in Prokaryota Flagellum Flagellar hook-length control protein FliK			1:171:175140	51:1833:61928	1:3327:3643824	1:197:193148	17:2481:16863
PUA1001_00172	1	c(176142..178466)		uncharacterized protein	RNA-binding.	K:COG2183	326442.4.peg.2479	Miscellaneous null ZZ_gjo_need_homes Transcription accessory protein (S1 RNA-binding domain)	K06959	Contains 1 S1 motif domain.	1:172:176142	51:1834:62940	1:3326:3641424	1:198:194259	17:2480:14461
PUA1001_00173	1	c(178633..179214)		hypothetical protein		S:ENOG4111WV9					1:173:178633	51:1835:65431	1:3325:3640674	1:199:196749	17:2479:13711
PUA1001_00174	1	c(179262..179573)		hypothetical protein		S:ENOG410Z25A					1:174:179262	51:1836:66065	1:3324:3640312	1:200:197381	17:2478:13349
PUA1001_00175	1	c(179678..180160)		Transcription elongation factor GreB	DNA-binding; Transcription; Transcription regulation.	K:COG0782	225849.3.peg.4481	RNA Metabolism Transcription Transcription_factors_bacterial Transcription elongation factor GreB	K04760	Necessary for efficient RNA polymerase transcription elongation past template-encoded arresting sites. The arresting sites in DNA have the property of trapping a certain fraction of elongating RNA polymerases that pass through, resulting in locked ternary complexes. Cleavage of the nascent transcript by cleavage factors such as GreA or GreB allows the resumption of elongation from the new 3'termi…	1:175:179678	51:1837:66481	1:3323:3639716	1:201:197828	17:2473:7225
PUA1001_00176	1	180355..181074		Transcriptional regulatory protein ResD	Activator; Cytoplasm; DNA-binding; Phosphoprotein; Transcription; Transcription regulation; Two-component regulatory system.	T:COG0745	326442.4.peg.2475	Cell Wall and Capsule Gram-Negative cell wall components Major_Outer_Membrane_Proteins Two-component system response regulator OmpR	K07715	Member of the two-component regulatory system ResD/ResE. Required for the expression of resA, ctaA, qcrABC and fn; activation role in global regulation of aerobic and anaerobic respiration; Contains 1 OmpR/PhoB-type DNA-binding domain; Contains 1 response regulatory domain.	1:176:180355	51:1838:67158	1:3322:3638801	1:202:198486	25:3523:53438
PUA1001_00177	1	181080..182396	envZ	Histidine kinase	ATP-binding; Cell membrane; Kinase; Membrane; Nucleotide-binding; Phosphoprotein; Transferase; Transmembrane; Transmembrane helix; Two-component regulatory system; Virulence.	T:ENOG410XTWD	326442.4.peg.2474	Cell Wall and Capsule Gram-Negative cell wall components Major_Outer_Membrane_Proteins Osmolarity sensory histidine kinase EnvZ	K07638	Member of the two-component regulatory system HssS/HssR involved in intracellular heme homeostasis and tempering of staphylococcal virulence. HssS functions as a heme sensor histidine kinase which is autophosphorylated at a histidine residue and transfers its phosphate group to an aspartate residue of HssR. HssR/HssS activates the expression of HrtAB, an efflux pump, in response to extracellular …	1:177:181080	51:1839:67883	1:3321:3637482	1:203:199211	25:3522:52116
PUA1001_00178	1	c(182459..184495)	malZ	Alpha-glucosidase	Calcium; Carbohydrate metabolism; Glycosidase; Hydrolase; Metal-binding; Periplasm; Polysaccharide degradation; Signal.	G:ENOG410XNZD	326442.4.peg.2473	Carbohydrates Di- and oligosaccharides Maltose_and_Maltodextrin_Utilization Alpha-glucosidase (EC 3.2.1.20)	K01187	Glucoamylase that hydrolyzes alpha-1,4-glucosidic linkages, alpha-1,6-, alpha-1,3- and alpha-1,2-glucosidic linkages during starch degradation; Belongs to the glycosyl hydrolase 97 family.; KEGG: pbw:D172_016430 alpha-glucosidase	1:178:182459	51:1843:79298	1:3320:3635417	1:204:200555	25:3521:50054
PUA1001_00179	1	184655..185284		hypothetical protein		S:ENOG4111VUX	156578.3.peg.2669	Stress Response null Bacterial_hemoglobins Protein containing plastocyanin/azurin family domain			1:179:184655	51:1844:81494	1:3319:3634635	1:205:202757	25:3520:49272
PUA1001_00180	1	185274..186506		hypothetical protein		S:ENOG4111QD8					1:180:185274	51:1845:82113	1:3318:3633413	1:206:203370	25:3519:48050
PUA1001_00181	1	186576..188177		Methyl-accepting chemotaxis protein	Cell inner membrane; Cell membrane; Chemotaxis; Membrane; Methylation; Transducer; Transmembrane; Transmembrane helix.	S:ENOG410ZVY9	391574.12.peg.146	Motility and Chemotaxis null Bacterial_Chemotaxis Methyl-accepting chemotaxis protein I (serine chemoreceptor protein)	K03406	Chemotactic-signal transducers respond to changes in the concentration of attractants and repellents in the environment, transduce a signal from the outside to the inside of the cell, and facilitate sensory adaptation through the variation of the level of methylation. Chemoreceptor for malate; Contains 1 HAMP domain; Contains 1 methyl-accepting transducer domain.	1:181:186576	51:1846:83415	1:361:401339	1:207:204668	25:3518:46383
PUA1001_00182	1	c(188229..189092)	speE,SRM	Spermidine synthase	Cytoplasm; Polyamine biosynthesis; Spermidine biosynthesis; Transferase.	E:COG0421	156578.3.peg.2672	Amino Acids and Derivatives Arginine; urea cycle, polyamines Polyamine_Metabolism Spermidine synthase (EC 2.5.1.16)	K00797	Catalyzes the irreversible transfer of a propylamine group from the amino donor S-adenosylmethioninamine (decarboxy- AdoMet) to putrescine (1,4-diaminobutane) to yield spermidine; Belongs to the spermidine/spermine synthase family; Contains 1 PABS (polyamine biosynthesis) domain.; KEGG: pha:PSHAa2847 spermidine synthase	1:182:188229	51:1847:85068	1:3317:3632328	1:208:206450	25:3517:45339
PUA1001_00183	1	189290..191170	speA	Arginine decarboxylase	Decarboxylase; Lyase; Magnesium; Metal-binding; Polyamine biosynthesis; Pyridoxal phosphate; Spermidine biosynthesis.	E:COG1166	326442.4.peg.2471	Amino Acids and Derivatives Arginine; urea cycle, polyamines Arginine_and_Ornithine_Degradation Biosynthetic arginine decarboxylase (EC 4.1.1.19)	K01585	Catalyzes the biosynthesis of agmatine from arginine; Belongs to the Orn/Lys/Arg decarboxylase class-II family. SpeA subfamily.; KEGG: pha:PSHAa2846 arginine decarboxylase	1:183:189290	51:1848:86129	1:3316:3630249	1:209:207513	25:3516:43260
PUA1001_00184	1	191228..192112		Probable acyltransferase YihG	Acyltransferase; Cell inner membrane; Cell membrane; Membrane; Transferase; Transmembrane; Transmembrane helix.	I:COG0204	484022.8.peg.692	Fatty Acids, Lipids, and Isoprenoids Fatty acids Phospholipid_and_Fatty_acid_biosynthesis_related_cluster FIG018329: 1-acyl-sn-glycerol-3-phosphate acyltransferase		Belongs to the 1-acyl-sn-glycerol-3-phosphate acyltransferase family.	1:184:191228	51:1849:88067	1:3315:3629310	1:210:209454	25:3515:42321
PUA1001_00185	1	192131..193051		Probable acyltransferase YihG	Acyltransferase; Cell inner membrane; Cell membrane; Membrane; Transferase; Transmembrane; Transmembrane helix.	I:COG0204	88888881.3.peg.556	Fatty Acids, Lipids, and Isoprenoids Phospholipids Glycerolipid_and_Glycerophospholipid_Metabolism_in_Bacteria 1-acyl-sn-glycerol-3-phosphate acyltransferase (EC 2.3.1.51)		Belongs to the 1-acyl-sn-glycerol-3-phosphate acyltransferase family.	1:185:192131	51:1850:88970	1:3314:3628364	1:211:210360	25:3514:41375
PUA1001_00186	1	193048..194304		Miniconductance mechanosensitive channel YbdG	Cell inner membrane; Cell membrane; Ion channel; Ion transport; Membrane; Transmembrane; Transmembrane helix; Transport.	M:COG0668			K16053	Mechanosensitive channel of miniconductance that confers protection against mild hypoosmotic shock. Overexpression confers protection against severe shocks; Belongs to the MscS (TC 1.A.23) family.	1:186:193048	51:1851:89887	1:3313:3627108	1:212:211277	25:3513:40119
PUA1001_00187	1	c(194267..195421)		Uncharacterized transporter YwrA	Cell membrane; Membrane; Transmembrane; Transmembrane helix.	P:COG2059	326442.4.peg.2469	Virulence, Disease and Defense Resistance to antibiotics and toxic compounds Resistance_to_chromium_compounds Chromate transport protein ChrA	K07240	Belongs to the chromate ion transporter (CHR) (TC 2.A.51) family.	1:187:194267	51:1852:91106	1:3312:3625997	1:213:212493	25:3512:39008
PUA1001_00188	1	195600..196232		Probable lipoprotein YiaD	Cell inner membrane; Cell membrane; Cell outer membrane; Lipoprotein; Membrane; Palmitate; Signal; Transmembrane; Transmembrane helix.	M:COG2885	314275.5.peg.4039	Membrane Transport null Ton_and_Tol_transport_systems Outer membrane lipoprotein omp16 precursor	K12216	Suppresses temperature-sensitive mutations in BamB when overexpressed; Belongs to the OmpA family; Contains 1 OmpA-like domain.	1:188:195600	51:1853:92439	1:3311:3625174	1:214:213844	25:3511:38185
PUA1001_00189	1	c(196229..198007)		Lipid A export ATP-binding/permease protein MsbA	ATP-binding; Cell inner membrane; Cell membrane; Hydrolase; Lipid transport; Membrane; Nucleotide-binding; Transmembrane; Transmembrane helix; Transport.	V:COG1132	156578.3.peg.3068	Miscellaneous null ZZ_gjo_need_homes Lipid A export ATP-binding/permease protein MsbA	K06147	Involved in lipid A export and possibly also in glycerophospholipid export and for biogenesis of the outer membrane. Transmembrane domains (TMD) form a pore in the inner membrane and the ATP-binding domain (NBD) is responsible for energy generation; Belongs to the ABC transporter superfamily. Lipid exporter (TC 3.A.1.106) family; Contains 1 ABC transmembrane type-1 domain; Contains 1 ABC transpor…	1:189:196229	51:1854:93068	1:3310:3623399	1:215:214473	25:3510:36406
PUA1001_00190	1	198096..198494		hypothetical protein		S:ENOG4111VNR					1:190:198096	51:1855:94935	1:3309:3622912	1:216:216343	25:3509:35916
PUA1001_00191	1	198512..198694		hypothetical protein		S:ENOG410Z6TF					1:191:198512	51:1856:95351		1:217:216759	25:3508:35716
PUA1001_00192	1	198695..199312		Leucine efflux protein	Amino-acid transport; Cell membrane; Membrane; Transmembrane; Transmembrane helix; Transport.	E:COG1280	491916.7.peg.255	Amino Acids and Derivatives Lysine, threonine, methionine, and cysteine Lysine_degradation L-lysine permease	K05834	Exporter of leucine; Belongs to the rht family.	1:192:198695	51:1857:95534	1:3308:3622086	1:218:216942	25:3507:35098
PUA1001_00193	1	199469..202348		hypothetical protein		P:ENOG410XWIN	391008.3.peg.1582	Membrane Transport null Ton_and_Tol_transport_systems TonB-dependent receptor	K02014		1:193:199469	51:1858:96308	1:3307:3619047	1:1461:1579927	25:3506:32058
PUA1001_00194	1	202371..206675	pulA	Pullulanase	Carbohydrate metabolism; Chloroplast; Glycosidase; Hydrolase; Plastid; Starch biosynthesis; Transit peptide.	G:COG1523	204669.6.peg.2313	Carbohydrates Di- and oligosaccharides Maltose_and_Maltodextrin_Utilization Pullulanase (EC 3.2.1.41)	K01200	Involved in starch degradation and also probably in the trimming of pre-amylopectin chains during starch synthesis; Belongs to the glycosyl hydrolase 13 family.; KEGG: part:PARC_a3734 pullulanase	1:194:202371	51:1859:99210	1:3306:3614720		25:3505:27731
PUA1001_00195	1	207003..207548		hypothetical protein		S:ENOG4111ZTD			K08981		1:195:207003	51:1860:103839	1:3305:3614001	1:220:218593	25:3504:27011
PUA1001_00196	1	207594..208418		hypothetical protein							1:196:207594	51:1861:104492			8:1603:96482
PUA1001_00197	1	c(208500..208844)		hypothetical protein		S:ENOG4112BUQ	75379.3.peg.1713	Clustering-based subsystems Clustering-based subsystems CBSS-292415.3.peg.2341 Rhodanese-related sulfurtransferase	K03972		1:197:208500	51:1862:105334	1:3303:3613197	1:222:220595	25:3502:26212
PUA1001_00198	1	209170..209472		Transcriptional repressor SmtB	DNA-binding; Metal-binding; Repressor; Transcription; Transcription regulation; Zinc.	K:COG0640	545693.3.peg.1939	Virulence, Disease and Defense Resistance to antibiotics and toxic compounds Arsenic_resistance Arsenical resistance operon repressor	K22042	Transcriptional repressor of the expression of the smtA gene. Binds two zinc ions per dimer. The complex of DNA and SmtB is dissociated by zinc ions; Contains 1 HTH arsR-type DNA-binding domain.	1:198:209170	51:1863:106004	1:3302:3612603	1:223:221213	25:3501:25618
PUA1001_00199	1	209478..212753		Multidrug resistance protein MdtB	Cell inner membrane; Cell membrane; Membrane; Transmembrane; Transmembrane helix; Transport.	P:COG0841	156578.3.peg.3079	Virulence, Disease and Defense Resistance to antibiotics and toxic compounds Multidrug_Resistance_Efflux_Pumps Acriflavin resistance protein	K18138	Belongs to the resistance-nodulation-cell division (RND) (TC 2.A.6) family. MdtB subfamily.	1:199:209478	51:1864:106312	1:1321:1465565	1:224:221521	5:1223:816
PUA1001_00200	1	212743..213816		Multidrug resistance protein MdtA	Cell inner membrane; Cell membrane; Membrane; Signal; Transport.	M:ENOG4111FE8	326442.4.peg.2459	Virulence, Disease and Defense Resistance to antibiotics and toxic compounds Cobalt-zinc-cadmium_resistance Probable Co/Zn/Cd efflux system membrane fusion protein	K03585	The MdtABC tripartite complex confers resistance against novobiocin and deoxycholate; Belongs to the membrane fusion protein (MFP) (TC 8.A.1) family.	1:200:212743	51:1865:109577		1:225:224783	1:344:400565
PUA1001_00201	1	c(213809..214486)	IYD,DEHAL1	Iodotyrosine deiodinase	Flavoprotein; FMN; NAD; NADP; Oxidoreductase.	C:COG0778	177437.4.peg.4105	Respiration null Soluble_cytochromes_and_functionally_related_electron_carriers Ferredoxin	K17231	Belongs to the nitroreductase family.; KEGG: pbar:105429559 iodotyrosine deiodinase	1:201:213809	51:1866:110643	1:3301:3611933	1:226:225837	25:3500:24948
PUA1001_00202	1	214674..215555		ABC transporter A family member	ATP-binding; Membrane; Nucleotide-binding; Repeat; Transmembrane; Transmembrane helix; Transport.	S:ENOG410XQRE	509190.6.peg.4133	Sulfur Metabolism Organic sulfur assimilation Alkanesulfonate_assimilation ABC-type nitrate/sulfonate/bicarbonate transport system, ATPase component	K01990	Belongs to the ABC transporter superfamily. ABCA family; Contains 2 ABC transporter domains.	1:202:214674	51:1867:111508	1:3300:3610864	1:227:226699	25:3499:23879
PUA1001_00203	1	215565..219143		hypothetical protein		E:COG0308			K01992		1:203:215565	51:1868:112399	1:3299:3607276	1:228:227590	25:3498:20291
PUA1001_00204	1	219315..219626		hypothetical protein		S:ENOG4112AJZ					1:204:219315	51:1869:116148	1:3298:3606781		25:3496:19796
PUA1001_00205	1	219623..219952		hypothetical protein		S:ENOG410Y8V6					1:205:219623	51:1870:116456	1:3297:3606455		25:3495:19470
PUA1001_00206	1	c(219966..221204)		Macrolide export ATP-binding/permease protein MacB 1/2	Antibiotic resistance; ATP-binding; Cell inner membrane; Cell membrane; Hydrolase; Membrane; Nucleotide-binding; Transmembrane; Transmembrane helix; Transport.	V:COG0577	156578.3.peg.3086	Clustering-based subsystems null Bacterial_Cell_Division Cell division protein FtsX	K02004	Non-canonical ABC transporter that contains transmembrane domains (TMD), which form a pore in the inner membrane, and an ATP-binding domain (NBD), which is responsible for energy generation. Confers resistance against macrolides; Belongs to the ABC transporter superfamily. Macrolide exporter (TC 3.A.1.122) family; Contains 1 ABC transporter domain.	1:206:219966	51:1871:116799			25:3494:18218
PUA1001_00207	1	c(221197..221904)	macB	Macrolide export ATP-binding/permease protein MacB	Antibiotic resistance; ATP-binding; Cell inner membrane; Cell membrane; Hydrolase; Membrane; Nucleotide-binding; Transmembrane; Transmembrane helix; Transport.	V:COG1136	448385.16.peg.1094	Clustering-based subsystems null Bacterial_Cell_Division Cell division transporter, ATP-binding protein FtsE (TC 3.A.5.1.1)	K05685	Part of the tripartite efflux system MacAB-TolC. MacB is a non-canonical ABC transporter that contains transmembrane domains (TMD), which form a pore in the inner membrane, and an ATP-binding domain (NBD), which is responsible for energy generation. Confers resistance against macrolides; Belongs to the ABC transporter superfamily. Macrolide exporter (TC 3.A.1.122) family; Contains 1 ABC transport…	1:207:221197	51:1872:118030	1:1294:1430657	2:3653:387319	25:3493:17518
PUA1001_00208	1	c(221904..223070)		Macrolide export protein MacA	Antibiotic resistance; Cell inner membrane; Cell membrane; Coiled coil; Membrane; Transmembrane; Transmembrane helix; Transport.	M:COG0845	637911.3.peg.720	Virulence, Disease and Defense Resistance to antibiotics and toxic compounds Multidrug_Resistance_Efflux_Pumps Macrolide-specific efflux protein MacA	K02005	Part of the tripartite efflux system MacAB-TolC. MacA stimulates the ATPase activity of MacB by promoting the closed ATP-bound state of MacB, increases the capacity of MacB to bind macrolides such as erythromycin, and provides a physical link between MacB and TolC. Confers resistance against macrolides (By similarity); Belongs to the membrane fusion protein (MFP) (TC 8.A.1) family.	1:208:221904	51:1873:118737			25:3492:16352
PUA1001_00209	1	c(223126..223839)		hypothetical protein		S:ENOG41129G7					1:209:223126	51:1874:119959			25:3491:15583
PUA1001_00210	1	c(224105..224770)		hypothetical protein							1:210:224105	51:1875:120938
PUA1001_00211	1	c(224939..225625)		hypothetical protein		S:ENOG4111QHS					1:211:224939	51:1876:121773	1:3296:3605717	1:229:231555	25:3490:14704
PUA1001_00212	1	c(225907..227070)		hypothetical protein		S:ENOG4111FVV					1:212:225907	51:1877:122741	1:3295:3604276	1:231:232520	25:3489:13264
PUA1001_00213	1	c(227210..227410)		Uncharacterized HTH-type transcriptional regulator	DNA-binding; Transcription; Transcription regulation.	K:ENOG410XUC3	338966.5.peg.1521	Cofactors, Vitamins, Prosthetic Groups, Pigments Folate and pterines Molybdenum_cofactor_biosynthesis Molybdopterin biosynthesis protein MoeA	K07729	Contains 1 HTH cro/C1-type DNA-binding domain.	1:213:227210	51:1878:124044	1:3294:3603920	1:232:233831	25:3488:12908
PUA1001_00214	1	c(227419..227850)		hypothetical protein		S:ENOG410YTVP					1:214:227419	51:1879:124253	1:3293:3603487	1:233:234040	25:3487:12480
PUA1001_00215	1	228082..230052		hypothetical protein		M:COG2982	473788.3.peg.1385	DNA Metabolism DNA repair DNA_repair,_bacterial A/G-specific adenine glycosylase (EC 3.2.2.-)	K07289		1:215:228082	51:1880:124892	1:3292:3601281	1:234:234690	25:3486:10296
PUA1001_00216	1	230325..230693		50S ribosomal protein L14	Ribonucleoprotein; Ribosomal protein; RNA-binding; rRNA-binding.	J:COG0093	314225.3.peg.1415	Protein Metabolism Protein biosynthesis Ribosome_LSU_bacterial LSU ribosomal protein L14p (L23e)	K02874	Binds to 23S rRNA. Forms part of two intersubunit bridges in the 70S ribosome; Belongs to the ribosomal protein L14P family.	1:216:230325	51:1881:127147	1:3291:3600639	1:235:236931	25:3485:9655
PUA1001_00217	1	230704..231018		50S ribosomal protein L24	Ribonucleoprotein; Ribosomal protein; RNA-binding; rRNA-binding.	J:COG0198	224911.5.peg.5476	Protein Metabolism Protein biosynthesis Ribosome_LSU_bacterial LSU ribosomal protein L24p (L26e)	K02895	One of two assembly initiator proteins, it binds directly to the 5'-end of the 23S rRNA, where it nucleates assembly of the 50S subunit; One of the proteins that surrounds the polypeptide exit tunnel on the outside of the subunit; Belongs to the ribosomal protein L24P family.	1:217:230704	51:1882:127526	1:3290:3600314	1:236:237310	25:3484:9330
PUA1001_00218	1	231035..231574		50S ribosomal protein L5	Ribonucleoprotein; Ribosomal protein; RNA-binding; rRNA-binding; tRNA-binding.	J:COG0094	326442.4.peg.2414	Protein Metabolism Protein biosynthesis Ribosome_LSU_bacterial LSU ribosomal protein L5p (L11e)	K02931	This is 1 of the proteins that binds and probably mediates the attachment of the 5S RNA into the large ribosomal subunit, where it forms part of the central protuberance. In the 70S ribosome it contacts protein S13 of the 30S subunit (bridge B1b), connecting the 2 subunit; this bridge is implicated in subunit movement. Contacts the P site tRN; the 5S rRNA and some of its associated proteins might…	1:218:231035	51:1883:127857	1:3289:3599758	1:237:237641	25:3483:8774
PUA1001_00219	1	231585..231890		30S ribosomal protein S14	Ribonucleoprotein; Ribosomal protein; RNA-binding; rRNA-binding.	J:COG0199	511693.5.peg.3318	Protein Metabolism Protein biosynthesis Ribosome_SSU_bacterial SSU ribosomal protein S14p (S29e)	K02954	Binds 16S rRNA, required for the assembly of 30S particles and may also be responsible for determining the conformation of the 16S rRNA at the A site; Belongs to the ribosomal protein S14P family.	1:219:231585	51:1884:128407	1:3288:3599442	1:238:238191	25:3482:8458
PUA1001_00220	1	231912..232304		30S ribosomal protein S8	Ribonucleoprotein; Ribosomal protein; RNA-binding; rRNA-binding.	J:COG0096	511693.5.peg.3317	Protein Metabolism Protein biosynthesis Ribosome_SSU_bacterial SSU ribosomal protein S8p (S15Ae)	K02994	One of the primary rRNA binding proteins, it binds directly to 16S rRNA central domain where it helps coordinate assembly of the platform of the 30S subunit; Belongs to the ribosomal protein S8P family.	1:220:231912	51:1885:128734	1:3287:3599028	1:239:238518	25:3481:8044
PUA1001_00221	1	232318..232851		50S ribosomal protein L6	Ribonucleoprotein; Ribosomal protein; RNA-binding; rRNA-binding.	J:COG0097	511693.5.peg.3316	Protein Metabolism Protein biosynthesis Ribosome_LSU_bacterial LSU ribosomal protein L6p (L9e)	K02933	This protein binds to the 23S rRNA, and is important in its secondary structure. It is located near the subunit interface in the base of the L7/L12 stalk, and near the tRNA binding site of the peptidyltransferase center; Belongs to the ribosomal protein L6P family.	1:221:232318	51:1886:129140	1:3286:3598481	1:240:238924	25:3480:7497
PUA1001_00222	1	232861..233211		50S ribosomal protein L18	Ribonucleoprotein; Ribosomal protein; RNA-binding; rRNA-binding.	J:COG0256	511693.5.peg.3315	Protein Metabolism Protein biosynthesis Ribosome_LSU_bacterial LSU ribosomal protein L18p (L5e)	K02881	This is one of the proteins that binds and probably mediates the attachment of the 5S RNA into the large ribosomal subunit, where it forms part of the central protuberance; Belongs to the ribosomal protein L18P family.	1:222:232861	51:1887:129683	1:3285:3598121	1:241:239467	25:3479:7137
PUA1001_00223	1	233221..233727		30S ribosomal protein	Ribonucleoprotein; Ribosomal protein; RNA-binding; rRNA-binding.	J:COG0098	326442.4.peg.2409	Protein Metabolism Protein biosynthesis Ribosome_SSU_bacterial SSU ribosomal protein S5p (S2e)	K02988	With S4 and S12 plays an important role in translational accuracy; Located at the back of the 30S subunit body where it stabilizes the conformation of the head with respect to the body; Belongs to the ribosomal protein S5P family; Contains 1 S5 DRBM domain.	1:223:233221	51:1888:130043	1:3284:3597605	1:242:239827	25:3478:6621
PUA1001_00224	1	233730..233912		50S ribosomal protein L30	Ribonucleoprotein; Ribosomal protein.	J:COG1841	326442.4.peg.2408	Protein Metabolism Protein biosynthesis Ribosome_LSU_bacterial LSU ribosomal protein L30p (L7e)	K02907	Belongs to the ribosomal protein L30P family.	1:224:233730	51:1889:130552	1:3283:3597420	1:243:240336	25:3477:6436
PUA1001_00225	1	233917..234351		50S ribosomal protein L15	Ribonucleoprotein; Ribosomal protein; RNA-binding; rRNA-binding.	J:COG0200	511693.5.peg.3312	Protein Metabolism Protein biosynthesis Ribosome_LSU_bacterial LSU ribosomal protein L15p (L27Ae)	K02876	Binds to the 23S rRNA; Belongs to the ribosomal protein L15P family.	1:225:233917	51:1890:130739	1:3282:3596981	1:244:240523	25:3476:5997
PUA1001_00226	1	234362..235690		Protein translocase subunit SecY	Cell membrane; Membrane; Protein transport; Translocation; Transmembrane; Transmembrane helix; Transport.	U:COG0201	40324.1.peg.664	Membrane Transport Protein translocation across cytoplasmic membrane HtrA_and_Sec_secretion Preprotein translocase secY subunit (TC 3.A.5.1.1)	K03076	The central subunit of the protein translocation channel SecYEG. Consists of two halves formed by TMs 1-5 and 6-10. These two domains form a lateral gate at the front which open onto the bilayer between TMs 2 and 7, and are clamped together by SecE at the back. The channel is closed by both a pore ring composed of hydrophobic SecY resides and a short helix (helix 2A) on the extracellular side of …	1:226:234362	51:1891:131184	1:3281:3595642	1:245:240968	25:3475:4658
PUA1001_00227	1	235952..236308		Cyanelle 30S ribosomal protein S13	Cyanelle; Plastid; Ribonucleoprotein; Ribosomal protein; RNA-binding; rRNA-binding.	J:COG0099	511693.5.peg.3309	Protein Metabolism Protein biosynthesis Ribosome_SSU_bacterial SSU ribosomal protein S13p (S18e)	K02952	Located at the top of the head of the 30S subunit, it contacts several helices of the 16S rRNA; Belongs to the ribosomal protein S13P family.	1:227:235952	51:1892:132774	1:3280:3595025	1:246:242558	25:3474:4040
PUA1001_00228	1	236321..236707		30S ribosomal protein S11	Ribonucleoprotein; Ribosomal protein; RNA-binding; rRNA-binding.	J:COG0100	326442.4.peg.2404	Protein Metabolism Protein biosynthesis Ribosome_SSU_bacterial SSU ribosomal protein S11p (S14e)	K02948	Located on the platform of the 30S subunit, it bridges several disparate RNA helices of the 16S rRNA. Forms part of the Shine-Dalgarno cleft in the 70S ribosome; Belongs to the ribosomal protein S11P family.	1:228:236321	51:1893:133143	1:3279:3594626	1:247:242927	25:3473:3641
PUA1001_00229	1	236729..237349		30S ribosomal protein S4	Ribonucleoprotein; Ribosomal protein; RNA-binding; rRNA-binding.	J:COG0522	400667.7.peg.3098	Protein Metabolism Protein biosynthesis Ribosome_SSU_bacterial SSU ribosomal protein S4p (S9e)	K02986	One of the primary rRNA binding proteins, it binds directly to 16S rRNA where it nucleates assembly of the body of the 30S subunit; With S5 and S12 plays an important role in translational accuracy; Belongs to the ribosomal protein S4P family; Contains 1 S4 RNA-binding domain.	1:229:236729	51:1894:133551	1:3278:3593984	1:248:243335	25:3472:2999
PUA1001_00230	1	237374..238360	rpoA	DNA-directed RNA polymerase	DNA-directed RNA polymerase; Nucleotidyltransferase; Transcription; Transferase.	K:COG0202	511693.5.peg.3306	RNA Metabolism Transcription RNA_polymerase_bacterial DNA-directed RNA polymerase alpha subunit (EC 2.7.7.6)	K03040	DNA-dependent RNA polymerase catalyzes the transcription of DNA into RNA using the four ribonucleoside triphosphates as substrates; Belongs to the RNA polymerase alpha chain family.; KEGG: eco:b3295 DNA-directed RNA polymerase subunit alpha	1:230:237374	51:1895:134196	1:3277:3592973	1:249:243980	25:3471:1988
PUA1001_00231	1	238400..238801		50S ribosomal protein L17	Ribonucleoprotein; Ribosomal protein.	J:COG0203	511693.5.peg.3305	Protein Metabolism Protein biosynthesis Ribosome_LSU_bacterial LSU ribosomal protein L17p	K02879	Belongs to the ribosomal protein L17P family.	1:231:238400	51:1896:135222	1:3276:3592532	1:250:245006	25:3470:1547
PUA1001_00235	1	c(245253..247334)	recG	DNA helicase	ATP-binding; DNA damage; DNA recombination; DNA repair; DNA-binding; Helicase; Hydrolase; Nucleotide-binding.	L:COG1200	326442.8.peg.2702	DNA Metabolism DNA replication DNA-replication ATP-dependent DNA helicase RecG (EC 3.6.1.-)	K03655	Critical role in recombination and DNA repair. Helps process Holliday junction intermediates to mature products by catalyzing branch migration. Has a DNA unwinding activity characteristic of a DNA helicase with a 3'- to 5'- polarity. Unwinds branched duplex DNA (Y-DNA) (By similarity); Belongs to the helicase family. RecG subfamily; Contains 1 helicase ATP-binding domain.; KEGG: part:PARC_a0218 A…	1:235:245253	38:1205:11037	1:198:215810	1:287:283763	14:1978:82475
PUA1001_00236	1	c(247395..248081)	trmH	tRNA (guanosine(18)-2'-O)-methyltransferase	Cytoplasm; Methyltransferase; S-adenosyl-L-methionine; Transferase; tRNA processing.	J:COG0566	196600.6.peg.277	RNA Metabolism RNA processing and modification tRNA_modification_Bacteria tRNA (Guanosine18-2'-O-) -methyltransferase (EC 2.1.1.34)	K00556	Specifically methylates guanosine-18 in various tRNAs; Belongs to the class IV-like SAM-binding methyltransferase superfamily. RNA methyltransferase TrmH family.; KEGG: cro:ROD_41651 tRNA (guanosine-2'-O-)-methyltransferase	1:236:247395	38:1204:10290	1:199:217950	1:288:285904	14:1977:81730
PUA1001_00237	1	c(248122..248580)		Regulatory protein	Activator; DNA-binding; Transcription; Transcription regulation.	K:COG1522	391574.12.peg.1502	Amino Acids and Derivatives Proline and 4-hydroxyproline Proline,_4-hydroxyproline_uptake_and_utilization PutR, transcriptional activator of PutA and PutP	K03718	Activator of asnA transcriptio; autogenous regulator of its own transcriptio; and repressor of the expression of gidA at a post-transcriptional level; Contains 1 HTH asnC-type DNA-binding domain.	1:237:248122	38:1203:9791	1:200:218678	1:289:286632	14:1976:81230
PUA1001_00238	1	248778..249773	asnA	Aspartate--ammonia ligase	Amino-acid biosynthesis; Asparagine biosynthesis; ATP-binding; Cytoplasm; Ligase; Nucleotide-binding.	E:COG2502	156578.3.peg.3592	Amino Acids and Derivatives Glutamine, glutamate, aspartate, asparagine; ammonia assimilation Glutamine,_Glutamate,_Aspartate_and_Asparagine_Biosynthesis Aspartate--ammonia ligase (EC 6.3.1.1)	K01914	Belongs to the class-II aminoacyl-tRNA synthetase family. AsnA subfamily.; KEGG: psm:PSM_A2863 aspartate--ammonia ligase	1:238:248778	38:1202:8598	1:201:219334	1:290:287289	14:1975:80037
PUA1001_00239	1	c(249811..251418)		hypothetical protein		L:COG1315	235909.3.peg.327	Stress Response null SigmaB_stress_responce_regulation Serine phosphatase RsbU, regulator of sigma subunit	K09749		1:239:249811	38:1201:6953	1:202:220369	1:291:288318	14:1974:78390
PUA1001_00240	1	c(251575..251967)	ridA,tdcF,RIDA	2-iminobutanoate/2-iminopropanoate deaminase	Amino-acid biosynthesis; Branched-chain amino acid biosynthesis; Chloroplast; Detoxification; Hydrolase; Isoleucine biosynthesis; Plastid; Transit peptide.	J:COG0251	511693.5.peg.3131	Amino Acids and Derivatives Lysine, threonine, methionine, and cysteine Threonine_anaerobic_catabolism_gene_cluster Hypothetical protein TdcF in cluster with anaerobic degradation of L-threonine to propionate	K09022	Hydrolyzes the Ser-derived enamine/imine product of Thr dehydratase, protecting the plastidial branched-chain aminotransferase BCAT3 (AC Q9M401) from inactivation. Involved in Ile biosynthesis; Belongs to the RutC family.; KEGG: dol:Dole_1176 2-iminobutanoate/2-iminopropanoate deaminase	1:240:251575	38:1200:6404	1:203:222127	1:292:290074	14:1973:77846
PUA1001_00241	1	c(251980..254085)	spoT	GTP diphosphokinase	Hydrolase; Manganese.	KT:COG0317	225849.3.peg.293	Regulation and Cell signaling null Stringent_Response,_(p)ppGpp_metabolism GTP pyrophosphokinase (EC 2.7.6.5), (p)ppGpp synthetase II	K01139	In eubacteria ppGpp (guanosine 3'-diphosphate 5-' diphosphate) is a mediator of the stringent response that coordinates a variety of cellular activities in response to changes in nutritional abundance; Belongs to the RelA/SpoT family; Contains 1 ACT domain; Contains 1 HD domain.; KEGG: xdo:XDD1_3805 GTP diphosphokinase / guanosine-3',5'-bis(diphosphate) 3'-diphosphatase	1:241:251980	38:1199:4286	1:204:222532	1:293:290479	14:1972:75728
PUA1001_00242	1	c(254214..254489)	rpoZ	DNA-directed RNA polymerase	DNA-directed RNA polymerase; Nucleotidyltransferase; Transcription; Transferase.	K:COG1758	511693.5.peg.3701	Clustering-based subsystems Probably GTP or GMP signaling related CBSS-176299.4.peg.1292 DNA-directed RNA polymerase omega subunit (EC 2.7.7.6)	K03060	Promotes RNA polymerase assembly. Latches the N- and C- terminal regions of the beta' subunit thereby facilitating its interaction with the beta and alpha subunits; Belongs to the RNA polymerase subunit omega family.; KEGG: eco:b3649 DNA-directed RNA polymerase subunit omega	1:242:254214	38:1198:3882	1:205:224760	1:294:292713	14:1971:75065
PUA1001_00243	1	c(254613..255233)	gmk	Guanylate kinase	ATP-binding; Cytoplasm; Kinase; Nucleotide-binding; Transferase.	F:COG0194	326442.4.peg.2356	Nucleosides and Nucleotides Purines Purine_conversions Guanylate kinase (EC 2.7.4.8)	K00942	Essential for recycling GMP and indirectly, cGMP; Belongs to the guanylate kinase family; Contains 1 guanylate kinase-like domain.; KEGG: pha:PSHAa2790 guanylate kinase	1:243:254613	38:1197:3137	1:206:225161	1:295:293113	14:1970:74320
PUA1001_00244	1	c(255350..256210)	IMPL2	Inositol-phosphate phosphatase		S:COG1561	546231.4.peg.4096	Clustering-based subsystems null CBSS-323097.3.peg.2594 Protein YicC	K18649	Belongs to the UPF0701 family.; KEGG: gsl:Gasu_46960 inositol-phosphate phosphatase / L-galactose 1-phosphate phosphatase / histidinol-phosphatase	1:244:255350	38:1196:2160	1:282:310161	1:296:293853	14:1906:3175
PUA1001_00245	1	256390..257103	rph	tRNA nucleotidyltransferase	Nucleotidyltransferase; Transferase; tRNA processing.	J:COG0689	225849.3.peg.2028	RNA Metabolism RNA processing and modification tRNA_processing Ribonuclease PH (EC 2.7.7.56)	K00989	Phosphorolytic exoribonuclease that removes nucleotide residues following the -CCA terminus of tRNA and adds nucleotides to the ends of RNA molecules by using nucleoside diphosphates as substrates; Belongs to the RNase PH family.; KEGG: son:SO_4256 ribonuclease PH	1:245:256390	38:1195:1267	1:283:311201	1:297:294877	14:1905:2282
PUA1001_00246	1	257122..257766	pyrE	Orotate phosphoribosyltransferase	Glycosyltransferase; Magnesium; Pyrimidine biosynthesis; Transferase.	F:COG0461	326442.4.peg.2353	Nucleosides and Nucleotides Pyrimidines De_Novo_Pyrimidine_Synthesis Orotate phosphoribosyltransferase (EC 2.4.2.10)	K00762	Catalyzes the transfer of a ribosyl phosphate group from 5-phosphoribose 1-diphosphate to orotate, leading to the formation of orotidine monophosphate (OMP); Belongs to the purine/pyrimidine phosphoribosyltransferase family. PyrE subfamily.; KEGG: kin:AB182_26015 orotate phosphoribosyltransferase	1:246:257122	38:1194:603	1:284:311933	1:298:295603	14:1904:1619
PUA1001_00247	1	257822..258208	dgkA,DGK	Diacylglycerol kinase (ATP)	ATP-binding; Cell inner membrane; Cell membrane; Kinase; Lipid biosynthesis; Lipid metabolism; Membrane; Nucleotide-binding; Phospholipid biosynthesis; Phospholipid metabolism; Transferase; Transmembrane; Transmembrane helix.	M:COG0818	326442.8.peg.2690	Fatty Acids, Lipids, and Isoprenoids Phospholipids Glycerolipid_and_Glycerophospholipid_Metabolism_in_Bacteria Diacylglycerol kinase (EC 2.7.1.107)	K00901	Recycling of diacylglycerol produced during the turnover of membrane phospholipid; Belongs to the bacterial diacylglycerol kinase family.; KEGG: pea:PESP_a3569 diacylglycerol kinase (ATP)	1:247:257822	38:1193:161	1:285:312634	1:299:296305	14:1903:1182
PUA1001_00251	1	c(264654..266192)	pckA	Phosphoenolpyruvate carboxykinase (ATP)	ATP-binding; Cytoplasm; Decarboxylase; Gluconeogenesis; Lyase; Manganese; Metal-binding; Nucleotide-binding.	C:COG1866	326442.4.peg.65	Carbohydrates Central carbohydrate metabolism Pyruvate_metabolism_I:_anaplerotic_reactions,_PEP Phosphoenolpyruvate carboxykinase [ATP] (EC 4.1.1.49)	K01610	Involved in the gluconeogenesis. Catalyzes the conversion of oxaloacetate (OAA) to phosphoenolpyruvate (PEP) through direct phosphoryl transfer between the nucleoside triphosphate and OAA; Belongs to the phosphoenolpyruvate carboxykinase [ATP] family.; KEGG: pha:PSHAa0228 phosphoenolpyruvate carboxykinase (ATP)	1:251:264654	29:976:22514	1:291:320496	1:255:253153	11:1847:19384
PUA1001_00252	1	c(266459..267304)		33 kDa chaperonin	Chaperone; Cytoplasm; Disulfide bond; Redox-active center; Zinc.	O:COG1281	544875.4.peg.926	Virulence, Disease and Defense Adhesion Streptococcus_pyogenes_recombinatorial_zone Chaperonin (heat shock protein 33)	K04083	Redox regulated molecular chaperone. Protects both thermally unfolding and oxidatively damaged proteins from irreversible aggregation. Plays an important role in the bacterial defense system toward oxidative stress; Belongs to the HSP33 family.	1:252:266459	29:975:21402	1:292:322302	1:256:254963	11:1846:18267
PUA1001_00253	1	c(267317..267739)		Heat shock protein	DNA-binding; RNA-binding; Stress response.	J:COG1188	156578.3.peg.3486	Stress Response Heat shock Heat_shock_dnaK_gene_cluster_extended Ribosome-associated heat shock protein implicated in the recycling of the 50S subunit (S4 paralog)	K04762	Involved in the recycling of free 50S ribosomal subunits that still carry a nascent chain. Binds RNA more specifically than DNA. Binds with very high affinity to the free 50S ribosomal subunit. Does not bind it when it is part of the 70S ribosome (By similarity); Belongs to the HSP15 family; Contains 1 S4 RNA-binding domain.	1:253:267317	29:974:20967	1:293:323160	1:257:255821	11:1845:17832
PUA1001_00254	1	267954..268895		Type II secretion system protein	Cell inner membrane; Cell membrane; Membrane; Protein transport; Transmembrane; Transmembrane helix; Transport.	U:COG3031	156578.3.peg.3487	Membrane Transport Protein secretion system, Type II General_Secretion_Pathway General secretion pathway protein C	K02452	Involved in a type II secretion system (T2SS, formerly general secretion pathway, GSP) for the export of proteins (By similarity). Required for secretion of cholera toxin through the outer membrane; Belongs to the GSP C family.	1:254:267954	29:973:19811	1:294:323793	1:258:256454	11:1844:16681
PUA1001_00255	1	268919..270982		Type II secretion system protein D	Cell outer membrane; Membrane; Protein transport; Signal; Transport.	U:COG1450	156578.3.peg.3488	Membrane Transport Protein secretion system, Type II General_Secretion_Pathway General secretion pathway protein D	K02453	Involved in a type II secretion system (T2SS, formerly general secretion pathway, GSP) for the export of proteins (By similarity). Required for the translocation of the multiple pectic enzymes; Belongs to the GSP D family.	1:255:268919	29:972:17724	1:295:324758	1:259:257419	11:1843:14594
PUA1001_00256	1	270975..272540		Type II secretion system protein	ATP-binding; Cytoplasm; Nucleotide-binding; Protein transport; Transport.	U:COG2804	156578.3.peg.3489	Membrane Transport Protein secretion system, Type II General_Secretion_Pathway General secretion pathway protein E	K02454	Involved in a type II secretion system (T2SS, formerly general secretion pathway, GSP) for the export of proteins. Required for the translocation of a variety of enzymes across the outer membrane. Belongs to the GSP E family.	1:256:270975	29:971:16166	1:296:326814	1:260:259484	11:1842:13036
PUA1001_00257	1	272543..273778		Type II secretion system protein	Cell inner membrane; Cell membrane; Membrane; Protein transport; Transmembrane; Transmembrane helix; Transport.	U:COG1459	225849.3.peg.181	Membrane Transport Protein secretion system, Type II General_Secretion_Pathway General secretion pathway protein F	K02455	Involved in a type II secretion system (T2SS, formerly general secretion pathway, GSP) for the export of proteins (By similarity). Required for secretion of cholera toxin through the outer membrane; Belongs to the GSP F family.	1:257:272543	29:970:14928	1:297:328382	1:261:261055	11:1841:11798
PUA1001_00258	1	273857..274279		Type II secretion system protein	Methylation; Protein transport; Transport.	U:COG2165	675807.3.peg.3451	Membrane Transport Protein secretion system, Type II General_Secretion_Pathway General secretion pathway protein G	K02456	Involved in a type II secretion system (T2SS, formerly general secretion pathway, GSP) for the export of proteins. Required for secretion of cholera toxin through the outer membrane. Belongs to the GSP G family.	1:258:273857	29:969:14427	1:298:329699	1:262:262363	11:1840:11294
PUA1001_00259	1	274350..274913		hypothetical protein		U:ENOG41122FK	156578.3.peg.3492	Membrane Transport Protein secretion system, Type II General_Secretion_Pathway General secretion pathway protein H	K02457		1:259:274350	29:968:13793	1:299:330171	1:263:262835	11:1839:10657
PUA1001_00260	1	274913..275287		Type II secretion system protein	Methylation; Protein transport; Transport.	U:COG2165	156578.3.peg.3493	Membrane Transport Protein secretion system, Type II General_Secretion_Pathway General secretion pathway protein I	K02458	Involved in a type II secretion system (T2SS, formerly general secretion pathway, GSP) for the export of proteins (By similarity). Required for the translocation of a variety of enzymes across the outer membrane; Belongs to the GSP I family.	1:260:274913	29:967:13419	1:300:330758	1:264:263422	11:1838:10283
PUA1001_00261	1	275288..275902		Type II secretion system protein J	Methylation; Protein transport; Transport.	U:COG4795	326442.4.peg.75	Membrane Transport Protein secretion system, Type II General_Secretion_Pathway General secretion pathway protein J	K02459	Involved in a type II secretion system (T2SS, formerly general secretion pathway, GSP) for the export of proteins (By similarity). Required for the translocation of the multiple pectic enzymes; Belongs to the GSP J family.	1:261:275288	29:966:12804	1:301:331133	1:265:263797	11:1837:9644
PUA1001_00262	1	275895..276881		Type II secretion system protein K	Cell inner membrane; Cell membrane; Membrane; Protein transport; Transmembrane; Transmembrane helix; Transport.	U:COG3156	156578.3.peg.3495	Membrane Transport Protein secretion system, Type II General_Secretion_Pathway General secretion pathway protein K	K02460	Involved in a type II secretion system (T2SS, formerly general secretion pathway, GSP) for the export of proteins (By similarity). Required for the translocation of the multiple pectic enzymes; Belongs to the GSP K family.	1:262:275895	29:965:11825	1:302:331764	1:266:264440	11:1836:8662
PUA1001_00263	1	276878..278086		Type II secretion system protein L	Cell inner membrane; Cell membrane; Membrane; Protein transport; Transmembrane; Transmembrane helix; Transport.	U:COG3297	326442.4.peg.77	Membrane Transport Protein secretion system, Type II General_Secretion_Pathway General secretion pathway protein L	K02461	Involved in a type II secretion system (T2SS, formerly general secretion pathway, GSP) for the export of proteins; Belongs to the GSP L family.	1:263:276878	29:964:10620	1:303:332750	1:267:265426	11:1835:7457
PUA1001_00264	1	278083..278556		Type II secretion system protein M	Cell inner membrane; Cell membrane; Membrane; Protein transport; Transmembrane; Transmembrane helix; Transport.	U:COG3149	156578.3.peg.3497	Membrane Transport Protein secretion system, Type II General_Secretion_Pathway General secretion pathway protein M	K02462	Involved in a type II secretion system (T2SS, formerly general secretion pathway, GSP) for the export of proteins (By similarity). Required for secretion of cholera toxin through the outer membrane; Belongs to the GSP M family.	1:264:278083	29:963:10150	1:304:333955	1:268:266631	11:1834:6987
PUA1001_00265	1	278560..279318		hypothetical protein		U:ENOG4111VYH	326442.4.peg.79	Membrane Transport Protein secretion system, Type II General_Secretion_Pathway General secretion pathway protein N	K02463		1:265:278560	29:962:9388	1:305:334432	1:269:267108	11:1833:6225
PUA1001_00266	1	279341..279928		hypothetical protein		S:ENOG410YBEU					1:266:279341	29:961:8778	1:306:335213	1:270:267890	11:1832:5615
PUA1001_00267	1	c(279968..280174)		hypothetical protein		S:ENOG410ZMP0					1:267:279968	29:960:8532	1:307:335828	1:271:268504	11:1831:5381
PUA1001_00268	1	c(280174..280533)		hypothetical protein		S:ENOG410YRGS					1:268:280174	29:959:8173	1:308:336034	1:272:268710	11:1830:5022
PUA1001_00269	1	280823..282253		Nitrogen fixation protein FixG	4Fe-4S; Cell membrane; Electron transport; Iron; Iron-sulfur; Membrane; Metal-binding; Nitrogen fixation; Plasmid; Transmembrane; Transmembrane helix; Transport.	C:COG0348	326442.4.peg.83	Respiration null Biogenesis_of_cbb3-type_cytochrome_c_oxidases Type cbb3 cytochrome oxidase biogenesis protein CcoG, involved in Cu oxidation		FixG is predicted to be involved in a redox process. The four proteins FixG, FixH, FixI, and FixS may participate in a membrane-bound complex coupling the FixI cation pump with a redox process catalyzed by FixG. Contains 1 4Fe-4S ferredoxin-type domain.	1:269:280823	29:958:6453	1:309:336682	1:273:269357	11:1829:3303
PUA1001_00270	1	282329..283303		Serine/threonine protein kinase RdoA	ATP-binding; Cytoplasm; Kinase; Magnesium; Metal-binding; Nucleotide-binding; Phosphoprotein; Serine/threonine-protein kinase; Stress response; Transferase.	S:COG2334				A protein kinase that (auto)phosphorylates on Ser and Thr residues, probably involved in the extracytoplasmic stress response (PubMed:12511488). Probably acts to suppress the effects of stress linked to accumulation of reactive oxygen species (By similarity); Belongs to the SrkA/RdoA protein kinase family.	1:270:282329	29:957:5403	1:310:338199	1:274:270871	11:1828:2243
PUA1001_00271	1	283338..283961		Thiol:disulfide interchange protein DsbA	Disulfide bond; Redox-active center; Signal.	O:COG0526	326442.4.peg.85	Respiration null Biogenesis_of_c-type_cytochromes Periplasmic thiol:disulfide interchange protein DsbA	K03673	Involved in disulfide-bond formation. Acts by transferring its disulfide bond to other proteins (By similarity); Belongs to the thioredoxin family. DsbA subfamily.	1:271:283338	29:956:4745	1:311:339208	1:275:271880	11:1827:1585
PUA1001_00272	1	283978..284616		Thiol:disulfide interchange protein DsbA	Disulfide bond; Periplasm; Redox-active center; Signal.	O:COG0526	326442.4.peg.86	Respiration null Biogenesis_of_c-type_cytochromes Periplasmic thiol:disulfide interchange protein DsbA	K03673	Involved in disulfide-bond formation. Required for HI transformation. Acts by transferring its disulfide bond to other proteins. Belongs to the thioredoxin family. DsbA subfamily; Contains 1 thioredoxin domain.	1:272:283978	29:955:4090	1:312:339848	1:276:272522	11:1826:930
PUA1001_00273	1	c(284677..285834)	trmA	tRNA (uracil(54)-C(5))-methyltransferase	Methyltransferase; S-adenosyl-L-methionine; Transferase; tRNA processing.	J:COG2265	156578.3.peg.3507	RNA Metabolism RNA processing and modification tRNA_modification_Archaea tRNA (Uracil54-C5-)-methyltransferase (EC 2.1.1.35)	K00557	Dual-specificity methyltransferase that catalyzes the formation of 5-methyluridine at position 54 (m5U54) in all tRNAs, and that of position 341 (m5U341) in tmRNA (transfer-mRNA); Belongs to the class I-like SAM-binding methyltransferase superfamily. RNA M5U methyltransferase family. TrmA subfamily.; KEGG: pha:PSHAa0250 tRNA (uracil-5-)-methyltransferase	1:273:284677	29:954:2872	1:314:341009	1:278:273683	10:1819:942
PUA1001_00274	1	285937..287064		hypothetical protein		S:ENOG4111VVK					1:274:285937	29:953:1642	1:315:342269	1:279:274943	10:1820:2076
PUA1001_00275	1	287142..287942	murI	Glutamate racemase	Cell shape; Cell wall biogenesis/degradation; Isomerase; Peptidoglycan synthesis.	M:COG0796	326442.4.peg.89	Amino Acids and Derivatives Glutamine, glutamate, aspartate, asparagine; ammonia assimilation Glutamine,_Glutamate,_Aspartate_and_Asparagine_Biosynthesis Glutamate racemase (EC 5.1.1.3)	K01776	Provides the (R)-glutamate required for cell wall biosynthesis; Belongs to the aspartate/glutamate racemases family.; KEGG: pha:PSHAa0252 glutamate racemase	1:275:287142	29:952:764	1:316:343489	1:280:276163	10:1821:3281
PUA1001_00276	1	c(287905..288384)		Polyadenylate-binding protein	mRNA processing; Nucleus; RNA-binding.	S:COG0724	435591.13.peg.915	DNA Metabolism DNA repair DNA_repair,_bacterial_RecFOR_pathway Single-stranded DNA-binding protein	K12741	Involved in the 3'-end formation of mRNA precursors (pre-mRNA) by the addition of a poly(A) tail of 200-250 nt to the upstream cleavage product; Contains 1 RRM (RNA recognition motif) domain.	1:276:287905	29:951:322	1:317:344237	1:281:276911	10:1822:4044
PUA1001_00282	1	294876..295106		hypothetical protein		S:COG3324			K06996		1:282:294876	32:1017:632	1:322:351014	1:300:297386	1:808:914195
PUA1001_00283	1	295168..295488		hypothetical protein		S:COG3324			K06996		1:283:295168	32:1017:632	1:322:351014	1:300:297386	1:808:914195
PUA1001_00284	1	295489..295653		27 kDa antigen Cfp30B		S:COG3324			K06996		1:284:295489	32:1017:632	1:322:351014	1:300:297386	1:808:914195
PUA1001_00285	1	295789..296151		hypothetical protein		S:ENOG410YQMI					1:285:295789	32:1018:1544	1:323:351895	1:301:298331	1:807:913741
PUA1001_00286	1	296148..298478		hypothetical protein		M:ENOG410XR7A					1:286:296148	32:1019:1903	1:324:352254	1:302:298693	1:806:911411
PUA1001_00287	1	298588..300318	K20974	Histidine kinase	Alternative splicing; Cytokinin signaling pathway; Developmental protein; Endoplasmic reticulum; Hydrolase; Kinase; Membrane; Phosphoprotein; Protein phosphatase; Transferase; Transmembrane; Transmembrane helix.	T:COG0642	675814.3.peg.3039	Respiration Electron accepting reactions trimethylamine_N-oxide_(TMAO)_reductase Sensor protein torS (EC 2.7.3.-)	K20974	Cytokinins (CK) receptor related to bacterial two- component regulators. Binds also the synthetic urea-type cytokinin thiadiazuron, a potent defoliant and herbicide. Functions as a histidine kinase and transmits the stress signal to a downstream MAPK cascade. This protein undergoes an ATP-dependent autophosphorylation at a conserved histidine residue in the kinase core, and a phosphoryl group is …	1:287:298588	32:1020:4343	1:325:354711	1:304:301182	1:805:909552
PUA1001_00288	1	c(300501..300692)		hypothetical protein							1:288:300501
PUA1001_00289	1	c(300761..301639)		hypothetical protein		S:COG3735			K09973		1:289:300761	32:1021:6444	1:327:357975	1:307:304639	1:803:906776
PUA1001_00290	1	302307..303956	ilvB,ilvG,ilvI	Acetolactate synthase	Amino-acid biosynthesis; Branched-chain amino acid biosynthesis; Chloroplast; FAD; Flavoprotein; Magnesium; Metal-binding; Plastid; Thiamine pyrophosphate; Transferase.	E:COG0028	326442.4.peg.2342	Amino Acids and Derivatives Branched-chain amino acids Branched-Chain_Amino_Acid_Biosynthesis Acetolactate synthase large subunit (EC 2.2.1.6)	K01652	Belongs to the TPP enzyme family.; KEGG: bpn:BPEN_614 acetolactate synthase I/II/III large subunit	1:290:302307	32:1022:7991	1:333:365621	1:313:312247	1:797:898406
PUA1001_00291	1	303953..304195	ilvM	Acetolactate synthase		E:COG3978	326442.4.peg.2341	Amino Acids and Derivatives Branched-chain amino acids Branched-Chain_Amino_Acid_Biosynthesis Acetolactate synthase small subunit (EC 2.2.1.6)	K11258	KEGG: pha:PSHAa2770 acetolactate synthase II small subunit	1:291:303953	32:1023:9637	1:334:367267	1:314:313893	1:796:898164
PUA1001_00292	1	304296..306152	ilvD	Dihydroxy-acid dehydratase	4Fe-4S; Amino-acid biosynthesis; Branched-chain amino acid biosynthesis; Iron; Iron-sulfur; Lyase; Metal-binding.	E:COG0129	225849.3.peg.334	Amino Acids and Derivatives Branched-chain amino acids Branched-Chain_Amino_Acid_Biosynthesis Dihydroxy-acid dehydratase (EC 4.2.1.9)	K01687	Belongs to the IlvD/Edd family.; KEGG: smaf:D781_4415 dihydroxy-acid dehydratase	1:292:304296	32:1024:9979	1:335:367616	1:315:314235	1:795:896204
PUA1001_00293	1	306155..307708	ilvA,tdcB	Threonine ammonia-lyase	Amino-acid biosynthesis; Branched-chain amino acid biosynthesis; Isoleucine biosynthesis; Lyase; Pyridoxal phosphate; Repeat.	E:COG1171	326442.4.peg.2339	Amino Acids and Derivatives Branched-chain amino acids Branched-Chain_Amino_Acid_Biosynthesis Threonine dehydratase biosynthetic (EC 4.3.1.19)	K01754	Catalyzes the anaerobic formation of alpha-ketobutyrate and ammonia from threonine in a two-step reaction. The first step involved a dehydration of threonine and a production of enamine intermediates (aminocrotonate), which tautomerizes to its imine form (iminobutyrate). Both intermediates are unstable and short- lived. The second step is the nonenzymatic hydrolysis of the enamine/imine intermedi…	1:293:306155	32:1025:11838	1:336:369475	1:316:316094	1:794:894648
PUA1001_00294	1	307804..308838		hypothetical protein		P:COG0715	326442.4.peg.2338	Clustering-based subsystems Chemotaxis, response regulators CBSS-323850.3.peg.3142 diguanylate cyclase (GGDEF domain) with PAS/PAC sensor	K02051		1:294:307804	32:1026:13487	1:337:371126	1:317:317792	1:793:893516
PUA1001_00295	1	308900..310090		hypothetical protein		S:ENOG410XPMJ					1:295:308900	32:1027:14584	1:338:372222	1:318:318833	1:792:892280
PUA1001_00296	1	310116..310775	cynT,can	Carbonic anhydrase	Lyase; Metal-binding; Zinc.	P:COG0288	500637.6.peg.717	Regulation and Cell signaling null Zinc_regulated_enzymes Carbonic anhydrase (EC 4.2.1.1)	K01673	Belongs to the beta-class carbonic anhydrase family.; KEGG: pala:CO695_17010 carbonic anhydrase	1:296:310116	32:1028:15800	1:339:373428	1:319:320040	1:791:891587
PUA1001_00297	1	310780..311424	HTATIP2	Protein FMP52, mitochondrial	Membrane; Mitochondrion; Mitochondrion outer membrane; Transit peptide.	GM:COG0702			K17290	Belongs to the FMP52 family.; KEGG: nai:NECAME_16982 oxidoreductase; With NAD(+) or NADP(+) as acceptor	1:297:310780	32:1029:16464	1:340:374095	1:320:320708	1:790:890938
PUA1001_00298	1	c(311494..311757)		uncharacterized protein		S:COG2960			K09806		1:298:311494	32:1030:17163	1:341:374957	1:321:321405	1:789:890457
PUA1001_00299	1	311919..313937	rep	DNA helicase	ATP-binding; DNA replication; DNA-binding; Helicase; Hydrolase; Nucleotide-binding.	L:COG0210	511693.5.peg.3852	DNA Metabolism DNA repair DNA_repair,_bacterial_UvrD_and_related_helicases ATP-dependent DNA helicase Rep	K03656	Rep helicase is a single-stranded DNA-dependent ATPase involved in DNA replicatio; it can initiate unwinding at a nick in the DNA. It binds to the single-stranded DNA and acts in a progressive fashion along the DNA in the 3' to 5' direction; Belongs to the helicase family. UvrD subfamily; Contains 1 uvrD-like helicase ATP-binding domain; Contains 1 uvrD-like helicase C-terminal domain.; KEGG: eco…	1:299:311919	32:1031:17588	1:342:375383	1:322:321830	1:788:888277
PUA1001_00300	1	c(313947..316511)	cdgC	Cyclic-guanylate-specific phosphodiesterase	Cell membrane; Membrane; Transmembrane; Transmembrane helix.	T:COG2199	156578.3.peg.1908	Stress Response null Bacterial_hemoglobins diguanylate cyclase/phosphodiesterase (GGDEF & EAL domains) with PAS/PAC sensor(s)	K20962	Contains 1 EAL domain; Contains 1 GGDEF domain; Contains 1 MHYT domain.; KEGG: vmi:AL543_03115 c-di-GMP phosphodiesterase	1:300:313947	32:1032:19637	1:343:377417	1:323:323850	1:787:885697
PUA1001_00301	1	c(316672..317067)	coxD,ctaF	Cytochrome-c oxidase	Disulfide bond; Electron transport; Heme; Iron; Metal-binding; Transport.	C:COG3245	528359.7.peg.1931	Respiration Electron accepting reactions Terminal_cytochrome_C_oxidases Cytochrome c oxidase subunit CcoP (EC 1.9.3.1)	K02277	It is unreactive with cytochrome c reductase or oxidase. Belongs to the cytochrome c family.; KEGG: noc:Noc_1247 cytochrome c oxidase subunit IV	1:301:316672	32:1033:22363	1:344:380146	1:324:326580	1:786:885137
PUA1001_00302	1	c(317292..317939)		Enhancing lycopene biosynthesis protein	Isoprene biosynthesis.	Q:COG3155				May be involved in the early steps of isoprenoid biosynthesis. Belongs to the ES1 family.	1:302:317292	32:1034:22975	1:345:380768	1:325:327199	1:785:884256
PUA1001_00303	1	318463..321198	polA	DNA-directed DNA polymerase	DNA damage; DNA repair; DNA replication; DNA-binding; DNA-directed DNA polymerase; Exonuclease; Hydrolase; Nuclease; Nucleotidyltransferase; Transferase.	L:COG0258|L:COG0749	511693.5.peg.3949	DNA Metabolism DNA repair DNA_Repair_Base_Excision DNA polymerase I (EC 2.7.7.7)	K02335	In addition to polymerase activity, this DNA polymerase exhibits 3' to 5' and 5' to 3' exonuclease activity. It is able to utilize nicked circular duplex DNA as a template and can unwind the parental DNA strand from its template. Belongs to the DNA polymerase type-A family; Contains 1 3'-5' exonuclease domain; Contains 1 5'-3' exonuclease domain.; KEGG: eco:b3863 DNA polymerase I	1:303:318463	32:1035:24146	1:346:381940	1:326:328371	1:784:880996
PUA1001_00304	1	321706..322275		hypothetical protein		S:ENOG4111USK	498211.3.peg.2509	Carbohydrates Monosaccharides D-Galacturonate_and_D-Glucuronate_Utilization Endo-1,4-beta-xylanase A precursor (EC 3.2.1.8)			1:304:321706	32:1036:27399	1:347:385166	1:327:331599	1:783:879918
PUA1001_00305	1	322289..322807		hypothetical protein		S:COG3816	349521.5.peg.2470	Miscellaneous Plant-Prokaryote DOE project At2g33980_At1g28960 FIG003620: Proteophosphoglycan precursor (Fragment)	K09986		1:305:322289	32:1037:27983	1:348:385750	1:328:332183	1:782:879403
PUA1001_00306	1	c(322804..323481)		Probable GTP-binding protein EngB	Cell cycle; Cell division; GTP-binding; Magnesium; Metal-binding; Nucleotide-binding; Septation.	S:COG0218	326442.4.peg.2281	Protein Metabolism Protein biosynthesis Universal_GTPases GTP-binding protein EngB	K03978	Necessary for normal cell division and for the maintenance of normal septation; Belongs to the TRAFAC class TrmE-Era-EngA-EngB-Septin- like GTPase superfamily. EngB GTPase family; Contains 1 EngB-type G (guanine nucleotide-binding) domain.	1:306:322804	32:1038:28498	1:349:386278	1:329:332705	1:781:878725
PUA1001_00307	1	323761..324393		Cytochrome c-552	Electron transport; Heme; Iron; Metal-binding; Periplasm; Transport.	C:COG2863	326442.4.peg.2280	Respiration null Soluble_cytochromes_and_functionally_related_electron_carriers Cytochrome c4	K00406	Electron donor for periplasmic nitrate reductase. Belongs to the cytochrome c family.	1:307:323761	32:1039:29456	1:350:387228	1:330:333654	1:780:877811
PUA1001_00308	1	325135..325728		Der GTPase-activating protein YihI	GTPase activation; Ribosome biogenesis.	S:ENOG410XZEV			K09894	A GTPase-activating protein (GAP) that modifies Der/EngA GTPase function. May play a role in ribosome biogenesis; Belongs to the YihI family.	1:308:325135	32:1040:30828	1:351:388613	1:331:335038	1:779:876473
PUA1001_00309	1	325742..326257		uncharacterized protein	Membrane; Transmembrane; Transmembrane helix.	S:ENOG411232A					1:309:325742	32:1041:31435	1:352:389222	1:332:335641	1:778:875945
PUA1001_00310	1	c(326330..327703)	hemN,hemZ	Coproporphyrinogen dehydrogenase	4Fe-4S; Cytoplasm; Iron; Iron-sulfur; Metal-binding; Oxidoreductase; Porphyrin biosynthesis; S-adenosyl-L-methionine.	H:COG0635	326442.4.peg.2277	Cofactors, Vitamins, Prosthetic Groups, Pigments Tetrapyrroles Heme_and_Siroheme_Biosynthesis Coproporphyrinogen III oxidase, oxygen-independent (EC 1.3.99.22)	K02495	Involved in the heme biosynthesis. Catalyzes the anaerobic oxidative decarboxylation of propionate groups of rings A and B of coproporphyrinogen-III to yield the vinyl groups in protoporphyrinogen-IX. It can use NAD or NADP, but NAD is preferred; Belongs to the anaerobic coproporphyrinogen-III oxidase family.; KEGG: pha:PSHAa2749 oxygen-independent coproporphyrinogen III oxidase	1:310:326330	32:1042:32024	1:353:389832	1:333:336232	1:777:874495
PUA1001_00311	1	c(327818..328351)		UPF0307 protein		S:COG3028	326442.4.peg.2276	Protein Metabolism Protein degradation Putative_TldE-TldD_proteolytic_complex FIG138315: Putative alpha helix protein	K09889	Belongs to the UPF0307 family.	1:311:327818	32:1043:33512	1:354:391330	1:334:337715	1:776:873838
PUA1001_00312	1	328496..329071		Metalloprotease	Cytoplasm; Hydrolase; Metalloprotease; Protease.	S:COG0312	326442.4.peg.2275	Protein Metabolism Protein degradation Putative_TldE-TldD_proteolytic_complex TldE/PmbA protein, part of proposed TldE/TldD proteolytic complex (PMID 12029038)	K03592	Metalloprotease involved in CcdA degradation. Suppresses the inhibitory activity of the carbon storage regulator (CsrA) (By similarity); Belongs to the peptidase U62 family.	1:312:328496	32:1044:34190	1:355:392008	1:335:338393	1:775:872344
PUA1001_00313	1	329058..329837		Metalloprotease	Cytoplasm; Hydrolase; Metalloprotease; Protease.	S:COG0312	326442.4.peg.2275	Protein Metabolism Protein degradation Putative_TldE-TldD_proteolytic_complex TldE/PmbA protein, part of proposed TldE/TldD proteolytic complex (PMID 12029038)	K03592	Metalloprotease involved in CcdA degradation. Suppresses the inhibitory activity of the carbon storage regulator (CsrA) (By similarity); Belongs to the peptidase U62 family.	1:313:329058	32:1044:34190	1:355:392008	1:335:338393	1:775:872344
PUA1001_00314	1	329929..330408		hypothetical protein		S:COG4701					1:314:329929	32:1045:35630	1:356:393430	1:336:339860	1:774:871792
PUA1001_00315	1	330651..332726	pepO	Endothelin-converting enzyme	Cell membrane; Disulfide bond; Glycoprotein; Hydrolase; Membrane; Metal-binding; Metalloprotease; Phosphoprotein; Protease; Signal-anchor; Transmembrane; Transmembrane helix; Zinc.	O:COG3590			K07386	Converts big endothelin-1 to endothelin-1. Belongs to the peptidase M13 family.; KEGG: pbw:D172_015995 putative endopeptidase; Metalloendopeptidases	1:315:330651	32:1046:36352	1:357:394331	1:337:340599	1:773:869294
PUA1001_00316	1	c(332983..334053)	nahK,lnpB	N-acetylhexosamine 1-kinase	ATP-binding; Carbohydrate metabolism; Kinase; Magnesium; Nucleotide-binding; Transferase.	S:ENOG410XP56	195102.6.peg.1272	Carbohydrates null Lacto-N-Biose_I_and_Galacto-N-Biose_Metabolic_Pathway N-acetylhexosamine 1-kinase	K13059	Phosphorylates both N-acetylglucosamine (GlcNAc) and N- acetylgalactosamine (GalNAc) at similar rates. Involved in the lacto-N-biose I/galacto-N-biose (LNB/GNB) degradation pathway, which is important for host intestinal colonization by bifidobacteria. Also accepts GTP and ITP as phosphate donors. In vitro, can phosphorylate several GlcNAc and GalNAc derivatives; Belongs to the protein kinase sup…	1:316:332983	32:1047:38684	1:358:396695	1:338:342765	1:772:868149
PUA1001_00317	1	c(334068..334466)	mutT,NUDT15,MTH2	8-oxo-dGTP diphosphatase	DNA damage; DNA repair; DNA replication; Hydrolase; Magnesium; Metal-binding; Mutator protein.	L:COG0494	156578.3.peg.1924	Nucleosides and Nucleotides Detoxification Nudix_proteins_(nucleoside_triphosphate_hydrolases) Mutator mutT protein (7,8-dihydro-8-oxoguanine-triphosphatase) (EC 3.6.1.-)	K03574	Involved in the GO system responsible for removing an oxidatively damaged form of guanine (7,8-dihydro-8-oxoguanine) from DNA and the nucleotide pool. 8-oxo-dGTP is inserted opposite dA and dC residues of template DNA with almost equal efficiency thus leading to A.T to G.C transversions. MutT specifically degrades 8-oxo-dGTP to the monophosphate; Belongs to the Nudix hydrolase family; Contains 1 …	1:317:334068	32:1048:39769	1:359:397786	1:339:343838	1:771:867738
PUA1001_00318	1	c(334527..337235)		Protein translocase subunit SecA	ATP-binding; Cell inner membrane; Cell membrane; Cytoplasm; Membrane; Nucleotide-binding; Protein transport; Translocation; Transport.	U:COG0653	525256.4.peg.491	Clustering-based subsystems Protein export? CBSS-393121.3.peg.2760 Protein export cytoplasm protein SecA ATPase RNA helicase (TC 3.A.5.1.1)	K03070	Part of the Sec protein translocase complex. Interacts with the SecYEG preprotein conducting channel. Has a central role in coupling the hydrolysis of ATP to the transfer of proteins into and across the cell membrane, serving as an ATP-driven molecular motor driving the stepwise translocation of polypeptide chains across the membrane; Belongs to the SecA family.	1:318:334527	32:1049:40228	1:360:398253	1:340:344297	1:770:864961
PUA1001_00319	1	337642..338412		hypothetical protein		M:COG0451	502801.6.peg.1805	Clustering-based subsystems null CBSS-296591.1.peg.2330 Nucleoside-diphosphate-sugar epimerases			1:319:337642	32:1050:43343	1:362:403483	1:342:349522	1:768:861675
PUA1001_00320	1	c(338422..339954)	hutH,HAL	Histidine ammonia-lyase	Cytoplasm; Histidine metabolism; Lyase.	E:COG2986	326442.4.peg.2268	Amino Acids and Derivatives Histidine Metabolism Histidine_Degradation Histidine ammonia-lyase (EC 4.3.1.3)	K01745	Belongs to the PAL/histidase family.; KEGG: pha:PSHAa2740 histidine ammonia-lyase	1:320:338422	32:1051:44122	1:363:404250	1:343:350289	1:767:860143
PUA1001_00321	1	c(339957..341630)	hutU,UROC1	Urocanate hydratase	Cytoplasm; Histidine metabolism; Lyase; NAD.	E:COG2987	156578.3.peg.1928	Amino Acids and Derivatives Histidine Metabolism Histidine_Degradation Urocanate hydratase (EC 4.2.1.49)	K01712	Belongs to the urocanase family.; KEGG: pbw:D172_015965 urocanate hydratase	1:321:339957	32:1052:45657	1:364:405788	1:344:351827	1:766:858467
PUA1001_00322	1	c(341701..342408)		Arabinose metabolism transcriptional repressor	Cytoplasm; DNA-binding; Repressor; Transcription; Transcription regulation.	K:COG2188	326442.4.peg.2266	Amino Acids and Derivatives Histidine Metabolism Histidine_Degradation Histidine utilization repressor	K05836	Transcriptional repressor of the arabinose utilization genes; Contains 1 HTH gntR-type DNA-binding domain.	1:322:341701	32:1053:47401	1:365:407528	1:345:353612	1:765:857693
PUA1001_00323	1	342517..343776	hutI,AMDHD1	Imidazolonepropionase	Cytoplasm; Histidine metabolism; Hydrolase; Iron; Metal-binding; Zinc.	Q:COG1228	156578.3.peg.1930	Amino Acids and Derivatives Histidine Metabolism Histidine_Degradation Imidazolonepropionase (EC 3.5.2.7)	K01468	Belongs to the HutI family.; KEGG: pbw:D172_015955 imidazolonepropionase	1:323:342517	32:1054:48217	1:366:408355	1:346:354432	1:764:856326
PUA1001_00324	1	343847..345562	mucR	Diguanylate cyclase	Cell membrane; Membrane; Transmembrane; Transmembrane helix.	T:COG2200	326442.8.peg.2646	Stress Response null Bacterial_hemoglobins diguanylate cyclase/phosphodiesterase (GGDEF & EAL domains) with PAS/PAC sensor(s)	K21023	Contains 1 EAL domain.; KEGG: pvo:PVOR_04073 diguanylate cyclase	1:324:343847	32:1055:49601	1:367:409669	1:347:355748	1:763:854541
PUA1001_00325	1	c(345714..346769)	hutG	Formimidoylglutamase		S:ENOG410XSEX	156578.3.peg.1932	Amino Acids and Derivatives Histidine Metabolism Histidine_Degradation Formiminoglutamase (EC 3.5.3.8)	K01479	KEGG: pha:PSHAa2735 formiminoglutamase	1:325:345714	32:1056:51388	1:368:411384	1:348:357500	1:762:853495
PUA1001_00326	1	c(346771..347268)		Regulator of ribonuclease activity	Cytoplasm.	H:COG0684	326442.4.peg.2262	RNA Metabolism RNA processing and modification RNA_processing_and_degradation,_bacterial Ribonuclease E inhibitor RraA	K02553	Globally modulates RNA abundance by binding to RNase E (Rne) and regulating its endonucleolytic activity. Can modulate Rne action in a substrate-dependent manner by altering the composition of the degradosome. Modulates RNA-binding and helicase activities of the degradosome; Belongs to the RraA family.	1:326:346771	32:1057:52451	1:369:412435	1:349:358548	1:761:852996
PUA1001_00327	1	347474..348013	bcrC	Undecaprenyl-diphosphate phosphatase		I:ENOG4111S3F	413999.4.peg.353	Fatty Acids, Lipids, and Isoprenoids Phospholipids Glycerolipid_and_Glycerophospholipid_Metabolism_in_Bacteria Phosphatidylglycerophosphatase B (EC 3.1.3.27)	K19302	KEGG: pea:PESP_a0355 undecaprenyl-diphosphatase	1:327:347474	32:1058:53154	1:370:413138	1:350:359251	1:760:852255
PUA1001_00328	1	347974..349041		hypothetical protein		S:COG1819					1:328:347974	32:1059:53654	1:371:413674	1:351:359787	1:759:851227
PUA1001_00329	1	349149..351029		Methyl-accepting chemotaxis protein NahY	Cell inner membrane; Cell membrane; Chemotaxis; Membrane; Methylation; Plasmid; Transducer; Transmembrane; Transmembrane helix.	S:ENOG410XRCX	314277.4.peg.2957	Motility and Chemotaxis null Bacterial_Chemotaxis Methyl-accepting chemotaxis protein I (serine chemoreceptor protein)	K03406	Chemotactic-signal transducers respond to changes in the concentration of attractants and repellents in the environment, transduce a signal from the outside to the inside of the cell, and facilitate sensory adaptation through the variation of the level of methylation. Chemoreceptor for naphthalene or a related compound. May facilitate biodegradation; Contains 1 HAMP domain; Contains 1 methyl-acce…	1:329:349149	32:1060:54830	1:372:414815	1:352:360926	1:758:849237
PUA1001_00330	1	c(351053..351427)		hypothetical protein		S:COG3536			K09422		1:330:351053	32:1061:56734	1:373:416782	1:353:362834	1:757:848833
PUA1001_00331	1	c(351493..352821)		ATP-dependent protease ATPase subunit HslU	ATP-binding; Chaperone; Cytoplasm; Nucleotide-binding; Stress response.	O:COG1220	326442.4.peg.2259	Protein Metabolism Protein degradation Proteasome_bacterial ATP-dependent hsl protease ATP-binding subunit HslU	K03667	ATPase subunit of a proteasome-like degradation comple; this subunit has chaperone activity. The binding of ATP and its subsequent hydrolysis by HslU are essential for unfolding of protein substrates subsequently hydrolyzed by HslV. HslU recognizes the N-terminal part of its protein substrates and unfolds these before they are guided to HslV for hydrolysis; Belongs to the ClpX chaperone family. H…	1:331:351493	32:1062:57173	1:374:417219	1:354:363271	1:756:847442
PUA1001_00332	1	c(352833..353351)	hslV,clpQ	HslU--HslV peptidase	Allosteric enzyme; Cytoplasm; Hydrolase; Metal-binding; Protease; Sodium; Threonine protease.	O:COG5405	511693.5.peg.4029	Protein Metabolism Protein degradation Proteasome_bacterial ATP-dependent protease HslV (EC 3.4.25.-)	K01419	Protease subunit of a proteasome-like degradation complex believed to be a general protein degrading machinery; Belongs to the peptidase T1B family. HslV subfamily.; KEGG: eco:b3932 ATP-dependent HslUV protease, peptidase subunit HslV	1:332:352833	32:1063:58513	1:375:418559	1:355:364611	1:755:846912
PUA1001_00333	1	c(353431..353958)		hypothetical protein		D:COG3087	595494.3.peg.476	Cell Division and Cell Cycle null Bacterial_Cytoskeleton Cell division protein FtsN	K03591		1:333:353431	32:1064:59111	1:376:419157	1:356:365209	1:754:846305
PUA1001_00334	1	c(353979..356165)	priA	Primosomal protein N'	ATP-binding; DNA replication; DNA-binding; Helicase; Hydrolase; Metal-binding; Nucleotide-binding; Primosome; Zinc; Zinc-finger.	L:COG1198	156578.3.peg.1941	DNA Metabolism DNA replication DNA-replication Helicase PriA essential for oriC/DnaA-independent DNA replication	K04066	Involved in the restart of stalled replication forks. Recognizes and binds the arrested nascent DNA chain at stalled replication forks. It can open the DNA duplex, via its helicase activity, and promote assembly of the primosome and loading of the major replicative helicase DnaB onto DNA; Belongs to the helicase family. PriA subfamily; Contains 1 helicase ATP-binding domain; Contains 1 helicase C…	1:334:353979	32:1065:59659	1:377:419705	1:357:365756	1:753:844098
PUA1001_00335	1	356397..356612		50S ribosomal protein L31	Metal-binding; Ribonucleoprotein; Ribosomal protein; RNA-binding; rRNA-binding; Zinc.	J:COG0254	326442.4.peg.2254	Protein Metabolism Protein biosynthesis Ribosome_LSU_bacterial LSU ribosomal protein L31p	K02909	Binds the 23S rRNA; Belongs to the ribosomal protein L31P family. Type A subfamily.	1:335:356397	32:1066:62077	1:378:422122	1:358:368173	1:752:843652
PUA1001_00336	1	357231..358472	maeB	Malate dehydrogenase (oxaloacetate-decarboxylating) (NADP(+))	Acetylation; Metal-binding; Multifunctional enzyme; NADP; Oxidoreductase.	C:COG0281	326442.4.peg.2253	Carbohydrates Central carbohydrate metabolism Pyruvate_metabolism_I:_anaplerotic_reactions,_PEP NADP-dependent malic enzyme (EC 1.1.1.40)	K00029	In the N-terminal sectio; belongs to the malic enzymes family; In the C-terminal sectio; belongs to the phosphate acetyltransferase and butyryltransferase family.; KEGG: vni:VIBNI_A3602 malate dehydrogenase (oxaloacetate-decarboxylating)(NADP+)	1:336:357231	32:1067:62913	1:379:423026	1:359:368904	1:751:841884
PUA1001_00337	1	c(358541..358861)		Met repressor	Amino-acid biosynthesis; Cytoplasm; DNA-binding; Methionine biosynthesis; Repressor; Transcription; Transcription regulation.	K:COG3060	326442.4.peg.2252	Amino Acids and Derivatives Lysine, threonine, methionine, and cysteine Methionine_Biosynthesis Methionine repressor MetJ	K03764	This regulatory protein, when combined with SAM (S- adenosylmethionine) represses the expression of the methionine regulon and of enzymes involved in SAM synthesis; Belongs to the MetJ family.	1:337:358541	32:1068:64224	1:380:424351	1:360:370210	1:750:841496
PUA1001_00338	1	359061..360290	metB	Cystathionine gamma-synthase	Amino-acid biosynthesis; Cytoplasm; Methionine biosynthesis; Pyridoxal phosphate; Transferase.	E:COG0626	60480.19.peg.3566	Amino Acids and Derivatives Lysine, threonine, methionine, and cysteine Methionine_Biosynthesis Cystathionine gamma-synthase (EC 2.5.1.48)	K01739	Catalyzes the formation of L-cystathionine from O- succinyl-L-homoserine (OSHS) and L-cysteine, via a gamma- replacement reaction. In the absence of thiol, catalyzes gamma- elimination to form 2-oxobutanoate, succinate and ammonia; Belongs to the trans-sulfuration enzymes family.; KEGG: ppr:PBPRA0261 cystathionine gamma-synthase	1:338:359061	32:1069:64744	1:381:424961	1:361:370799	1:749:839959
PUA1001_00339	1	360287..362641	metL	Aspartate kinase	Amino-acid biosynthesis; ATP-binding; Chloroplast; Kinase; Methionine biosynthesis; Multifunctional enzyme; NADP; Nucleotide-binding; Oxidoreductase; Plastid; Repeat; Transferase; Transit peptide.	E:COG0527|E:COG0460	156578.3.peg.1946	Amino Acids and Derivatives Lysine, threonine, methionine, and cysteine Lysine_Biosynthesis_DAP_Pathway Aspartokinase (EC 2.7.2.4)	K12525	In the N-terminal sectio; belongs to the aspartokinase family; In the C-terminal sectio; belongs to the homoserine dehydrogenase family; Contains 2 ACT domains.; KEGG: pea:PESP_a0367 bifunctional aspartokinase / homoserine dehydrogenase 2	1:339:360287	32:1070:65979	1:382:426205	1:362:372215	1:748:837131
PUA1001_00340	1	c(362789..365296)	mrcA	Peptidoglycan glycosyltransferase	Antibiotic resistance; Cell inner membrane; Cell membrane; Cell shape; Cell wall biogenesis/degradation; Glycosyltransferase; Hydrolase; Membrane; Multifunctional enzyme; Peptidoglycan synthesis; Signal-anchor; Transferase; Transmembrane; Transmembrane helix.	M:COG5009	326442.4.peg.2249	Membrane Transport Protein and nucleoprotein secretion system, Type IV Type_IV_pilus Multimodular transpeptidase-transglycosylase (EC 2.4.1.129) (EC 3.4.-.-)	K05366	Cell wall formation. Synthesis of cross-linked peptidoglycan from the lipid intermediates. The enzyme has a penicillin-insensitive transglycosylase N-terminal domain (formation of linear glycan strands) and a penicillin-sensitive transpeptidase C-terminal domain (cross-linking of the peptide subunits) (By similarity); In the N-terminal sectio; belongs to the glycosyltransferase 51 family; In the …	1:340:362789	32:1071:68473	1:383:428624	1:363:374625	1:747:834574
PUA1001_00341	1	365428..366507		hypothetical protein		NU:COG4972	156578.3.peg.1948	Membrane Transport Protein and nucleoprotein secretion system, Type IV Type_IV_pilus Type IV pilus biogenesis protein PilM	K02662		1:341:365428	32:1072:71106	1:384:431247	1:364:377249	1:746:833364
PUA1001_00342	1	366495..367067		hypothetical protein		U:COG3166	326442.4.peg.2247	Membrane Transport Protein and nucleoprotein secretion system, Type IV Type_IV_pilus Type IV pilus biogenesis protein PilN	K02663		1:342:366495	32:1073:72173	1:385:432314	1:365:378316	1:745:832804
PUA1001_00343	1	367057..367662		hypothetical protein		U:COG3167	156578.3.peg.1950	Membrane Transport Protein and nucleoprotein secretion system, Type IV Type_IV_pilus Type IV pilus biogenesis protein PilO	K02664		1:343:367057	32:1074:72735	1:386:432876	1:366:378878	1:744:832209
PUA1001_00344	1	367659..368198		hypothetical protein		NU:COG3168	156578.3.peg.1951	Membrane Transport Protein and nucleoprotein secretion system, Type IV Type_IV_pilus Type IV pilus biogenesis protein PilP	K02665		1:344:367659	32:1075:73337	1:387:433478	1:367:379480	1:743:831673
PUA1001_00345	1	368185..370278		Fimbrial assembly protein PilQ	Cell outer membrane; Fimbrium biogenesis; Membrane; Protein transport; Signal; Transport.	U:COG4796	326442.4.peg.2244	Membrane Transport Protein and nucleoprotein secretion system, Type IV Type_IV_pilus Type IV pilus biogenesis protein PilQ	K02666	Essential for the formation of pili. Involved in the biogenesis of type 4 fimbriae probably by serving as a "porthole" allowing passage of the fimbrae through the outer membrane. Belongs to the GSP D family.	1:345:368185	32:1076:73863	1:388:434004	1:368:380006	1:742:829581
PUA1001_00346	1	370463..370981	aroK,aroL	Shikimate kinase	Amino-acid biosynthesis; Aromatic amino acid biosynthesis; ATP-binding; Cytoplasm; Kinase; Magnesium; Metal-binding; Nucleotide-binding; Transferase.	E:COG0703	500637.6.peg.1124	Amino Acids and Derivatives Aromatic amino acids and derivatives Chorismate_Synthesis Shikimate kinase I (EC 2.7.1.71)	K00891	Catalyzes the specific phosphorylation of the 3-hydroxyl group of shikimic acid using ATP as a cosubstrate; Belongs to the shikimate kinase family.; KEGG: eco:b3390 shikimate kinase	1:346:370463	32:1077:76141	1:389:436294	1:369:382284	1:741:828878
PUA1001_00347	1	371012..372082	aroB	3-dehydroquinate synthase	Amino-acid biosynthesis; Aromatic amino acid biosynthesis; Cobalt; Cytoplasm; Lyase; NAD; Zinc.	E:COG0337	156578.3.peg.1954	Membrane Transport Protein and nucleoprotein secretion system, Type IV Type_IV_pilus 3-dehydroquinate synthase (EC 4.2.3.4)	K01735	Belongs to the dehydroquinate synthase family.; KEGG: part:PARC_a0426 3-dehydroquinate synthase	1:347:371012	32:1078:76690	1:390:436840	1:370:382831	1:740:827780
PUA1001_00348	1	372083..373444		hypothetical protein		S:ENOG410YHH9			K03112		1:348:372083	32:1079:77761	1:391:437911	1:371:383901	1:739:826427
PUA1001_00349	1	373498..374367	dam	Site-specific DNA-methyltransferase (adenine-specific)	DNA replication; Methyltransferase; S-adenosyl-L-methionine; Transferase.	L:COG0338	326442.4.peg.2198	DNA Metabolism DNA repair DNA_repair,_bacterial Methyl-directed repair DNA adenine methylase (EC 2.1.1.72)	K06223	Methylates DNA within the sequence GATC and protects the DNA from cleavage by the restriction endonuclease MboI. Although it shares sequence specificity with a number of type II restriction endonucleases and methylases, it is thought to act in postreplication mismatch repair rather than as a part of a restriction modification system. May also play a role in DNA replication (By similarity); Belong…	1:349:373498	32:1080:79170	1:392:439308	1:372:385286	1:738:825516
PUA1001_00350	1	c(374501..374797)		hypothetical protein		S:ENOG410Y1ME					1:350:374501	32:1081:80173	1:394:440311	1:374:386289	1:736:825074
PUA1001_00351	1	375002..375685	rpe,RPE	Ribulose-phosphate 3-epimerase	Carbohydrate metabolism; Cobalt; Iron; Isomerase; Manganese; Metal-binding; Zinc.	G:COG0036	156578.3.peg.1958	Clustering-based subsystems null Conserved_gene_cluster_associated_with_Met-tRNA_formyltransferase Ribulose-phosphate 3-epimerase (EC 5.1.3.1)	K01783	Catalyzes the reversible epimerization of D-ribulose 5- phosphate to D-xylulose 5-phosphate; Belongs to the ribulose-phosphate 3-epimerase family.; KEGG: paln:B0W48_06405 ribulose-phosphate 3-epimerase	1:351:375002	32:1082:80674	1:395:440775	1:375:386799	1:735:824229
PUA1001_00352	1	375685..376350	gph	Phosphoglycolate phosphatase	Carbohydrate metabolism; Hydrolase; Magnesium; Metal-binding.	S:COG0546	156578.3.peg.1959	DNA Metabolism DNA repair 2-phosphoglycolate_salvage Phosphoglycolate phosphatase (EC 3.1.3.18)	K01091	Specifically catalyzes the dephosphorylation of 2- phosphoglycolate. Is involved in the dissimilation of the intracellular 2-phosphoglycolate formed during the DNA repair of 3'-phosphoglycolate ends, a major class of DNA lesions induced by oxidative stress; Belongs to the HAD-like hydrolase superfamily. CbbY/CbbZ/Gph/YieH family.; KEGG: psm:PSM_A0317 phosphoglycolate phosphatase	1:352:375685	32:1083:81357	1:396:441458	1:376:387482	1:734:823564
PUA1001_00353	1	376382..377386	WARS,trpS	Tryptophan--tRNA ligase	Aminoacyl-tRNA synthetase; ATP-binding; Cytoplasm; Ligase; Nucleotide-binding; Protein biosynthesis.	J:COG0180	225849.3.peg.1911	Protein Metabolism Protein biosynthesis tRNA_aminoacylation,_Trp Tryptophanyl-tRNA synthetase (EC 6.1.1.2)	K01867	Belongs to the class-I aminoacyl-tRNA synthetase family.; KEGG: buc:BU536 tryptophanyl-tRNA synthetase	1:353:376382	32:1084:82054	1:397:442156	1:377:388181	1:733:822527
PUA1001_00354	1	c(377500..378420)		hypothetical protein		S:COG3735			K09973		1:354:377500	32:1085:83172		1:378:389308	1:732:821491
PUA1001_00355	1	c(378457..378822)		hypothetical protein		S:ENOG410Z8WB					1:355:378457	32:1086:84129		1:379:390265	1:731:821089
PUA1001_00356	1	379105..381249		Transcriptional activator CadC	Activator; Cell membrane; DNA-binding; Membrane; Transcription; Transcription regulation; Transmembrane; Transmembrane helix; Two-component regulatory system.	K:ENOG411231G	615.1.peg.2601	Amino Acids and Derivatives Lysine, threonine, methionine, and cysteine Lysine_degradation Transcriptional activator of cad operon	K03765	Required for Pcad induction, a promoter upstream of cadBA that is responsible for the pH-regulated expression of CadA and CadB. Probably acts as an activating transcription factor; Contains 1 OmpR/PhoB-type DNA-binding domain.	1:356:379105	32:1087:84776	1:862:949459	1:380:390911	1:730:818662
PUA1001_00357	1	c(381332..384151)		UvrABC system protein	ATP-binding; Cytoplasm; DNA damage; DNA excision; DNA repair; DNA-binding; Excision nuclease; Metal-binding; Nucleotide-binding; Repeat; SOS response; Zinc; Zinc-finger.	L:COG0178	500637.6.peg.6824	DNA Metabolism DNA repair DNA_repair,_UvrABC_system Excinuclease ABC subunit A	K03701	The UvrABC repair system catalyzes the recognition and processing of DNA lesions. UvrA is an ATPase and a DNA-binding protein. A damage recognition complex composed of 2 UvrA and 2 UvrB subunits scans DNA for abnormalities. When the presence of a lesion has been verified by UvrB, the UvrA molecules dissociate; Belongs to the ABC transporter superfamily. UvrA family; Contains 2 ABC transporter dom…	1:357:381332	32:1088:87002	1:398:443325	1:381:393132	1:729:815761
PUA1001_00358	1	384313..385680		Multidrug resistance protein MdtH	Cell inner membrane; Cell membrane; Membrane; Transmembrane; Transmembrane helix; Transport.	G:COG0477	291272.6.peg.461	Miscellaneous null ZZ_gjo_need_homes MFS superfamily export protein YceL	K08162	Belongs to the major facilitator superfamily. DHA1 family. MdtH (TC 2.A.1.2.21) subfamily.	1:358:384313	32:1089:89983	1:399:446313	1:382:396115	1:728:814231
PUA1001_00359	1	385701..386402		Single-stranded DNA-binding protein	DNA-binding.	L:COG0629	546231.4.peg.2693	DNA Metabolism DNA repair DNA_repair,_bacterial_RecFOR_pathway Single-stranded DNA-binding protein	K03111	Contains 1 SSB domain.	1:359:385701	32:1090:91371	1:400:447701	1:383:397503	1:727:813485
PUA1001_00360	1	386675..388303	vieA	Cyclic-guanylate-specific phosphodiesterase		T:COG2200	326442.4.peg.2187	Membrane Transport Protein and nucleoprotein secretion system, Type IV Mannose-sensitive_hemagglutinin_type_4_pilus MSHA biogenesis protein MshH	K13246	KEGG: vha:VIBHAR_06170 c-di-GMP phosphodiesterase	1:360:386675	62:2783:5726	1:403:451123	1:388:404028	1:723:806652
PUA1001_00361	1	c(388364..389272)		1-aminocyclopropane-1-carboxylate deaminase	Hydrolase; Pyridoxal phosphate.	E:COG2515	500637.6.peg.3178	Virulence, Disease and Defense Resistance to antibiotics and toxic compounds Adaptation_to_d-cysteine D-cysteine desulfhydrase (EC 4.4.1.15)	K01505	Belongs to the ACC deaminase/D-cysteine desulfhydrase family.; KEGG: nda:Ndas_5444 1-aminocyclopropane-1-carboxylate deaminase	1:361:388364	62:2784:7417	1:404:452860	1:389:405737	1:722:805674
PUA1001_00362	1	389451..389972		hypothetical protein		U:ENOG41124XR	60480.19.peg.3607	Membrane Transport Protein and nucleoprotein secretion system, Type IV Mannose-sensitive_hemagglutinin_type_4_pilus MSHA pilin protein MshA	K10924		1:362:389451	62:2785:8501	1:415:463582	1:400:416445	1:711:795377
PUA1001_00363	1	390347..392395	ppkA	Non-specific serine/threonine protein kinase		S:COG1262	397945.6.peg.4538	Iron acquisition and metabolism Siderophores Siderophore_Pyoverdine PvdO, pyoverdine responsive serine/threonine kinase (predicted by OlgaV)	K11912	KEGG: cja:CJA_1645 serine/threonine-protein kinase PpkA	1:363:390347	62:2786:9397	1:421:470328	1:406:423172	1:705:787121
PUA1001_00364	1	392528..393571		Rod shape-determining protein MreB	Cell shape.	D:COG1077	546231.4.peg.87	Clustering-based subsystems null Bacterial_Cell_Division Rod shape-determining protein MreB	K03569	Involved in formation of the rod shape of the cell; Belongs to the FtsA/MreB family.	1:364:392528	62:2787:11577	1:422:472511	1:407:425356	1:704:785944
PUA1001_00365	1	393571..394413		Cell shape-determining protein MreC	Cell inner membrane; Cell membrane; Cell shape; Coiled coil; Membrane; Transmembrane; Transmembrane helix.	M:COG1792	326442.4.peg.2936	Clustering-based subsystems null Bacterial_Cell_Division Rod shape-determining protein MreC	K03570	Involved in formation and maintenance of cell shape. Responsible for formation of rod shape. May also contribute to regulation of formation of penicillin-binding proteins; Belongs to the MreC family.	1:365:393571	62:2788:12620	1:423:473554	1:408:426399	1:703:785102
PUA1001_00366	1	394406..394885		Rod shape-determining protein	Cell inner membrane; Cell membrane; Cell shape; Membrane; Transmembrane; Transmembrane helix.	M:COG2891	156578.3.peg.1975	Clustering-based subsystems null Bacterial_Cell_Division Rod shape-determining protein MreD	K03571	Involved in formation of the rod shape of the cell. May also contribute to regulation of formation of penicillin-binding proteins (By similarity); Belongs to the MreD family.	1:366:394406	62:2789:13455	1:424:474389	1:409:427234	1:702:784630
PUA1001_00367	1	394885..395454		Maf-like protein	Cytoplasm.	D:COG0424	156578.3.peg.1976	Clustering-based subsystems null Bacterial_Cell_Division Septum formation protein Maf	K06287	Belongs to the maf family.	1:367:394885	62:2790:13934	1:425:474868	1:410:427713	1:701:784061
PUA1001_00368	1	395456..396928	rng,cafA	Ribonuclease	Cell cycle; Cell division; Cytoplasm; Cytoskeleton; Endonuclease; Hydrolase; Magnesium; Metal-binding; Nuclease.	J:COG1530	500637.6.peg.887	Clustering-based subsystems null Bacterial_Cell_Division Cytoplasmic axial filament protein CafA and Ribonuclease G (EC 3.1.4.-)	K08301	Involved in the processing of the 5'-end of 16S rRNA. Could be involved in chromosome segregation and cell division. It may be one of the components of the cytoplasmic axial filaments bundles or merely regulate the formation of this structure (By similarity); Belongs to the RNase E/G family. RNase G subfamily; Contains 1 S1 motif domain.; KEGG: tpty:NCTC11468_00249 ribonuclease G; Endoribonucleas…	1:368:395456	62:2791:14505	1:426:475439	1:411:428284	1:700:782587
PUA1001_00369	1	396928..400791		uncharacterized protein	Signal.	S:COG3164	326442.4.peg.2932	Clustering-based subsystems TldD cluster CBSS-354.1.peg.2917 FIG005080: Possible exported protein			1:369:396928	62:2792:15977	1:427:476911	1:412:429977	1:699:778730
PUA1001_00370	1	400784..401623		Nitrilase	Hydrolase.	S:COG0388	156578.3.peg.1979	Clustering-based subsystems TldD cluster CBSS-354.1.peg.2917 FIG003879: Predicted amidohydrolase	K01501	Belongs to the carbon-nitrogen hydrolase superfamily. NIT1/NIT2 family; Contains 1 CN hydrolase domain.; KEGG: pha:PSHAa2676 nitrilase	1:370:400784	62:2793:19833	1:428:480765	1:413:433606	1:698:777894
PUA1001_00371	1	401620..403059		Metalloprotease TldD like protein	Hydrolase; Metalloprotease; Protease.	S:COG0312	326442.4.peg.2930	Clustering-based subsystems null CBSS-316057.3.peg.563 TldD protein, part of proposed TldE/TldD proteolytic complex (PMID 12029038)	K03568	Probable metalloprotease; Belongs to the peptidase U62 family.	1:371:401620	62:2794:20669	1:429:481601	1:414:434430	1:697:776458
PUA1001_00372	1	c(403109..403966)		hypothetical protein		M:COG0668	640510.3.peg.4148	Regulation and Cell signaling null cAMP_signaling_in_bacteria cAMP-binding proteins - catabolite gene activator and regulatory subunit of cAMP-dependent protein kinases	K03442		1:372:403109	62:2795:22158	1:430:483185	1:415:435919	1:696:775196
PUA1001_00373	1	c(404153..405514)	GSR,gor	Glutathione-disulfide reductase	Disulfide bond; FAD; Flavoprotein; Metal-binding; NAD; Nickel; Nucleotide-binding; Oxidoreductase; Redox-active center.	C:COG1249	225849.3.peg.4541	Stress Response Oxidative stress Glutathione:_Redox_cycle Glutathione reductase (EC 1.8.1.7)	K00383	Catalyzes the reduction of glutathione amide disulfide (GASSAG) to restore glutathione amide (GASH) in the presence of NADH. May play a role in GASH metabolism under anaerobic conditions as a sulfide carrier necessary for cytoplasmic sulfide oxidation; Belongs to the class-I pyridine nucleotide-disulfide oxidoreductase family.; KEGG: hde:HDEF_1909 glutathione reductase (NADPH)	1:373:404153	62:2796:23197	1:432:485026	1:417:437741	1:694:772828
PUA1001_00374	1	405847..407886	prlC	Oligopeptidase A	Hydrolase; Metal-binding; Metalloprotease; Protease; Zinc.	E:COG0339	156578.3.peg.1983	Protein Metabolism Protein degradation Protein_degradation Oligopeptidase A (EC 3.4.24.70)	K01414	May play a specific role in the degradation of signal peptides after they are released from precursor forms of secreted proteins. Can cleave N-acetyl-L-Ala(4) (By similarity); Belongs to the peptidase M3 family.; KEGG: pseo:OM33_00550 oligopeptidase A	1:374:405847	62:2797:24891	1:434:487227	1:418:439328	1:692:769949
PUA1001_00375	1	408024..409202		Probable chemotaxis protein CheY	Chemotaxis; Cytoplasm; Phosphoprotein; Two-component regulatory system.	T:COG0784	56780.15.peg.923	Phosphorus Metabolism null High_affinity_phosphate_transporter_and_control_of_PHO_regulon Phosphate regulon transcriptional regulatory protein PhoB (SphR)	K07814	Putative member of a two-component regulatory system. Contains 1 response regulatory domain.	1:375:408024	62:2798:27068	1:435:489406	1:419:441516	1:691:768631
PUA1001_00376	1	409260..410015	rsmJ	16S rRNA (guanine(1516)-N(2))-methyltransferase	Cytoplasm; Methyltransferase; rRNA processing; S-adenosyl-L-methionine; Transferase.	M:ENOG410XPRJ			K15984	Specifically methylates the guanosine in position 1516 of 16S rRNA; Belongs to the methyltransferase superfamily. RsmJ family.; KEGG: psm:PSM_A0421 16S rRNA (guanine1516-N2)-methyltransferase	1:376:409260	62:2799:28304	1:439:492283	1:420:442745	1:690:767818
PUA1001_00377	1	410118..410843	trmJ	tRNA (cytidine(32)/uridine(32)-2'-O)-methyltransferase	Cytoplasm; Methyltransferase; S-adenosyl-L-methionine; Transferase; tRNA processing.	J:COG0565	326442.4.peg.2928	RNA Metabolism RNA processing and modification tRNA_modification_Archaea tRNA:Cm32/Um32 methyltransferase	K15396	Catalyzes the formation of 2'O-methylated cytidine (Cm32) or 2'O-methylated uridine (Um32) at position 32 in tRNA; Belongs to the class IV-like SAM-binding methyltransferase superfamily. RNA methyltransferase TrmH family.; KEGG: lpv:HYN51_13880 tRNA (cytidine32/uridine32-2'-O)-methyltransferase	1:377:410118	62:2800:29162	1:480:542072	1:421:443604	1:689:766935
PUA1001_00378	1	411076..411567		HTH-type transcriptional regulator CymR	DNA-binding; Repressor; Transcription; Transcription regulation.	K:COG1959	511693.5.peg.2555	RNA Metabolism Transcription Rrf2_family_transcriptional_regulators Iron-sulfur cluster regulator IscR	K13643	Master repressor of cysteine metabolism in B.subtilis. Controls the expression of genes involved either in cysteine synthesis from sulfide (cysK), sulfonates (ssu), or methionine (mccAB) or in cystine uptake (tcyP). Activity of CymR is positively regulated by CysK in response to cysteine availability. When cysteine is present, the pool of O-acetylserine (OAS) is low, which leads to the formation …	1:378:411076	62:2801:30120	1:481:543074	1:422:444562	1:688:766206
PUA1001_00379	1	411592..412809	iscS,NFS1	Cysteine desulfurase	2Fe-2S; Cytoplasm; Iron; Iron-sulfur; Metal-binding; Pyridoxal phosphate; Transferase.	E:COG1104	511693.5.peg.2554	RNA Metabolism RNA processing and modification tRNA_modification_Archaea Cysteine desulfurase (EC 2.8.1.7), IscS subfamily	K04487	Master enzyme that delivers sulfur to a number of partners involved in Fe-S cluster assembly, tRNA modification or cofactor biosynthesis. Catalyzes the removal of elemental sulfur atoms from cysteine to produce alanine. Functions as a sulfur delivery protein for Fe-S cluster synthesis onto IscU, an Fe-S scaffold assembly protein, as well as other S acceptor proteins; Belongs to the class-V pyrido…	1:379:411592	62:2802:30636	1:482:543590	1:423:445078	1:687:764964
PUA1001_00380	1	412858..413241		Iron-sulfur cluster assembly scaffold protein IscU		C:COG0822	511693.5.peg.2553	RNA Metabolism RNA processing and modification tRNA_modification_Archaea Iron-sulfur cluster assembly scaffold protein IscU	K04488	A scaffold on which IscS assembles Fe-S clusters. Cluster assembly on IscU homodimers proceeds sequentially from 1 2Fe-2S per dimer, to 2 2Fe-2S per dimer and finally 1 4Fe-4S per dimer. Subsequently IscU transfers the Fe-S cluster to other acceptor proteins. It is likely that Fe-S cluster coordination is flexible as the role of this complex is to build and then hand off Fe-S clusters. The cluste…	1:380:412858	62:2803:31902	1:483:544849	1:424:446338	1:686:764539
PUA1001_00381	1	413254..413577		Iron-binding protein IscA	Iron; Metal-binding.	S:COG0316	546231.4.peg.4904	RNA Metabolism RNA processing and modification tRNA_modification_Bacteria Iron binding protein IscA for iron-sulfur cluster assembly	K13628	Is able to transfer iron-sulfur clusters to apo- ferredoxin. Multiple cycles of [2Fe2S] cluster formation and transfer are observed, suggesting that IscA acts catalytically. Recruits intracellular free iron so as to provide iron for the assembly of transient iron-sulfur cluster in IscU in the presence of IscS, L-cysteine and the thioredoxin reductase system TrxA/TrxB; Belongs to the HesB/IscA fam…	1:381:413254	62:2804:32298	1:484:545245	1:425:446731	1:685:764203
PUA1001_00382	1	413653..414180		Co-chaperone protein HscB like protein	Chaperone.	O:COG1076	326442.4.peg.2923	Protein Metabolism Protein folding Protein_chaperones Chaperone protein HscB	K04082	Co-chaperone involved in the maturation of iron-sulfur cluster-containing proteins. Seems to help targeting proteins to be folded toward HscA; Belongs to the HscB family; Contains 1 J domain.	1:382:413653	62:2805:32697	1:485:545664	1:426:447136	1:684:763593
PUA1001_00383	1	414222..416084		Chaperone protein HscA like protein	ATP-binding; Chaperone; Nucleotide-binding.	O:COG0443	400667.7.peg.1669	Protein Metabolism Protein folding Protein_chaperones Chaperone protein HscA	K04044	Chaperone involved in the maturation of iron-sulfur cluster-containing proteins. Has a low intrinsic ATPase activity which is markedly stimulated by HscB; Belongs to the heat shock protein 70 family.	1:383:414222	53:1898:3	1:486:546233	1:427:447705	1:683:761689
PUA1001_00384	1	416096..416434		2Fe-2S ferredoxin	2Fe-2S; Electron transport; Iron; Iron-sulfur; Metal-binding; Transport.	C:COG0633	267608.1.peg.1025	Respiration null Soluble_cytochromes_and_functionally_related_electron_carriers Ferredoxin, 2Fe-2S	K04755	Ferredoxin are iron-sulfur proteins that transfer electrons in a wide variety of metabolic reactions. Belongs to the adrenodoxin/putidaredoxin family; Contains 1 2Fe-2S ferredoxin-type domain.	1:384:416096	53:1899:1475	1:487:548107	1:428:449579	1:682:761339
PUA1001_00385	1	416613..418040	gabD	Succinate-semialdehyde dehydrogenase (NAD(P)(+))	Cytoplasm; NAD; Nucleus; Oxidoreductase.	C:COG1012	228405.9.peg.2341	Carbohydrates Central carbohydrate metabolism Methylglyoxal_Metabolism Aldehyde dehydrogenase (EC 1.2.1.3)	K00135	Belongs to the aldehyde dehydrogenase family.; KEGG: pha:PSHAa2665 succinate-semialdehyde dehydrogenase / glutarate-semialdehyde dehydrogenase	1:385:416613	53:1900:2034	1:488:548694	1:429:450293	1:681:759420
PUA1001_00386	1	c(418321..419982)	PDE6N	3',5'-cyclic-GMP phosphodiesterase		T:COG2206	342108.9.peg.3623	Regulation and Cell signaling null cAMP_signaling_in_bacteria Adenylate cyclase (EC 4.6.1.1)	K13763	KEGG: epa:110245876 cGMP-specific 3',5'-cyclic phosphodiesterase, invertebrate	1:386:418321	53:1901:3727	1:489:550410	1:430:451946	1:680:757469
PUA1001_00387	1	c(419954..422179)		Adenylate cyclase	ATP-binding; cAMP biosynthesis; Lyase; Magnesium; Metal-binding; Nucleotide-binding; Phosphoprotein.	T:COG2114|T:COG4252	156578.3.peg.822	Regulation and Cell signaling null cAMP_signaling_in_bacteria Adenylate cyclase (EC 4.6.1.1)	K01768	In the C-terminal sectio; belongs to the adenylyl cyclase class-3 family; Contains 1 guanylate cyclase domain; Contains 1 response regulatory domain.; KEGG: cola:DBO93_13800 adenylate cyclase	1:387:419954	53:1902:5360	1:490:552043	1:431:453579	1:679:755497
PUA1001_00388	1	c(422194..423027)	rnz	Ribonuclease Z		S:COG1235	338969.11.peg.2316	Virulence, Disease and Defense Resistance to antibiotics and toxic compounds Beta-lactamase Metal-dependent hydrolases of the beta-lactamase superfamily I	K00784	KEGG: ret:RHE_PE00054 ribonuclease Z	1:388:422194	53:1903:7600	1:491:554283	1:432:455807	1:677:754424
PUA1001_00389	1	c(423028..429750)		Lys-Lys/Arg-Xaa endopeptidase		Q:COG2931	392500.6.peg.498	Motility and Chemotaxis Flagellar motility in Prokaryota Flagellum Flagellar hook-length control protein FliK	K20755	KEGG: bsan:CHH28_09245 Lys-Lys/Arg-Xaa endopeptidase	1:389:423028	53:1904:8434	1:492:555126	1:433:456655	1:676:748286
PUA1001_00390	1	c(429791..430903)		hypothetical protein		S:ENOG41123UY					1:390:429791	53:1905:15200	1:493:561306	1:434:463128	1:675:747125
PUA1001_00391	1	c(430916..432241)		hypothetical protein		S:ENOG4111G34					1:391:430916	53:1906:16325	1:494:562440	1:435:464265	1:674:745787
PUA1001_00393	1	432833..433651		Small-conductance mechanosensitive channel	Cell membrane; Ion channel; Ion transport; Membrane; Plasmid; Transmembrane; Transmembrane helix; Transport.	M:COG0668	402612.4.peg.1190	Potassium metabolism null Potassium_homeostasis Potassium efflux system KefA protein	K03442	Mechanosensitive channel that participates in the regulation of osmotic pressure changes within the cell. Forms an ion channel of 1.0 nanosiemens conductance with a slight preference for anions. The channel is sensitive to voltage (By similarity); Belongs to the MscS (TC 1.A.23) family.	1:393:432833	53:1908:18242	1:496:564601	1:437:466162	1:672:744042
PUA1001_00394	1	433679..434461		uncharacterized protein	Signal.	M:COG3137			K07283		1:394:433679	53:1909:19088	1:497:565608	1:438:467008	1:671:743073
PUA1001_00395	1	434584..437253		Polysialic acid transport protein KpsD	Capsule biogenesis/degradation; Periplasm; Signal; Transport.	M:COG1596	121723.5.peg.3862	Regulation and Cell signaling Quorum sensing and biofilm formation Symbiotic_colonization_and_sigma-dependent_biofilm_formation_gene_cluster Periplasmic protein SypC involved in polysaccharide export	K01991	Involved in the translocation of the polysialic acid capsule across the outer membrane to the cell surface. May function as the periplasmic binding element of the PSA transport system, in which it transiently interacts with the membrane component of the transporter, binds polysaccharide and transports the polymer to a component in the outer membrane. To E.coli K5 KpsD.	1:395:434584	53:1910:19993	1:498:566519	1:439:467913	1:670:740272
PUA1001_00396	1	437269..438189		hypothetical protein		M:ENOG410Y1H4	56780.15.peg.2799	Clustering-based subsystems Biosynthesis of galactoglycans and related lipopolysacharides CBSS-258594.1.peg.3339 Tyrosine-protein kinase Wzc (EC 2.7.10.2)			1:396:437269	53:1911:22899	1:499:569269	1:440:470680	1:669:739230
PUA1001_00397	1	438193..439155		Exopolysaccharide production protein ExoY	Cell membrane; Exopolysaccharide synthesis; Membrane; Plasmid; Transferase; Transmembrane; Transmembrane helix.	M:COG2148	251221.4.peg.466	Clustering-based subsystems Biosynthesis of galactoglycans and related lipopolysacharides CBSS-258594.1.peg.3339 Undecaprenyl-phosphate galactosephosphotransferase (EC 2.7.8.6)	K13012	Needed for the addition of the first sugar (galactose) to the isoprenoid carrier. May function as a sugar transferase. Belongs to the bacterial sugar transferase family.	1:397:438193	53:1933:48174	1:2087:2317831	1:465:500340	1:668:738293
PUA1001_00398	1	439234..440700		Putative O-antigen transporter	Cell inner membrane; Cell membrane; Lipopolysaccharide biosynthesis; Membrane; Transmembrane; Transmembrane helix.	M:ENOG4110SW9				Could be an O-antigen transporter. Belongs to the polysaccharide synthase family.	1:398:439234
PUA1001_00399	1	440697..441863		hypothetical protein							1:399:440697
PUA1001_00400	1	441857..443167		hypothetical protein							1:400:441857
PUA1001_00401	1	443142..444176		hypothetical protein		M:ENOG410ZVFD	290317.7.peg.2556	Clustering-based subsystems Biosynthesis of galactoglycans and related lipopolysacharides CBSS-258594.1.peg.3339 Glycosyl transferase, group 1			1:401:443142
PUA1001_00402	1	444173..445582	manC,cpsB	Mannose-1-phosphate guanylyltransferase	GTP-binding; Lipopolysaccharide biosynthesis; Nucleotide-binding; Nucleotidyltransferase; Transferase.	M:COG0836|G:COG0662	177439.1.peg.2926	Carbohydrates Monosaccharides Mannose_Metabolism Mannose-6-phosphate isomerase (EC 5.3.1.8)	K00971	Involved in GDP-mannose biosynthesis which serves as the activated sugar nucleotide precursor for mannose residues in cell surface polysaccharides. This enzyme participates in synthesis of the LPS O9 antigen. Belongs to the mannose-6-phosphate isomerase type 2 family.; KEGG: elh:ETEC_2182 mannose-1-phosphate guanylyltransferase	1:402:444173	10:285:12328	1:112:119194	1:114:116123	14:2060:175083
PUA1001_00403	1	445595..447007	manB	Phosphomannomutase	Cell membrane; Isomerase; Lipopolysaccharide biosynthesis; Magnesium; Membrane; Metal-binding; Phosphoprotein; Transmembrane; Transmembrane helix.	G:COG1109	216592.1.peg.2828	Carbohydrates Monosaccharides Mannose_Metabolism Phosphomannomutase (EC 5.4.2.8)	K01840	Involved in GDP-mannose biosynthesis which serves as the activated sugar nucleotide precursor for mannose residues in cell surface polysaccharides. This enzyme participates in synthesis of the LPS group B O antigen. Belongs to the phosphohexose mutase family.; KEGG: eum:ECUMN_2374 phosphomannomutase	1:403:445595	10:284:10905
PUA1001_00404	1	447129..448754	mhpE	4-hydroxy-2-oxovalerate aldolase	Aromatic hydrocarbons catabolism; Lyase; Manganese; Metal-binding.	E:COG0119	350703.3.peg.4072	Metabolism of Aromatic Compounds Peripheral pathways for catabolism of aromatic compounds Biphenyl_Degradation 4-hydroxy-2-oxovalerate aldolase (EC 4.1.3.-)	K01666	Catalyzes the retro-aldol cleavage of 4-hydroxy-2- oxopentanoate to pyruvate and acetaldehyde. Is involved in the meta-cleavage pathway for the degradation of aromatic compounds; Belongs to the 4-hydroxy-2-oxovalerate aldolase family.; KEGG: pkc:PKB_1193 4-hydroxy 2-oxovalerate aldolase	1:404:447129
PUA1001_00405	1	448760..449446	neuA	N-acylneuraminate cytidylyltransferase		M:COG1083	384765.3.peg.5438	Cell Wall and Capsule Capsular and extracellular polysacchrides Sialic_Acid_Metabolism N-Acetylneuraminate cytidylyltransferase (EC 2.7.7.43)	K00983	KEGG: bvu:BVU_2660 N-acylneuraminate cytidylyltransferase	1:405:448760
PUA1001_00406	1	449443..450093		hypothetical protein		S:COG0546					1:406:449443
PUA1001_00407	1	c(450211..451596)		Ribonuclease	Cytoplasm; Endonuclease; Hydrolase; Metal-binding; Nuclease; RNA-binding; rRNA processing; Zinc.	J:COG1236	326442.4.peg.426	Clustering-based subsystems null Bacterial_RNA-metabolizing_Zn-dependent_hydrolases Metallo-beta-lactamase family protein, RNA-specific	K07576	Has endoribonuclease activity towards 23S and 16S rRNA (in vitro); Belongs to the metallo-beta-lactamase superfamily. RNA-metabolizing metallo-beta-lactamase-like family.	1:407:450211	53:1928:41205	1:511:581146	1:460:493124	1:660:729166
PUA1001_00408	1	451966..452994	wecA,tagO,rfe	UDP-N-acetylglucosamine--undecaprenyl-phosphateN-acetylglucosaminephosphotransferase	Cell inner membrane; Cell membrane; Glycosyltransferase; Lipopolysaccharide biosynthesis; Magnesium; Manganese; Membrane; Transferase; Transmembrane; Transmembrane helix.	M:COG0472	221988.1.peg.855	Virulence, Disease and Defense Resistance to antibiotics and toxic compounds Methicillin_resistance_in_Staphylococci Undecaprenyl-phosphate N-acetylglucosaminyl 1-phosphate transferase (EC 2.7.8.-)	K02851	Catalyzes the transfer of the GlcNAc-1-phosphate moiety from UDP-GlcNAc onto the carrier lipid undecaprenyl phosphate (C55-P), yielding GlcNAc-pyrophosphoryl-undecaprenyl (GlcNAc-PP- C55); Belongs to the glycosyltransferase 4 family. WecA subfamily.; KEGG: msu:MS0911 UDP-GlcNAc:undecaprenyl-phosphate/decaprenyl-phosphate GlcNAc-1-phosphate transferase	1:408:451966		1:500:570283		1:659:727754
PUA1001_00409	1	453052..453438		hypothetical protein							1:409:453052				1:658:727314
PUA1001_00410	1	453445..455172		Polysialic acid transport protein KpsD	Capsule biogenesis/degradation; Periplasm; Signal; Transport.	M:COG1596	150340.3.peg.4131	Cell Wall and Capsule Capsular and extracellular polysacchrides Capsular_Polysaccharides_Biosynthesis_and_Assembly Capsular polysaccharide export system periplasmic protein KpsD	K01991	Involved in the translocation of the polysialic acid capsule across the outer membrane to the cell surface. May function as the periplasmic binding element of the PSA transport system, in which it transiently interacts with the membrane component of the transporter, binds polysaccharide and transports the polymer to a component in the outer membrane. To E.coli K5 KpsD.	1:410:453445	53:1910:19993	1:498:566519	1:439:467913	1:657:725579
PUA1001_00411	1	455173..455958		Polysialic acid transport protein KpsM	Cell inner membrane; Cell membrane; Membrane; Transmembrane; Transmembrane helix; Transport.	V:COG1682	675812.3.peg.2872	Cell Wall and Capsule Capsular and extracellular polysacchrides Rhamnose_containing_glycans Polysialic acid transport protein KpsM	K09688	KpsM and KpsT constitute a system for the transport of polysialic acid across the cytoplasmic membrane. Belongs to the ABC-2 integral membrane protein family; Contains 1 ABC transmembrane type-2 domain.	1:411:455173				1:656:724791
PUA1001_00412	1	455983..456633	macB	Methionine import ATP-binding protein MetN	Amino-acid transport; ATP-binding; Cell inner membrane; Cell membrane; Hydrolase; Membrane; Nucleotide-binding; Transport.	P:COG1135	360116.4.peg.641	Amino Acids and Derivatives Lysine, threonine, methionine, and cysteine Methionine_Degradation Methionine ABC transporter ATP-binding protein	K05685	Part of the ABC transporter complex MetNIQ involved in methionine import. Responsible for energy coupling to the transport system; Belongs to the ABC transporter superfamily. Methionine importer (TC 3.A.1.24) family; Contains 1 ABC transporter domain.; KEGG: sfo:Z042_25755 macrolide transport system ATP-binding/permease protein; Acting on acid anhydrides; catalyzing transmembrane movement of subs…	1:412:455983	15:591:15469	1:1746:1927197	1:2082:2282192	1:655:724116
PUA1001_00413	1	456636..458093		Capsule polysaccharide export inner-membrane protein KpsE	Capsule biogenesis/degradation; Cell inner membrane; Cell membrane; Membrane; Polysaccharide transport; Sugar transport; Transmembrane; Transmembrane helix; Transport.	M:COG3524	675812.3.peg.2870	Cell Wall and Capsule Capsular and extracellular polysacchrides Capsular_Polysaccharides_Biosynthesis_and_Assembly Capsular polysaccharide export system inner membrane protein KpsE	K10107	Involved in the translocation of the polysialic acid capsule. Belongs to the BexC/CtrB/KpsE family.	1:413:456636				1:654:722647
PUA1001_00414	1	458151..459062	rfbA,rffH	Glucose-1-phosphate thymidylyltransferase	Lipopolysaccharide biosynthesis; Magnesium; Metal-binding; Nucleotidyltransferase; Transferase.	M:COG1209	269482.11.peg.7502	Cell Wall and Capsule Capsular and extracellular polysacchrides dTDP-rhamnose_synthesis Glucose-1-phosphate thymidylyltransferase (EC 2.7.7.24)	K00973	Catalyzes the formation of dTDP-glucose, from dTTP and glucose 1-phosphate, as well as its pyrophosphorolysis; Belongs to the glucose-1-phosphate thymidylyltransferase family.; KEGG: psw:LK03_11950 glucose-1-phosphate thymidylyltransferase	1:414:458151	53:1913:24990	1:897:988015	1:442:472955	1:653:721675
PUA1001_00415	1	459144..459689	rfbC,rmlC	dTDP-4-dehydrorhamnose 3,5-epimerase	Isomerase; Lipopolysaccharide biosynthesis.	M:COG1898	259564.8.peg.2137	Cell Wall and Capsule Capsular and extracellular polysacchrides dTDP-rhamnose_synthesis dTDP-4-dehydrorhamnose 3,5-epimerase (EC 5.1.3.13)	K01790	Catalyzes the epimerization of the C3' and C5'positions of dTDP-6-deoxy-D-xylo-4-hexulose, forming dTDP-6-deoxy-L-lyxo-4- hexulose; Belongs to the dTDP-4-dehydrorhamnose 3,5-epimerase family.; KEGG: bvs:BARVI_08250 dTDP-4-dehydrorhamnose 3,5-epimerase	1:415:459144				1:652:721117
PUA1001_00416	1	459714..460613	rfbD,rmlD	dTDP-4-dehydrorhamnose reductase	Lipopolysaccharide biosynthesis; NADP; Oxidoreductase.	M:COG1091	375286.6.peg.2265	Cell Wall and Capsule Capsular and extracellular polysacchrides dTDP-rhamnose_synthesis dTDP-4-dehydrorhamnose reductase (EC 1.1.1.133)	K00067	Catalyzes the reduction of dTDP-6-deoxy-L-lyxo-4- hexulose to yield dTDP-L-rhamnose; Belongs to the dTDP-4-dehydrorhamnose reductase family.; KEGG: pshi:SAMEA2665130_0124 dTDP-4-dehydrorhamnose reductase	1:416:459714				1:651:720184
PUA1001_00417	1	460952..462031	rfbB,rffG	dTDP-glucose 4,6-dehydratase	Cell wall biogenesis/degradation; Cytoplasm; Isomerase; Lyase; Multifunctional enzyme; NAD; NADP; Oxidoreductase; Ubl conjugation.	M:COG1088	556259.3.peg.451	Cell Wall and Capsule Capsular and extracellular polysacchrides dTDP-rhamnose_synthesis dTDP-glucose 4,6-dehydratase (EC 4.2.1.46)	K01710	Trifunctional enzyme involved in UDP-beta-L-rhamnose biosynthesis, a precursor of the primary cell wall components rhamnogalacturonan I (RG-I) and rhamnogalacturonan II (RG-II) (PubMed:14671019, PubMed:17190829, PubMed:19056285). Plays a major role in supplying UDP-rhamnose for flavonol biosynthesis (PubMed:18757557). Catalyzes the dehydration of UDP-glucose to form UDP-4-dehydro-6-deoxy-D-glucos…	1:417:460952	53:1912:23900		1:441:471873	1:650:718208
PUA1001_00418	1	462047..464578	waaH	hypothetical protein		M:COG1216	469616.3.peg.186	Cell Wall and Capsule Gram-Negative cell wall components LOS_core_oligosaccharide_biosynthesis Beta-1,3-glucosyltransferase	K19354	KEGG: eln:NRG857_17985 heptose III glucuronosyltransferase; Hexosyltransferases	1:418:462047
PUA1001_00419	1	464578..465642	glgM	Alpha-maltose-1-phosphate synthase		M:COG1216	106370.16.peg.1801	Carbohydrates Polysaccharides Glycogen_metabolism Predicted glycogen synthase, ADP-glucose transglucosylase (EC 2.4.1.21), Actinobacterial type	K16148	KEGG: fra:Francci3_1668 alpha-maltose-1-phosphate synthase	1:419:464578
PUA1001_00420	1	465699..466343	neuO	Polysialic-acid O-acetyltransferase	Transferase.	S:COG0110	537972.5.peg.829	Cell Wall and Capsule Capsular and extracellular polysacchrides Sialic_Acid_Metabolism CMP-N-acetylneuraminate-beta-galactosamide-alpha-2,3-sialyltransferase (EC 2.4.99.-)	K22247	Catalyzes the O-acetylation of capsular polymeric sialic acid. Shows high substrate specificity toward polymers of sialic acid that contains a large number of residues; Belongs to the transferase hexapeptide repeat family.; KEGG: eci:UTI89_C2635 polysialic-acid O-acetyltransferase	1:420:465699				1:643:709793
PUA1001_00421	1	466365..467351		hypothetical protein		S:ENOG410ZXKR					1:421:466365
PUA1001_00422	1	467377..468417		hypothetical protein		S:COG4421	388413.5.peg.2165	Cell Wall and Capsule Capsular and extracellular polysacchrides Rhamnose_containing_glycans capsular polysaccharide biosynthesis protein			1:422:467377
PUA1001_00423	1	468567..470126	mycE	Mycinamicin VI 2''-O-methyltransferase	Antibiotic biosynthesis; Magnesium; Metal-binding; Methyltransferase; S-adenosyl-L-methionine; Transferase.	S:ENOG4110SVZ			K21540	O-methyltransferase that catalyzes the conversion of mycinamicin VI to mycinamicin III in the biosynthesis of mycinamicin, a 16-membered macrolide antibiotic; Belongs to the methyltransferase OleY/MycE family.; KEGG: ag:BAC57026 mycinamicin VI 2''-O-methyltransferase	1:423:468567
PUA1001_00424	1	470243..471409	UGDH,ugd	UDP-glucose 6-dehydrogenase	Capsule biogenesis/degradation; NAD; Oxidoreductase.	M:COG1004	500637.6.peg.62	Cell Wall and Capsule Gram-Negative cell wall components Lipid_A-Ara4N_pathway_(_Polymyxin_resistance_) UDP-glucose dehydrogenase (EC 1.1.1.22)	K00012	Catalyzes the formation of UDP-glucuronic acid which is required for capsular hyaluronic acid synthesis. Directly responsible for the transformation of some unencapsulated serotype-3 SP mutants to the encapsulated phenotype. Belongs to the UDP-glucose/GDP-mannose dehydrogenase family.; KEGG: kva:Kvar_1563 UDPglucose 6-dehydrogenase	1:424:470243	53:1940:54608	1:540:617377	1:486:524488	1:620:681334
PUA1001_00425	1	471480..471803		hypothetical protein							1:425:471480				1:639:705646
PUA1001_00426	1	472249..478449	lasB	Pseudolysin		S:ENOG4111GX7	637905.5.peg.3719	Protein Metabolism Protein degradation Metalloendopeptidases_(EC_3.4.24.-) Vibriolysin, extracellular zinc protease (EC 3.4.24.25)	K01399	KEGG: svo:SVI_3873 pseudolysin	1:426:472249	40:1215:5685		2:3999:786548
PUA1001_00427	1	478636..482487		Internalin-A	Cell wall; Leucine-rich repeat; Peptidoglycan-anchor; Repeat; Secreted; Signal.	S:ENOG4111UQ7	393128.7.peg.2986	Virulence, Disease and Defense Invasion and intracellular resistance Listeria_surface_proteins:_Internalin-like_proteins Internalin-like protein (LPXTG motif) Lmof0365 homolog	K17550	Mediates the entry of Listeria monocytogenes into cells; Contains 15 LRR (leucine-rich) repeats; Contains 1 LRRCT domain; Contains 1 LRRNT domain.	1:427:478636	58:2504:60263	2:3567:70456	2:3425:132594	15:2281:147386
PUA1001_00428	1	483343..489798	lasB	Pseudolysin		O:COG4870	316274.3.peg.2021	Clustering-based subsystems null USS-DB-7 VgrG protein	K01399	KEGG: svo:SVI_3873 pseudolysin	1:428:483343	40:1215:5685	1:1674:1855755	2:3999:786548
PUA1001_00429	1	489963..490376		hypothetical protein		S:ENOG410ZMG5					1:429:489963
PUA1001_00430	1	490685..492562		hypothetical protein		S:ENOG410YNGZ					1:430:490685
PUA1001_00431	1	c(492559..493590)		hypothetical protein		M:ENOG410ZW23					1:431:492559
PUA1001_00432	1	494031..495782	rfbC	hypothetical protein		M:COG1216	342610.6.peg.3425	Cell Wall and Capsule Capsular and extracellular polysacchrides Exopolysaccharide_Biosynthesis Glycosyl transferase, group 2 family protein	K20444	KEGG: fpr:FP2_23140 O-antigen biosynthesis protein; Hexosyltransferases	1:432:494031				1:649:715792
PUA1001_00433	1	495775..497004	K16149	1,4-alpha-glucan branching enzyme		M:ENOG410XP57	272943.9.peg.3096	Clustering-based subsystems Biosynthesis of galactoglycans and related lipopolysacharides CBSS-258594.1.peg.3339 Glycosyltransferase	K16149	KEGG: pms:KNP414_00757 1,4-alpha-glucan branching enzyme	1:433:495775				1:648:714564
PUA1001_00434	1	497009..498187		hypothetical protein							1:434:497009
PUA1001_00435	1	498180..499193		hypothetical protein		S:ENOG410ZJRC	43989.4.peg.1402	Carbohydrates Di- and oligosaccharides Lactose_utilization Beta-galactosidase (EC 3.2.1.23)			1:435:498180				1:636:701402
PUA1001_00436	1	499295..500365		hypothetical protein							1:436:499295				1:635:700026
PUA1001_00437	1	500362..502380	rfbC	uncharacterized protein		M:COG3754|S:COG5610	591153.3.peg.4102	Cell Wall and Capsule Capsular and extracellular polysacchrides Rhamnose_containing_glycans Alpha-L-Rha alpha-1,2-L-rhamnosyltransferase/alpha-L-Rha alpha-1,3-L- rhamnosyltransferase (EC 2.4.1.-)	K20444	KEGG: cyc:PCC7424_1253 O-antigen biosynthesis protein; Hexosyltransferases	1:437:500362				1:634:698245
PUA1001_00438	1	502387..503271		hypothetical protein							1:438:502387
PUA1001_00439	1	503262..504359		hypothetical protein		S:COG4421	269798.16.peg.855	Cell Wall and Capsule Capsular and extracellular polysacchrides Rhamnose_containing_glycans capsular polysaccharide biosynthesis protein			1:439:503262
PUA1001_00440	1	504359..505561		hypothetical protein		S:ENOG410ZKV4					1:440:504359				1:630:694265
PUA1001_00441	1	505617..507389	rfbC	uncharacterized protein	Plasmid.	M:ENOG410XPRU	675820.3.peg.352	Cell Wall and Capsule Capsular and extracellular polysacchrides Exopolysaccharide_Biosynthesis Glycosyl transferase, group 2 family protein	K20444	KEGG: ppm:PPSC2_22685 O-antigen biosynthesis protein; Hexosyltransferases	1:441:505617				1:629:692496
PUA1001_00442	1	507514..508419	PGTA	Amylovoran biosynthesis glycosyltransferase AmsE	Exopolysaccharide synthesis; Glycosyltransferase; Transferase; Virulence.	M:COG0463	585502.3.peg.1490	Clustering-based subsystems Biosynthesis of galactoglycans and related lipopolysacharides CBSS-258594.1.peg.3339 Glycosyltransferase	K12245	Involved in the biosynthesis of amylovoran which functions as a virulence factor. Belongs to the glycosyltransferase 2 family.; KEGG: dpp:DICPUDRAFT_159362 bifunctional glycosyltransferase PgtA; Hexosyltransferases	1:442:507514		1:508:578336		1:628:691462
PUA1001_00443	1	508422..509297	rfbF,rhlC	dTDP-rhamnosyl transferase RfbF	Glycosyltransferase; Lipopolysaccharide biosynthesis; Transferase.	M:COG1216	342610.6.peg.3413	Cell Wall and Capsule Capsular and extracellular polysacchrides dTDP-rhamnose_synthesis dTDP-rhamnosyl transferase RfbF (EC 2.-.-.-)	K12990	Belongs to the glycosyltransferase 2 family.; KEGG: saga:M5M_02605 rhamnosyltransferase; Hexosyltransferases	1:443:508422				1:627:690589
PUA1001_00444	1	509465..510373	cysD	Sulfate adenylyltransferase	ATP-binding; Nucleotide-binding; Nucleotidyltransferase; Transferase.	P:COG0175	150340.3.peg.1280	Sulfur Metabolism Inorganic sulfur assimilation Inorganic_Sulfur_Assimilation Sulfate adenylyltransferase subunit 2 (EC 2.7.7.4)	K00957	Belongs to the PAPS reductase family. CysD subfamily.; KEGG: sect:A359_01470 sulfate adenylyltransferase subunit 2	1:444:509465	57:2333:19127	1:253:272007	1:479:515885	1:626:689370
PUA1001_00445	1	510408..511883	cysN	Sulfate adenylyltransferase	ATP-binding; GTP-binding; Nucleotide-binding; Nucleotidyltransferase; Transferase.	P:COG2895	357804.7.peg.879	Sulfur Metabolism Inorganic sulfur assimilation Inorganic_Sulfur_Assimilation Sulfate adenylyltransferase subunit 1 (EC 2.7.7.4)	K00956	May be the GTPase, regulating ATP sulfurylase activity; Belongs to the TRAFAC class translation factor GTPase superfamily. Classic translation factor GTPase family. CysN/NodQ subfamily; Contains 1 tr-type G (guanine nucleotide-binding) domain.; KEGG: salh:HMF8227_01939 sulfate adenylyltransferase subunit 1	1:445:510408	10:297:24639	1:252:270583	1:481:517350	1:625:687859
PUA1001_00446	1	511955..513682		Uncharacterized transporter	Cell membrane; Membrane; Repeat; Transmembrane; Transmembrane helix; Transport.	P:COG0471	225849.3.peg.1470	Sulfur Metabolism Inorganic sulfur assimilation Inorganic_Sulfur_Assimilation Sulfate permease, Trk-type	K14445	Belongs to the SLC13A/DASS transporter (TC 2.A.47) family. NADC subfamily; Contains 2 RCK C-terminal domains.	1:446:511955	10:283:8867	1:251:268827	1:482:518827	1:624:686053
PUA1001_00447	1	513778..514383	cysC	Adenylyl-sulfate kinase	ATP-binding; Kinase; Nucleotide-binding; Phosphoprotein; Transferase.	P:COG0529	316275.9.peg.438	Sulfur Metabolism Inorganic sulfur assimilation Inorganic_Sulfur_Assimilation Adenylylsulfate kinase (EC 2.7.1.25)	K00860	Catalyzes the synthesis of activated sulfate. Belongs to the APS kinase family.; KEGG: vsa:VSAL_I0423 adenylylsulfate kinase	1:447:513778	57:2336:23240	1:250:268201	1:483:521032	1:623:685355
PUA1001_00448	1	514412..515383		hypothetical protein		S:ENOG410XQTI					1:448:514412	10:281:7209		1:484:522058	1:622:684314
PUA1001_00449	1	515523..516413	UGP2,galU,galF	UTP--glucose-1-phosphate uridylyltransferase	Lipopolysaccharide biosynthesis; Nucleotidyltransferase; Transferase.	M:COG1210	423368.8.peg.2367	Cell Wall and Capsule Capsular and extracellular polysacchrides Streptococcal_Hyaluronic_Acid_Capsule UTP--glucose-1-phosphate uridylyltransferase (EC 2.7.7.9)	K00963	Belongs to the UDPGP type 2 family.; KEGG: eco:b2042 UTP--glucose-1-phosphate uridylyltransferase	1:449:515523	53:1942:57568	1:3087:3395544	1:485:523438	1:621:682697
PUA1001_00450	1	516570..517736	UGDH,ugd	UDP-glucose 6-dehydrogenase	Capsule biogenesis/degradation; NAD; Oxidoreductase.	M:COG1004	500637.6.peg.62	Cell Wall and Capsule Gram-Negative cell wall components Lipid_A-Ara4N_pathway_(_Polymyxin_resistance_) UDP-glucose dehydrogenase (EC 1.1.1.22)	K00012	Catalyzes the formation of UDP-glucuronic acid which is required for capsular hyaluronic acid synthesis. Directly responsible for the transformation of some unencapsulated serotype-3 SP mutants to the encapsulated phenotype. Belongs to the UDP-glucose/GDP-mannose dehydrogenase family.; KEGG: kva:Kvar_1563 UDPglucose 6-dehydrogenase	1:450:516570	53:1940:54608	1:540:617377	1:486:524488	1:620:681334
PUA1001_00451	1	517903..518907		UDP-glucuronate 4-epimerase	Lyase; NAD.	M:COG0451	60480.19.peg.4029	Cell Wall and Capsule Capsular and extracellular polysacchrides dTDP-rhamnose_synthesis dTDP-glucose 4,6-dehydratase (EC 4.2.1.46)	K08679	Belongs to the NAD(P)-dependent epimerase/dehydratase family. dTDP-glucose dehydratase subfamily.; KEGG: sbc:SbBS512_E1204 UDP-glucuronate 4-epimerase	1:451:517903	53:1941:56356	1:541:618848	1:458:491057	22:3167:261374
PUA1001_00452	1	c(518960..520402)		hypothetical protein		S:ENOG4111H53					1:452:518960	41:1374:670		1:487:525753	1:619:679580
PUA1001_00453	1	521158..521631		Cytochrome-c peroxidase	Antioxidant; Chloroplast; Disulfide bond; Oxidoreductase; Peroxidase; Plastid; Redox-active center; Transit peptide.	O:COG0678			K00428	Reduces hydrogen peroxide and alkyl hydroperoxides with reducing equivalents provided through the thioredoxin or glutaredoxin system. May be involved in chloroplast redox homeostasis (By similarity); Belongs to the peroxiredoxin 2 family; Contains 1 thioredoxin domain.; KEGG: sit:TM1040_2472 cytochrome c peroxidase	1:453:521158	41:1375:2916	1:3086:3394882	1:488:527668	7:1383:76022
PUA1001_00454	1	c(521982..522482)		hypothetical protein		S:COG3495			K09950		1:454:521982	64:2858:8	1:3066:3370657	1:490:528802	7:1407:106729
PUA1001_00455	1	c(522497..523804)		hypothetical protein		V:COG0577	196600.1.peg.488	Membrane Transport null Transport_of_Zinc Predicted zinc-binding protein	K02004		1:455:522497	64:2859:523	1:3065:3369389	1:491:529318	7:1408:107244
PUA1001_00456	1	c(523801..524487)	lolD	Cell division ATP-binding protein FtsE	ATP-binding; Cell cycle; Cell division; Cell membrane; Hydrolase; Membrane; Nucleotide-binding.	V:COG1136	156578.3.peg.877	Amino Acids and Derivatives Lysine, threonine, methionine, and cysteine Methionine_Degradation Methionine ABC transporter ATP-binding protein	K09810	Part of the ABC transporter FtsEX involved in cellular division (By similarity). Has ATPase activity (PubMed:25511207); Belongs to the ABC transporter superfamily; Contains 1 ABC transporter domain.; KEGG: bpo:BP951000_0234 lipoprotein-releasing system ATP-binding protein; Acting on acid anhydrides; catalyzing transmembrane movement of substances	1:456:523801	64:2860:1782	1:3064:3368694	1:492:530613	7:1409:108494
PUA1001_00457	1	c(524496..525569)		hypothetical protein		M:COG1887	458817.3.peg.4172	Cell Wall and Capsule Gram-Positive cell wall components Teichoic_and_lipoteichoic_acids_biosynthesis CDP-glycerol: N-acetyl-beta-D-mannosaminyl-1,4-N-acetyl-D-glucosaminyldiphosphoundecaprenyl glycerophosphotransferase			1:457:524496	64:2861:2477	1:3063:3367611	1:493:531321	7:1410:109202
PUA1001_00458	1	525770..526873	purC	Phosphoribosylaminoimidazolesuccinocarboxamide synthase	ATP-binding; Ligase; Nucleotide-binding; Purine biosynthesis.	F:COG0152	326442.4.peg.437	Nucleosides and Nucleotides Purines De_Novo_Purine_Biosynthesis Phosphoribosylaminoimidazole-succinocarboxamide synthase (EC 6.3.2.6)	K01923	Belongs to the SAICAR synthetase family.; KEGG: pha:PSHAa0454 phosphoribosylaminoimidazole-succinocarboxamide synthase	1:458:525770	64:2862:3751	1:3062:3366329	1:494:532767	7:1411:110454
PUA1001_00459	1	526996..527661		hypothetical protein		S:ENOG4111VUX	156578.3.peg.880	Stress Response null Bacterial_hemoglobins Protein containing plastocyanin/azurin family domain			1:459:526996	64:2863:4977	1:3061:3365544	1:495:533993	7:1412:111680
PUA1001_00460	1	527651..529966		Adenylate cyclase	Chromophore; Photoreceptor protein; Receptor; Repeat; Sensory transduction.	T:ENOG410XNMH	156578.3.peg.881	Stress Response null Bacterial_hemoglobins diguanylate cyclase/phosphodiesterase (GGDEF & EAL domains) with PAS/PAC sensor(s)	K01768	Photoreceptor which exists in two forms that are reversibly interconvertible by light: the R form that absorbs maximally in the red region of the spectrum and the FR form that absorbs maximally in the far-red region. Belongs to the phytochrome family; Contains 1 EAL domain; Contains 2 GAF domains; Contains 2 GGDEF domains.; KEGG: beba:BWI17_12375 adenylate cyclase	1:460:527651	64:2864:5632	1:3060:3363236	1:496:534648	7:1413:112335
PUA1001_00461	1	529953..530789		hypothetical protein		S:ENOG4111FZ2	156578.3.peg.882	Stress Response null Bacterial_hemoglobins Hypothetical protein in Cyanoglobin locus			1:461:529953	64:2865:7934	1:3059:3362416	1:497:536950	7:1414:114637
PUA1001_00462	1	530789..531214		hypothetical protein		S:COG2346	156578.3.peg.883	Stress Response null Bacterial_hemoglobins Cyanoglobin	K06886		1:462:530789	64:2866:8767	1:3058:3361997	1:498:537783	7:1415:115470
PUA1001_00463	1	531302..532369		hypothetical protein		S:ENOG410YX8F					1:463:531302	64:2867:9280		1:499:538266	7:1416:115954
PUA1001_00464	1	532366..532761	tagD	Glycerol-3-phosphate cytidylyltransferase	Cell wall biogenesis/degradation; Cobalt; Cytoplasm; Iron; Magnesium; Manganese; Nucleotidyltransferase; Teichoic acid biosynthesis; Transferase.	IM:COG0615	357809.8.peg.308	Cell Wall and Capsule Capsular and extracellular polysacchrides Rhamnose_containing_glycans Glycerol-3-phosphate cytidylyltransferase (EC 2.7.7.39)	K00980	Provides activated glycerol phosphate for teichoic acid synthesis, via incorporation into both the linkage unit and the teichoic acid polymer by TagB and TagF. Belongs to the cytidylyltransferase family.; KEGG: ecc:c3696 glycerol-3-phosphate cytidylyltransferase	1:464:532366	64:2868:10344	1:2774:3048125	1:500:539407	7:1417:117095
PUA1001_00465	1	532916..533674	TST,MPST,sseA	Thiosulfate sulfurtransferase	Repeat; Transferase.	P:COG2897	471874.6.peg.846	Clustering-based subsystems null CBSS-316273.3.peg.227 Thiosulfate sulfurtransferase, rhodanese (EC 2.8.1.1)	K01011	Contains 2 rhodanese domains.; KEGG: pbw:D172_015155 thiosulfate/3-mercaptopyruvate sulfurtransferase	1:465:532916	64:2869:10894	1:3056:3360062	1:501:539834	7:1418:117524
PUA1001_00466	1	c(533834..534193)		hypothetical protein		S:ENOG410ZKSJ					1:466:533834	69:3237:53	1:3055:3359542
PUA1001_00467	1	534237..534563		hypothetical protein		S:ENOG410YNCY					1:467:534237	69:3238:456	1:3054:3359172	1:502:541129	7:1419:118921
PUA1001_00468	1	c(534698..535666)	FBP,fbp	Fructose-bisphosphatase	Carbohydrate metabolism; Cytoplasm; Hydrolase; Magnesium; Metal-binding.	G:COG0158	326442.4.peg.446	Carbohydrates Central carbohydrate metabolism Glycolysis_and_Gluconeogenesis Fructose-1,6-bisphosphatase, type I (EC 3.1.3.11)	K03841	Belongs to the FBPase class 1 family.; KEGG: pha:PSHAa0463 fructose-1,6-bisphosphatase I	1:468:534698	69:3239:882	1:3053:3358018	1:503:541632	7:1420:119343
PUA1001_00469	1	535821..538250		hypothetical protein		S:ENOG410XPM9					1:469:535821	69:3240:2005	1:3052:3355434	1:504:542755	7:1421:120466
PUA1001_00470	1	538398..539171		hypothetical protein		S:ENOG4111WFV					1:470:538398	69:3241:4582	1:3051:3354562	1:505:545381	7:1422:122994
PUA1001_00471	1	c(539199..539897)	rsuA	16S rRNA pseudouridine(516) synthase	Isomerase; RNA-binding; rRNA processing.	J:COG1187	326442.4.peg.450	RNA Metabolism RNA processing and modification RNA_pseudouridine_syntheses Ribosomal small subunit pseudouridine synthase A (EC 4.2.1.70)	K06183	Responsible for synthesis of pseudouridine from uracil- 516 in 16S ribosomal RNA; Belongs to the pseudouridine synthase RsuA family; Contains 1 S4 RNA-binding domain.; KEGG: pha:PSHAa0467 16S rRNA pseudouridine516 synthase	1:471:539199	69:3242:5383	1:554:633463	1:506:546341	1:605:664141
PUA1001_00472	1	c(540065..541081)	galE,GALE	UDP-glucose 4-epimerase	Carbohydrate metabolism; Galactose metabolism; Isomerase; NAD.	M:COG1087	266940.5.peg.4007	Protein Metabolism Protein processing and modification N-linked_Glycosylation_in_Bacteria UDP-glucose 4-epimerase (EC 5.1.3.2)	K01784	Involved in the metabolism of galactose. Catalyzes the conversion of UDP-galactose (UDP-Gal) to UDP-glucose (UDP-Glc) through a mechanism involving the transient reduction of NAD (By similarity); Belongs to the NAD(P)-dependent epimerase/dehydratase family.; KEGG: eco:b0759 UDP-glucose 4-epimerase	1:472:540065	69:3243:6249	1:564:643888	1:516:556984	1:595:651510
PUA1001_00473	1	541353..541844		hypothetical protein		S:ENOG4112313					1:473:541353	69:3244:7537	1:565:645184	1:517:558255	1:594:650743
PUA1001_00474	1	c(541885..542175)		hypothetical protein		S:ENOG410Y3CF					1:474:541885	69:3245:8069	1:566:645723	1:518:558784	1:593:650405
PUA1001_00475	1	542247..542456		hypothetical protein		S:ENOG410YSQP					1:475:542247	69:3246:8431	1:567:646085	1:519:559156	1:592:650124
PUA1001_00476	1	c(542465..543484)	epmB	L-lysine 2,3-aminomutase	4Fe-4S; Iron; Iron-sulfur; Isomerase; Metal-binding; Pyridoxal phosphate; S-adenosyl-L-methionine.	E:COG1509	312309.3.peg.2339	Amino Acids and Derivatives Lysine, threonine, methionine, and cysteine Lysine_degradation Lysine 2,3-aminomutase (EC 5.4.3.2)	K19810	With EpmA is involved in the beta-lysylation step of the post-translational modification of translation elongation factor P (EF-P) on 'Lys-34'. EpmB appears to act before EpmA. Displays lysine 2,3-aminomutase activity, producing (R)-beta-lysine from (S)-alpha-lysine (L-lysine) (By similarity); Belongs to the radical SAM superfamily. KamA family.; KEGG: pia:PI2015_0379 L-lysine 2,3-aminomutase; Tr…	1:476:542465	69:3247:8649	1:568:646291	1:520:559711	1:591:649108
PUA1001_00477	1	543520..544086		Elongation factor	Cytoplasm; Elongation factor; Hydroxylation; Protein biosynthesis.	J:COG0231	326442.4.peg.457	Protein Metabolism Protein biosynthesis Translation_elongation_factors_bacterial Translation elongation factor P	K02356	Involved in peptide bond synthesis. Alleviates ribosome stalling that occurs when 3 or more consecutive Pro residues or the sequence PPG is present in a protein, possibly by augmenting the peptidyl transferase activity of the ribosome. Modification of Lys-34 is required for alleviation; Belongs to the elongation factor P family.	1:477:543520	69:3248:9704	1:569:647346	1:521:560778	1:590:648506
PUA1001_00478	1	544176..545150	epmA,poxA	Elongation factor P--(R)-beta-lysine ligase	ATP-binding; Ligase; Nucleotide-binding.	J:COG2269	481448.7.peg.1354	Protein Metabolism Protein biosynthesis tRNA_aminoacylation,_Lys Lysyl-tRNA synthetase (class II) (EC 6.1.1.6)	K04568	With EpmB is involved in the beta-lysylation step of the post-translational modification of translation elongation factor P (EF-P). Catalyzes the ATP-dependent activation of (R)-beta-lysine produced by EpmB, forming a lysyl-adenylate, from which the beta- lysyl moiety is then transferred to the epsilon-amino group of a conserved specific lysine residue in EF-P; Belongs to the class-II aminoacyl-t…	1:478:544176	69:3249:10360	1:570:647969	1:522:561401	1:589:647475
PUA1001_00479	1	c(545348..547447)		hypothetical protein		P:COG1629	156578.3.peg.900	Membrane Transport null Ton_and_Tol_transport_systems TonB-dependent receptor	K02014		1:479:545348	69:3250:11559	1:571:649632	1:523:562521	1:588:645066
PUA1001_00480	1	547595..547999	ybgC	hypothetical protein		S:ENOG4111QVX	498211.3.peg.615	Membrane Transport null Ton_and_Tol_transport_systems 4-hydroxybenzoyl-CoA thioesterase family active site	K07107	KEGG: psm:PSM_A0368 acyl-CoA thioester hydrolase; Thiolester hydrolases	1:480:547595	69:3251:13806	1:572:651834	1:524:564723	1:587:644583
PUA1001_00481	1	548121..548519		hypothetical protein		O:COG3187			K03668		1:481:548121	69:3252:14332	1:573:652359	1:525:565214	1:586:644058
PUA1001_00482	1	548871..550823	thiC	Phosphomethylpyrimidine synthase	4Fe-4S; Iron; Iron-sulfur; Lyase; Metal-binding; S-adenosyl-L-methionine; Thiamine biosynthesis; Zinc.	H:COG0422	380703.5.peg.414	Cofactors, Vitamins, Prosthetic Groups, Pigments null Thiamin_biosynthesis Thiamin biosynthesis protein ThiC	K03147	Catalyzes the synthesis of the hydroxymethylpyrimidine phosphate (HMP-P) moiety of thiamine from aminoimidazole ribotide (AIR) in a radical S-adenosyl-L-methionine (SAM)-dependent reaction; Belongs to the ThiC family.; KEGG: psm:PSM_A0370 phosphomethylpyrimidine synthase	1:482:548871	69:3253:15084	1:574:653123	1:526:566001	1:585:641740
PUA1001_00483	1	550930..551937	thiO	Glycine oxidase	Oxidoreductase; Plasmid; Thiamine biosynthesis.	E:COG0665	87626.3.peg.3260	Cofactors, Vitamins, Prosthetic Groups, Pigments null Thiamin_biosynthesis Glycine oxidase ThiO (EC 1.4.3.19)	K03153	KEGG: psen:PNC201_16025 glycine oxidase	1:483:550930	69:3254:17142	1:575:655181	1:527:568043	1:584:640632
PUA1001_00484	1	551938..552132		hypothetical protein		H:ENOG410ZYDK	486.1.peg.401	Cofactors, Vitamins, Prosthetic Groups, Pigments null Thiamin_biosynthesis Sulfur carrier protein ThiS	K03154		1:484:551938	69:3255:18150	1:576:656199	1:528:569052	1:583:640430
PUA1001_00485	1	552136..552927	thiG	Thiazole synthase	Cytoplasm; Schiff base; Thiamine biosynthesis; Transferase.	H:COG2022	321327.20.peg.1055	Cofactors, Vitamins, Prosthetic Groups, Pigments null Thiamin_biosynthesis Thiazole biosynthesis protein ThiG	K03149	Catalyzes the rearrangement of 1-deoxy-D-xylulose 5- phosphate (DXP) to produce the thiazole phosphate moiety of thiamine. Sulfur is provided by the thiocarboxylate moiety of the carrier protein ThiS. In vitro, sulfur can be provided by H(2)S; Belongs to the ThiG family.; KEGG: tbn:TBH_C0467 thiazole synthase	1:485:552136	69:3256:18348	1:577:656399	1:529:569252	1:582:639633
PUA1001_00486	1	552940..554466	thiDE	Hydroxymethylpyrimidine kinase	ATP-binding; Kinase; Nucleotide-binding; Thiamine biosynthesis; Transferase.	H:COG0352|H:COG0351	326442.4.peg.466	Cofactors, Vitamins, Prosthetic Groups, Pigments null Thiamin_biosynthesis Phosphomethylpyrimidine kinase (EC 2.7.4.7)	K14153	Catalyzes the phosphorylation of hydroxymethylpyrimidine phosphate (HMP-P) to HMP-PP, and also probably that of HMP to HMP- P; In the N-terminal sectio; belongs to the ThiD family; In the C-terminal sectio; belongs to the thiaminase-2 family.; KEGG: pha:PSHAa0484 hydroxymethylpyrimidine kinase / phosphomethylpyrimidine kinase / thiamine-phosphate diphosphorylase	1:486:552940	69:3257:19153	1:578:657201	1:530:570057	1:581:638087
PUA1001_00487	1	554459..555208	moeB	Molybdopterin-synthase adenylyltransferase	ATP-binding; Metal-binding; Nucleotide-binding; Nucleotidyltransferase; Thiamine biosynthesis; Thioester bond; Transferase; Zinc.	H:COG0476	150340.3.peg.2153	Cofactors, Vitamins, Prosthetic Groups, Pigments null Thiamin_biosynthesis Sulfur carrier protein adenylyltransferase ThiF	K21029	Catalyzes the adenylation by ATP of the carboxyl group of the C-terminal glycine of sulfur carrier protein ThiS. Belongs to the HesA/MoeB/ThiF family.; KEGG: pea:PESP_a3358 molybdopterin-synthase adenylyltransferase	1:487:554459	69:3258:20672	1:579:658772	1:531:571588	1:580:637302
PUA1001_00488	1	c(555777..556655)	psd,PISD	Phosphatidylserine decarboxylase	Decarboxylase; Lipid biosynthesis; Lipid metabolism; Lyase; Phospholipid biosynthesis; Phospholipid metabolism; Pyruvate; Zymogen.	I:COG0688	156578.3.peg.909	Fatty Acids, Lipids, and Isoprenoids Phospholipids Glycerolipid_and_Glycerophospholipid_Metabolism_in_Bacteria Phosphatidylserine decarboxylase (EC 4.1.1.65)	K01613	Belongs to the phosphatidylserine decarboxylase family. Type 1 subfamily.; KEGG: swp:swp_0778 phosphatidylserine decarboxylase	1:488:555777	69:3259:21605	1:581:661122	1:533:572608	1:579:635326
PUA1001_00489	1	c(556671..557729)	rsgA,engC	Putative ribosome bioproteinis GTPase RsgA	GTP-binding; Hydrolase; Metal-binding; Nucleotide-binding; Zinc.	S:COG1162	326442.4.peg.469	Protein Metabolism Protein biosynthesis Universal_GTPases Ribosome small subunit-stimulated GTPase EngC	K06949	May play a role in 30S ribosomal subunit biogenesis. Unusual circulary permuted GTPase that catalyzes rapid hydrolysis of GTP with a slow catalytic turnover; Belongs to the TRAFAC class YlqF/YawG GTPase family. RsgA subfamily; Contains 1 CP-type G (guanine nucleotide-binding) domain.; KEGG: pha:PSHAa0487 ribosome biogenesis GTPase / thiamine phosphate phosphatase; In phosphorus-containing anhydri…	1:489:556671	69:3260:22499	1:582:662004	1:534:573503	1:578:634252
PUA1001_00490	1	557892..558437	orn,REX2,REXO2	Oligoribonuclease	Cytoplasm; Exonuclease; Hydrolase; Nuclease.	A:COG1949	326442.4.peg.470	RNA Metabolism RNA processing and modification RNA_processing_and_degradation,_bacterial 3'-to-5' oligoribonuclease (orn)	K13288	3'-to-5' exoribonuclease specific for small oligoribonucleotides; Belongs to the oligoribonuclease family; Contains 1 exonuclease domain.; KEGG: buc:BU574 oligoribonuclease; Acting on ester bonds	1:490:557892	69:3261:23720	1:583:663184	1:535:574850	1:577:633585
PUA1001_00494	1	c(559203..559631)	GEN1,GEN	UPF0047 protein		S:COG0432	349307.9.peg.1613	Cofactors, Vitamins, Prosthetic Groups, Pigments Folate and pterines 5-FCL-like_protein YjbQ (alternate ThiE)	K15338	Belongs to the UPF0047 family.; KEGG: shx:MS3_06053 flap endonuclease GEN; Acting on ester bonds	1:494:559203	69:3264:24850	1:587:664665	1:538:575916	1:573:632353
PUA1001_00495	1	c(559628..560095)		hypothetical protein		N:COG1406	60480.19.peg.3361	Motility and Chemotaxis null Bacterial_Chemotaxis Chemotaxis protein CheX	K03409		1:495:559628	69:3265:25275	1:588:665090	1:539:576341	1:572:631889
PUA1001_00496	1	c(560169..560609)		Zinc uptake regulation protein	DNA-binding; Repressor; Transcription; Transcription regulation; Zinc.	K:COG0735	156578.3.peg.914	Regulation and Cell signaling null Zinc_regulated_enzymes Zinc uptake regulation protein ZUR	K09823	Acts as a negative controlling element, employing Zn(2+) as a cofactor to bind the operator of the repressed genes (znuACB). Belongs to the Fur family.	1:496:560169	69:3266:25816	1:589:665633	1:540:576883	1:571:631373
PUA1001_00497	1	560701..561321		UPF0056 membrane protein	Cell membrane; Membrane; Transmembrane; Transmembrane helix.	U:COG2095	265072.11.peg.460	Virulence, Disease and Defense Resistance to antibiotics and toxic compounds Multiple_Antibiotic_Resistance_MAR_locus Multiple antibiotic resistance protein MarC	K05595	Belongs to the UPF0056 (MarC) family.	1:497:560701	69:3267:26348	1:590:666166	1:541:577416	1:570:630660
PUA1001_00498	1	c(561756..562055)		hypothetical protein		S:ENOG41122TQ					1:498:561756
PUA1001_00499	1	c(562052..562411)		hypothetical protein							1:499:562052
PUA1001_00500	1	563007..563462		hypothetical protein							1:500:563007
PUA1001_00501	1	563455..563991		hypothetical protein							1:501:563455
PUA1001_00502	1	563991..564302		hypothetical protein							1:502:563991
PUA1001_00503	1	564295..566127		hypothetical protein		U:COG3505					1:503:564295
PUA1001_00504	1	566120..568597	recD	Exodeoxyribonuclease V	ATP-binding; Conjugation; Nucleotide-binding; Plasmid.	L:COG0507	316056.14.peg.644	Virulence Type III, Type IV, Type VI, ESAT secretion systems Type_4_secretion_and_conjugative_transfer IncW plasmid conjugative relaxase protein TrwC (TraI homolog)	K03581	Belongs to the MobA/MobL family.; KEGG: cbut:ATN24_03910 exodeoxyribonuclease V alpha subunit	1:504:566120
PUA1001_00505	1	568730..570304	hsdM	Site-specific DNA-methyltransferase (adenine-specific)	Methyltransferase; Plasmid; Restriction system; S-adenosyl-L-methionine; Transferase.	V:COG0286	349521.8.peg.5196	DNA Metabolism null Restriction-Modification_System Type I restriction-modification system, DNA-methyltransferase subunit M (EC 2.1.1.72)	K03427	Methylation of specific adenine residue; required for both restriction and modification activities; Belongs to the N(4)/N(6)-methyltransferase family.; KEGG: hch:HCH_05730 type I restriction enzyme M protein	1:505:568730			1:1669:1820410	14:2101:227584
PUA1001_00506	1	570288..571496	hsdS	Type I site-specific deoxyribonuclease	DNA-binding; Repeat; Restriction system.	V:COG0732	522772.4.peg.1517	DNA Metabolism null Restriction-Modification_System Type I restriction-modification system, specificity subunit S (EC 3.1.21.3)	K01154	The M and S subunits together form a methyltransferase (MTase) that methylates two adenine residues in complementary strands of a bipartite DNA recognition sequence. Subunit S dictates DNA sequences specificity (By similarity); Belongs to the type-I restriction system S methylase family.; KEGG: vcj:VCD_001189 type I restriction enzyme, S subunit	1:506:570288			1:1670:1822055
PUA1001_00507	1	571500..574679	hsdR	Type I site-specific deoxyribonuclease		V:COG0610	589865.3.peg.2366	DNA Metabolism null Restriction-Modification_System Type I restriction-modification system, restriction subunit R (EC 3.1.21.3)	K01153	KEGG: vcj:VCD_001190 type I restriction enzyme, R subunit	1:507:571500		1:275:302386	1:1671:1823681	14:2097:221088
PUA1001_00508	1	574698..576077		hypothetical protein		S:ENOG4111FSG					1:508:574698
PUA1001_00509	1	c(576080..576559)		hypothetical protein							1:509:576080
PUA1001_00510	1	c(576629..577864)		hypothetical protein		L:COG0582					1:510:576629
PUA1001_00511	1	578081..579013	dusA	tRNA-dihydrouridine(20/20a) synthase	Flavoprotein; FMN; NADP; Oxidoreductase; RNA-binding; tRNA processing; tRNA-binding.	J:COG0042	671074.4.peg.2240	RNA Metabolism RNA processing and modification tRNA_modification_Bacteria tRNA dihydrouridine synthase A (EC 1.-.-.-)	K05539	Catalyzes the synthesis of 5,6-dihydrouridine (D), a modified base found in the D-loop of most tRNAs, via the reduction of the C5-C6 double bond in target uridines. Specifically modifies U20 and U20a in tRNAs; Belongs to the Dus family. DusA subfamily.; KEGG: eco:b4049 tRNA-dihydrouridine synthase A; Oxidoreductases	1:511:578081	69:3268:27062	1:591:666868	1:542:578146	1:569:629604
PUA1001_00512	1	579256..579936		Phage shock protein A like protein	Coiled coil; Stress response.	KT:COG1842	156578.3.peg.918	Stress Response null Phage_shock_protein_(psp)_operon Phage shock protein A	K03969	Belongs to the PspA/IM30 family.	1:512:579256	69:3269:28278	1:592:668087	1:543:579347	1:568:628679
PUA1001_00513	1	579945..580160		hypothetical protein		S:ENOG410XV16			K03973		1:513:579945	69:3270:28967	1:593:668777	1:544:580038	1:567:628463
PUA1001_00514	1	580162..580488		hypothetical protein		S:ENOG410YV6T					1:514:580162	69:3271:29184	1:594:669155	1:545:580256	1:566:627965
PUA1001_00515	1	580567..581076		hypothetical protein		S:COG2847	156578.3.peg.921	Respiration null Biogenesis_of_cytochrome_c_oxidases Copper metallochaperone, bacterial analog of Cox17 protein	K09796		1:515:580567	69:3272:29587	1:595:669558	1:546:580659	1:565:627376
PUA1001_00516	1	581085..582071		hypothetical protein		S:COG5345					1:516:581085	69:3273:30108	1:596:670079	1:547:581180	1:564:626381
PUA1001_00517	1	582075..582845		hypothetical protein		S:ENOG4111K4W					1:517:582075	69:3274:31098	1:597:671069	1:548:582170	1:563:625607
PUA1001_00518	1	c(582879..583766)		hypothetical protein		S:ENOG41120Y7					1:518:582879	69:3275:31902	1:598:671867	1:550:583270	1:562:624686
PUA1001_00519	1	c(583735..584316)		hypothetical protein		S:ENOG41100JZ					1:519:583735	69:3276:32758	1:599:672723	1:551:583820	1:561:624181
PUA1001_00520	1	584469..586664	K20974	Histidine kinase	Plasmid; Repeat.	T:COG5001|T:COG3437	329726.14.peg.5881	Cell Division and Cell Cycle null Cyanobacterial_Circadian_Clock Circadian input kinase A	K20974	Contains 1 EAL domain; Contains 1 GGDEF domain; Contains 2 PAC (PAS-associated C-terminal) domains; Contains 2 PAS (PER-ARNT-SIM) domains.; KEGG: kak:Kalk_15870 two-component system, sensor histidine kinase	1:520:584469	69:3277:33534	1:2509:2758026	1:552:584510	1:560:621835
PUA1001_00521	1	586772..588958		UPF0313 protein YgiQ	4Fe-4S; Iron; Iron-sulfur; Metal-binding; S-adenosyl-L-methionine.	C:COG1032				Belongs to the UPF0313 family.	1:521:586772	69:3278:35837	1:600:673743	1:553:586818	1:559:619526
PUA1001_00522	1	c(589027..590385)		Magnesium transporter MgtE	CBS domain; Cell membrane; Magnesium; Membrane; Metal-binding; Repeat; Transmembrane; Transmembrane helix; Transport.	P:COG2239			K06213	Acts as a magnesium transporter; Belongs to the SLC41A transporter family; Contains 2 CBS domains.	1:522:589027	69:3279:38093	1:602:676720	1:555:589642	1:557:617391
PUA1001_00523	1	c(590494..590766)		Phosphocarrier protein HPr	Cytoplasm; Kinase; Phosphotransferase system; Serine/threonine-protein kinase; Sugar transport; Transferase; Transport.	G:COG1925	357809.8.peg.1830	Regulation and Cell signaling null HPr_catabolite_repression_system Phosphocarrier protein of PTS system	K08485	General (non sugar-specific) component of the phosphoenolpyruvate-dependent sugar phosphotransferase system (sugar PTS). This major carbohydrate active-transport system catalyzes the phosphorylation of incoming sugar substrates concomitantly with their translocation across the cell membrane. The phosphoryl group from phosphoenolpyruvate (PEP) is transferred to the phosphoryl carrier protein HPr b…	1:523:590494	69:3280:39560	1:603:678209	1:556:591118	1:556:616987
PUA1001_00524	1	c(590810..591655)		RNase adapter protein RapZ	ATP-binding; GTP-binding; Nucleotide-binding; RNA-binding.	S:COG1660	314225.3.peg.2663	Regulation and Cell signaling null The_Chv_regulatory_system_of_Alphaproteobacteria ATP-binding protein ManX	K06958	Modulates the synthesis of GlmS, by affecting the processing and stability of the regulatory small RNA GlmZ. When glucosamine-6-phosphate (GlcN6P) concentrations are high in the cell, RapZ binds GlmZ and targets it to cleavage by RNase E. Consequently, GlmZ is inactivated and unable to activate GlmS synthesis. Under low GlcN6P concentrations, RapZ is sequestered and inactivated by an other regula…	1:524:590810	69:3281:39876	1:604:678524	1:557:591433	1:555:616099
PUA1001_00525	1	c(591675..592130)	PTS-Ntr-EIIA,ptsN	Fructose-specific phosphotransferase enzyme IIA component	Cytoplasm; Kinase; Phosphotransferase system; Sugar transport; Transferase; Transport.	G:COG1299|G:COG1445|G:COG1762	703612.3.peg.3183	Cell Wall and Capsule Capsular and extracellular polysacchrides Sialic_Acid_Metabolism PTS system, mannose-specific IIA component (EC 2.7.1.69)	K02806	The phosphoenolpyruvate-dependent sugar phosphotransferase system (sugar PTS), a major carbohydrate active -transport system, catalyzes the phosphorylation of incoming sugar substrates concomitantly with their translocation across the cell membrane. This system is involved in fructose transport; Contains 1 PTS EIIA type-2 domain.; KEGG: part:PARC_a0670 PTS system, nitrogen regulatory IIA componen…	1:525:591675	69:3282:40741	1:605:679388	1:558:592295	1:554:615625
PUA1001_00526	1	c(592132..592419)		Probable ribosome hibernation promoting factor	Translation regulation.	J:COG1544	326442.4.peg.2760	Protein Metabolism Protein biosynthesis Ribosome_activity_modulation Ribosome hibernation protein YhbH	K05809	During stationary phase, promotes and stabilizes dimerization of 70S ribosomes, leading to the formation of inactive 100S ribosomes; Belongs to the Hpf/RaiA ribosome-associated protein family. Hpf subfamily.	1:526:592132	69:3283:41198	1:606:679845	1:559:592752	1:553:615336
PUA1001_00527	1	c(592446..593945)		RNA polymerase sigma-54 factor	DNA-binding; DNA-directed RNA polymerase; Nucleotidyltransferase; Sigma factor; Transcription; Transcription regulation; Transferase.	K:COG1508	267608.1.peg.408	Clustering-based subsystems Putative asociate of RNA polymerase sigma-54 factor rpoN CBSS-316057.3.peg.1308 RNA polymerase sigma-54 factor RpoN	K03092	Sigma factors are initiation factors that promote the attachment of RNA polymerase to specific initiation sites and are then released. Belongs to the sigma-54 factor family.	1:527:592446	69:3284:41512	1:607:680158	1:560:593066	1:552:613810
PUA1001_00528	1	c(594015..594740)	lptB	Hemin import ATP-binding protein HmuV	ATP-binding; Cell membrane; Hydrolase; Membrane; Nucleotide-binding; Transport.	S:COG1137	326442.4.peg.2758	Cell Wall and Capsule Gram-Negative cell wall components Lipopolysaccharide_assembly Lipopolysaccharide ABC transporter, ATP-binding protein LptB	K06861	Part of the ABC transporter complex HmuTUV involved in hemin import. Responsible for energy coupling to the transport system; Belongs to the ABC transporter superfamily. Heme (hemin) importer (TC 3.A.1.14.5) family; Contains 1 ABC transporter domain.; KEGG: pha:PSHAa2550 lipopolysaccharide export system ATP-binding protein; Acting on acid anhydrides; catalyzing transmembrane movement of substances	1:528:594015	69:3285:43081	1:608:681727	1:561:594635	1:551:613015
PUA1001_00529	1	c(594737..595273)		hypothetical protein		S:COG1934	156578.3.peg.935	Cell Wall and Capsule Gram-Negative cell wall components Lipopolysaccharide_assembly LptA, protein essential for LPS transport across the periplasm	K09774		1:529:594737	69:3286:43803	1:609:682449	1:562:595357	1:550:612473
PUA1001_00530	1	c(595263..595817)		Lipopolysaccharide export system protein LptC	Cell inner membrane; Cell membrane; Membrane; Transmembrane; Transmembrane helix.	S:COG3117	156578.3.peg.936	Cell Wall and Capsule Gram-Negative cell wall components Lipopolysaccharide_assembly Uncharacterized protein YrbK clustered with lipopolysaccharide transporters	K11719	Involved in the assembly of lipopolysaccharide (LPS). Required for the translocation of LPS from the inner membrane to the outer membrane. Facilitates the transfer of LPS from the inner membrane to the periplasmic protein LptA. Could be a docking site for LptA; Belongs to the LptC family.	1:530:595263	69:3287:44329	1:610:682984	1:563:595892	1:549:611929
PUA1001_00531	1	c(595814..596365)	kdsC	3-deoxy-manno-octulosonate-8-phosphatase	Acetylation; Nucleotidyltransferase; Nucleus; Transferase.	S:COG1778	326442.4.peg.2755	Cell Wall and Capsule Gram-Negative cell wall components KDO2-Lipid_A_biosynthesis 3-deoxy-D-manno-octulosonate 8-phosphate phosphatase (EC 3.1.3.45)	K03270	Catalyzes the activation of N-acetylneuraminic acid (NeuNAc) to cytidine 5'-monophosphate N-acetylneuraminic acid (CMP-NeuNAc), a substrate required for the addition of sialic acid. Has some activity toward NeuNAc, N-glycolylneuraminic acid (Neu5Gc) or 2-keto-3-deoxy-D-glycero-D-galacto-nononic acid (KDN) (By similarity); Belongs to the CMP-NeuNAc synthase family.; KEGG: pha:PSHAa2547 3-deoxy-D-m…	1:531:595814	69:3288:44880	1:611:683535	1:564:596443	1:548:611381
PUA1001_00532	1	c(596366..597337)	kdsD,kpsF	Arabinose-5-phosphate isomerase	Carbohydrate metabolism; CBS domain; Isomerase; Lipopolysaccharide biosynthesis; Metal-binding; Repeat; Zinc.	S:COG0517|M:COG0794	156578.3.peg.938	Cell Wall and Capsule Gram-Negative cell wall components KDO2-Lipid_A_biosynthesis Arabinose 5-phosphate isomerase (EC 5.3.1.13)	K06041	Involved in the biosynthesis of 3-deoxy-D-manno- octulosonate (KDO), a unique 8-carbon sugar component of lipopolysaccharides (LPSs). Catalyzes the reversible aldol-ketol isomerization between D-ribulose 5-phosphate (Ru5P) and D- arabinose 5-phosphate (A5P); Belongs to the SIS family. GutQ/KpsF subfamily; Contains 2 CBS domains; Contains 1 SIS domain.; KEGG: psm:PSM_A0405 arabinose-5-phosphate is…	1:532:596366	69:3289:45432	1:612:684087	1:565:596995	1:547:610409
PUA1001_00533	1	c(597341..598363)		Uncharacterized membrane protein	Cell membrane; Membrane; Transmembrane; Transmembrane helix.	P:COG0530	326442.4.peg.2753	Cell Wall and Capsule Gram-Negative cell wall components Lipopolysaccharide_assembly Inner membrane protein YrbG, predicted calcium/sodium:proton antiporter	K07301	Belongs to the sodium/potassium/calcium exchanger family.	1:533:597341	69:3290:46407	1:613:685062	1:566:597969	1:546:609437
PUA1001_00534	1	598679..599506		Phosphate import ATP-binding protein PstB	ATP-binding; Cell inner membrane; Cell membrane; Hydrolase; Membrane; Nucleotide-binding; Phosphate transport; Transport.	E:COG3842	87626.3.peg.4321	Cell Wall and Capsule Gram-Negative cell wall components Lipopolysaccharide_assembly Uncharacterized ABC transporter, ATP-binding protein YrbF	K02065	Part of the ABC transporter complex PstSACB involved in phosphate import. Responsible for energy coupling to the transport system; Belongs to the ABC transporter superfamily. Phosphate importer (TC 3.A.1.7) family; Contains 1 ABC transporter domain.	1:534:598679	69:3291:47745	1:614:686274	1:567:599180	1:545:608366
PUA1001_00535	1	599506..600285		Probable phospholipid ABC transporter permease protein MlaE	Cell inner membrane; Cell membrane; Membrane; Transmembrane; Transmembrane helix; Transport.	Q:COG0767	156578.3.peg.941	Cell Wall and Capsule Gram-Negative cell wall components Lipopolysaccharide_assembly Uncharacterized ABC transporter, permease component YrbE	K02066	Part of the ABC transporter complex MlaFEDB that actively prevents phospholipid accumulation at the cell surface. Probably maintains lipid asymmetry in the outer membrane by retrograde trafficking of phospholipids from the outer membrane to the inner membrane (By similarity); Belongs to the MlaE permease family.	1:535:599506	69:3292:48572	1:615:687101	1:568:600007	1:544:607587
PUA1001_00536	1	600300..600848		Probable phospholipid ABC transporter-binding protein MlaD	Cell inner membrane; Cell membrane; Membrane; Signal-anchor; Transmembrane; Transmembrane helix; Transport.	Q:COG1463	511693.5.peg.3213	Cell Wall and Capsule Gram-Negative cell wall components Lipopolysaccharide_assembly Uncharacterized ABC transporter, periplasmic component YrbD	K02067	Part of the ABC transporter complex MlaFEDB that actively prevents phospholipid accumulation at the cell surface. Probably maintains lipid asymmetry in the outer membrane by retrograde trafficking of phospholipids from the outer membrane to the inner membrane (By similarity); Belongs to the MlaD family.	1:536:600300	69:3293:49366	1:616:687894	1:569:600800	1:543:607025
PUA1001_00537	1	600854..601534		Probable phospholipid-binding protein MlaC	Periplasm; Signal.	Q:COG2854	156578.3.peg.943	Cell Wall and Capsule Gram-Negative cell wall components Lipopolysaccharide_assembly Uncharacterized ABC transporter, auxiliary component YrbC	K07323	Actively prevents phospholipid accumulation at the cell surface. Probably maintains lipid asymmetry in the outer membrane by retrograde trafficking of phospholipids from the outer membrane to the inner membrane. May transfer phospholipid across the periplasmic space and deliver it to the MlaFEDB complex at the inner membrane; Belongs to the MlaC/ttg2D family.	1:537:600854	69:3294:49920	1:617:688448	1:570:601354	1:542:606339
PUA1001_00538	1	601527..601820		hypothetical protein		S:ENOG410XZER			K07122		1:538:601527	69:3295:50593	1:618:689121	1:571:602027	1:541:606053
PUA1001_00539	1	601826..602083		uncharacterized protein		K:COG5007	156578.3.peg.945	Miscellaneous null Broadly_distributed_proteins_not_in_subsystems YrbA protein	K05527	Belongs to the BolA/IbaG family.	1:539:601826	69:3296:50892	1:619:689420	1:572:602326	1:540:605790
PUA1001_00540	1	602097..603356	murA	UDP-N-acetylglucosamine 1-carboxyvinyltransferase	Cell cycle; Cell division; Cell shape; Cell wall biogenesis/degradation; Cytoplasm; Peptidoglycan synthesis; Pyruvate; Transferase.	M:COG0766	326442.4.peg.2746	Cell Wall and Capsule null UDP-N-acetylmuramate_from_Fructose-6-phosphate_Biosynthesis UDP-N-acetylglucosamine 1-carboxyvinyltransferase (EC 2.5.1.7)	K00790	Cell wall formation. Adds enolpyruvyl to UDP-N- acetylglucosamine; Belongs to the EPSP synthase family. MurA subfamily.; KEGG: pha:PSHAa2538 UDP-N-acetylglucosamine 1-carboxyvinyltransferase	1:540:602097	69:3297:51163	1:620:689691	1:573:602597	1:539:604517
PUA1001_00541	1	c(603397..604395)	hhoB,degS	Serine endoprotease DegS	Cell inner membrane; Cell membrane; Hydrolase; Membrane; Protease; Serine protease; Transmembrane; Transmembrane helix.	O:COG0265	156578.3.peg.947	Protein Metabolism Protein degradation Proteolysis_in_bacteria,_ATP-dependent Outer membrane stress sensor protease DegS	K04691	A site-1 protease (S1P) that cleaves the peptide bond between 'Val-148' and 'Ser-149' in RseA. Part of a regulated intramembrane proteolysis (RIP) cascade. When heat shock or other environmental stresses disrupt protein folding in the periplasm, DegS senses the accumulation of unassembled outer membrane porins (OMP) and then initiates RseA (anti sigma-E factor) degradation by cleaving its peripla…	1:541:603397	69:3298:52468	1:621:691051	1:574:603978	1:538:603288
PUA1001_00542	1	c(604581..605933)	degQ,hhoA	Periplasmic pH-dependent serine endoprotease DegQ	Hydrolase; Periplasm; Protease; Repeat; Serine protease; Signal; Stress response.	O:COG0265	326442.4.peg.2719	Protein Metabolism Protein degradation Proteolysis_in_bacteria,_ATP-dependent Outer membrane stress sensor protease DegQ, serine protease	K04772	DegQ could degrade transiently denatured and unfolded proteins which accumulate in the periplasm following stress conditions. DegQ is efficient with Val-Xaa and Ile-Xaa peptide bonds, suggesting a preference for a beta-branched side chain amino acids. Only unfolded proteins devoid of disulfide bonds appear capable to be cleaved, thereby preventing non-specific proteolysis of folded proteins. DegQ…	1:542:604581	69:3300:53652	1:622:692236	1:575:605161	1:537:601896
PUA1001_00543	1	c(606065..606508)		Putative cytochrome d ubiquinol oxidase subunit	Cell inner membrane; Cell membrane; Membrane; Oxidoreductase; Transmembrane; Transmembrane helix.	S:ENOG410ZI6M			K09908	To H.influenzae HI_1628.	1:543:606065	69:3301:55137	1:623:693720	1:576:606643	1:536:601323
PUA1001_00544	1	606641..607729		Cell division protein ZapE	ATP-binding; Cell cycle; Cell division; Cytoplasm; Hydrolase; Nucleotide-binding.	S:COG1485	225849.3.peg.640	Protein Metabolism Protein degradation Proteolysis_in_bacteria,_ATP-dependent ATPase, AFG1 family	K06916	Reduces the stability of FtsZ polymers in the presence of ATP; Belongs to the AFG1 ATPase family. ZapE subfamily.	1:544:606641	69:3302:55713	1:624:694298	1:577:607221	1:535:600100
PUA1001_00545	1	608000..608428		50S ribosomal protein L13	Ribonucleoprotein; Ribosomal protein.	J:COG0102	312309.3.peg.2222	Protein Metabolism Protein biosynthesis Ribosome_LSU_bacterial LSU ribosomal protein L13p (L13Ae)	K02871	This protein is one of the early assembly proteins of the 50S ribosomal subunit, although it is not seen to bind rRNA by itself. It is important during the early stages of 50S assembly; Belongs to the ribosomal protein L13P family.	1:545:608000	69:3303:57072	1:625:695672	1:578:608559	1:534:599388
PUA1001_00546	1	608440..608829		30S ribosomal protein S9	Ribonucleoprotein; Ribosomal protein.	J:COG0103	326442.4.peg.2714	Protein Metabolism Protein biosynthesis Ribosome_SSU_bacterial SSU ribosomal protein S9p (S16e)	K02996	Belongs to the ribosomal protein S9P family.	1:546:608440	69:3304:57512	1:626:696112	1:579:608999	1:533:598987
PUA1001_00547	1	609408..609998	UQCRFS1,RIP1,petA	Quinol--cytochrome-c reductase	2Fe-2S; Cell membrane; Disulfide bond; Electron transport; Iron; Iron-sulfur; Membrane; Metal-binding; Oxidoreductase; Transmembrane; Transmembrane helix; Transport.	C:COG0723	326442.4.peg.2713	Respiration Electron accepting reactions Ubiquinone_Menaquinone-cytochrome_c_reductase_complexes Ubiquinol-cytochrome C reductase iron-sulfur subunit (EC 1.10.2.2)	K00411	Component of the ubiquinol-cytochrome c reductase complex (complex III or cytochrome b-c1 complex), which is a respiratory chain that generates an electrochemical potential coupled to ATP synthesis. Contains 1 Rieske domain.; KEGG: vch:VC0573 ubiquinol-cytochrome c reductase iron-sulfur subunit	1:547:609408	69:3305:58480	1:627:697082	1:580:609975	1:532:597815
PUA1001_00548	1	609998..611263		Cytochrome b/c1	Cell inner membrane; Cell membrane; Electron transport; Heme; Iron; Membrane; Metal-binding; Respiratory chain; Transmembrane; Transmembrane helix; Transport.	C:COG1290	326442.4.peg.2712	Respiration Electron accepting reactions Ubiquinone_Menaquinone-cytochrome_c_reductase_complexes Ubiquinol--cytochrome c reductase, cytochrome B subunit (EC 1.10.2.2)	K00412	Component of the ubiquinol-cytochrome c reductase complex (complex III or cytochrome b-c1 complex), which is a respiratory chain that generates an electrochemical potential coupled to ATP synthesis. c1 functions as an electron donor to cytochrome c. Belongs to the cytochrome b family; Contains 1 cytochrome c domain.	1:548:609998	69:3306:59070	1:628:697672	1:581:610565	1:531:596550
PUA1001_00549	1	611260..612003		Cytochrome c1	Cell membrane; Electron transport; Heme; Iron; Membrane; Metal-binding; Respiratory chain; Signal; Transmembrane; Transmembrane helix; Transport.	C:COG2857	326442.4.peg.2711	Respiration Electron accepting reactions Ubiquinone_Menaquinone-cytochrome_c_reductase_complexes ubiquinol cytochrome C oxidoreductase, cytochrome C1 subunit	K00413		1:549:611260	69:3307:60332	1:629:698934	1:582:611827	1:530:595804
PUA1001_00550	1	612083..612709		Stringent starvation protein		O:COG0625	511693.5.peg.3245	Stress Response null Carbon_Starvation Stringent starvation protein A	K03599	Forms an equimolar complex with the RNA polymerase holoenzyme (RNAP) but not with the core enzyme; Belongs to the GST superfamily. HSP26 family; Contains 1 GST C-terminal domain; Contains 1 GST N-terminal domain.	1:550:612083	69:3308:61155	1:630:699764	1:583:612657	1:529:595097
PUA1001_00551	1	612709..613143		Stringent starvation protein	Stress response.	S:COG2969	225849.3.peg.732	Stress Response null Carbon_Starvation Stringent starvation protein B	K03600	Seems to act in concert with SspA in the regulation of several proteins during exponential and stationary-phase growth. The exact function of SspB is not yet known (By similarity); Belongs to the SspB family.	1:551:612709	69:3309:61781	1:631:700390	1:584:613283	1:528:594660
PUA1001_00552	1	c(613207..613776)		uncharacterized protein	Periplasm; Repeat; Signal.	S:COG2823	326442.4.peg.2708	Clustering-based subsystems null CBSS-160492.1.peg.550 21 kDa hemolysin precursor	K04065	Contains 2 BON domains.	1:552:613207	69:3310:62277	1:632:700887	1:585:613777	1:527:594035
PUA1001_00553	1	c(613769..614362)		Phosphoheptose isomerase	Carbohydrate metabolism; Cytoplasm; Isomerase; Metal-binding; Zinc.	G:COG0279	326442.4.peg.2707	Clustering-based subsystems null CBSS-160492.1.peg.550 Phosphoheptose isomerase (EC 5.3.1.-)	K12961	Catalyzes the isomerization of sedoheptulose 7-phosphate in D-glycero-D-manno-heptose 7-phosphate; Belongs to the SIS family. GmhA subfamily; Contains 1 SIS domain.	1:553:613769	69:3311:62839	1:633:701446	1:586:614336	1:526:593449
PUA1001_00554	1	c(614388..614759)		UPF0102 protein		L:COG0792	326442.4.peg.2706	Clustering-based subsystems null CBSS-160492.1.peg.550 Predicted endonuclease distantly related to archaeal Holliday junction resolvase	K07460	Belongs to the UPF0102 family.	1:554:614388	69:3312:63458	1:634:702072	1:587:614990	1:525:593045
PUA1001_00555	1	c(614769..616646)		Penicillin-binding protein activator LpoA	Cell outer membrane; Cell shape; Lipoprotein; Membrane; Palmitate; Peptidoglycan synthesis; Signal.	S:COG3107	156578.3.peg.962	Clustering-based subsystems null CBSS-160492.1.peg.550 LppC putative lipoprotein	K07121	Regulator of peptidoglycan synthesis that is essential for the function of penicillin-binding protein 1A (PBP1a); Belongs to the LpoA family.	1:555:614769	69:3313:63839	1:635:702463	1:588:615380	1:524:591143
PUA1001_00556	1	616708..617565	rsmI	16S rRNA (cytidine(1402)-2'-O)-methyltransferase	Cytoplasm; Methyltransferase; rRNA processing; S-adenosyl-L-methionine; Transferase.	S:COG0313	156578.3.peg.963	Clustering-based subsystems null CBSS-160492.1.peg.550 rRNA small subunit methyltransferase I	K07056	Catalyzes the 2'-O-methylation of the ribose of cytidine 1402 (C1402) in 16S rRNA; Belongs to the methyltransferase superfamily. RsmI family.; KEGG: pha:PSHAa2521 16S rRNA (cytidine1402-2'-O)-methyltransferase	1:556:616708	69:3314:65778	1:636:704402	1:589:617320	1:523:590224
PUA1001_00557	1	c(618029..619105)		Uncharacterized MscS family protein	Cell membrane; Membrane; Transmembrane; Transmembrane helix.	M:COG0668	156578.3.peg.964	Potassium metabolism null Potassium_homeostasis Potassium efflux system KefA protein	K03442	Belongs to the MscS (TC 1.A.23) family.	1:557:618029	69:3316:67099	1:642:709914	1:595:625329	1:517:584863
PUA1001_00558	1	619222..620175		UPF0761 membrane protein	Cell inner membrane; Cell membrane; Membrane; Transmembrane; Transmembrane helix.	S:COG1295	156578.3.peg.965	RNA Metabolism RNA processing and modification tRNA_processing Ribonuclease BN (EC 3.1.-.-)	K07058	Belongs to the UPF0761 family.	1:558:619222	69:3317:68292	1:643:711111	1:596:626551	1:516:583782
PUA1001_00559	1	c(620183..621067)		RuBisCO operon transcriptional regulator	Activator; DNA-binding; Transcription; Transcription regulation.	K:ENOG410XRUN	498211.3.peg.2325	Nitrogen Metabolism null Cyanate_hydrolysis Cyn operon transcriptional activator	K16135	Trans-acting transcriptional regulator of RuBisCO genes (rbcAB) expression. Contains 1 HTH lysR-type DNA-binding domain.	1:559:620183	69:3318:69253	1:644:712068	1:597:627550	1:515:582891
PUA1001_00560	1	c(621197..624208)	K20975	Histidine kinase	Nitrogen fixation; Repeat; Transcription; Transcription regulation; Two-component regulatory system.	T:ENOG410XNMH	404380.4.peg.789	Motility and Chemotaxis null Bacterial_Chemotaxis Chemotaxis protein methyltransferase CheR (EC 2.1.1.80)	K20975	Required for the inhibition of NifA activity in response to oxygen and low level of fixed nitrogen; Contains 1 PAC (PAS-associated C-terminal) domain; Contains 2 PAS (PER-ARNT-SIM) domains.; KEGG: azt:TSH58p_02940 two-component system, sensor histidine kinase	1:560:621197	69:3319:70266	1:645:713045	1:598:628502	1:514:579698
PUA1001_00561	1	624482..625327		Putative quercetin 2,3-dioxygenase	Dioxygenase; Metal-binding; Oxidoreductase.	S:COG1741	350703.3.peg.57	Iron acquisition and metabolism Siderophores Siderophore_Pyoverdine Pirin-related protein, coexpressed with pyoverdine biosynthesis regulon	K06911	Putative quercetin 2,3-dioxygenase; Belongs to the pirin family.	1:561:624482	69:3320:73553	1:646:716351	1:599:631881	1:513:578654
PUA1001_00562	1	625345..626316	ECM4,yqjG	Glutathionyl-hydroquinone reductase	Oxidoreductase.	O:COG0435	400668.8.peg.3612	Clustering-based subsystems tRNA sulfuration CBSS-89187.3.peg.2957 Glutathione S-transferase, omega (EC 2.5.1.18)	K07393	Catalyzes glutathione (GSH)-dependent reduction of glutathionyl-hydroquinones (GS-HQs) to the corresponding hydroquinones. Can use a variety of GS-HQs as substrates, such as GS-p-hydroquinone (GS-HQ), GS-hydroxy-p-hydroquinone (GS-HHQ), GS- methyl-p-hydroquinone (GS-MHQ), GS-menadiol, and GS-trichloro-p- hydroquinone (GS-TriCH). Also displays GSH-dependent disulfide- bond reduction activity towar…	1:562:625345	69:3321:74416	1:647:717215	1:600:632734	1:512:577658
PUA1001_00563	1	c(626325..626567)		hypothetical protein		S:ENOG410ZEF3					1:563:626325	69:3322:75396	1:648:718193	1:601:633720	1:511:577412
PUA1001_00564	1	c(626569..627024)		hypothetical protein		S:ENOG4112B68					1:564:626569	69:3323:75640	1:649:718446	1:602:633973	1:510:576994
PUA1001_00565	1	c(627031..627369)		hypothetical protein		S:ENOG4112C2W					1:565:627031	69:3324:76102	1:650:718899	1:603:634429	1:509:576610
PUA1001_00566	1	627868..628326		Transcriptional regulator MraZ	Cytoplasm; DNA-binding; Repeat; Transcription; Transcription regulation.	S:COG2001	326442.4.peg.2696	Clustering-based subsystems null Bacterial_Cell_Division Cell division protein MraZ	K03925	Belongs to the MraZ family; Contains 2 SpoVT-AbrB domains.	1:566:627868	69:3325:76939	1:651:719734	1:604:635270	1:508:575654
PUA1001_00567	1	628355..629293	mraW,rsmH	16S rRNA (cytosine(1402)-N(4))-methyltransferase	Cytoplasm; Methyltransferase; rRNA processing; S-adenosyl-L-methionine; Transferase.	M:COG0275	326442.4.peg.2695	Clustering-based subsystems null Bacterial_Cell_Division rRNA small subunit methyltransferase H	K03438	Specifically methylates the N4 position of cytidine in position 1402 (C1402) of 16S rRNA; Belongs to the methyltransferase superfamily. RsmH family.; KEGG: pha:PSHAa2512 16S rRNA (cytosine1402-N4)-methyltransferase	1:567:628355	69:3326:77426	1:652:720221	1:605:635757	1:507:574687
PUA1001_00568	1	629290..629619		Cell division protein FtsL	Cell cycle; Cell division; Cell inner membrane; Cell membrane; Membrane; Transmembrane; Transmembrane helix.	D:COG3116	156578.3.peg.975	Clustering-based subsystems null Bacterial_Cell_Division Cell division protein FtsL	K03586	Essential cell division protein. May link together the upstream cell division proteins, which are predominantly cytoplasmic, with the downstream cell division proteins, which are predominantly periplasmic; Belongs to the FtsL family.	1:568:629290	69:3327:78361	1:653:721156	1:606:636692	1:506:574364
PUA1001_00569	1	629616..631433	ftsI	Serine-type D-Ala-D-Ala carboxypeptidase	Cell cycle; Cell division; Cell inner membrane; Cell membrane; Cell shape; Cell wall biogenesis/degradation; Glycosyltransferase; Membrane; Peptidoglycan synthesis; Transferase; Transmembrane; Transmembrane helix.	M:COG0768	156578.3.peg.976	Clustering-based subsystems null Bacterial_Cell_Division Cell division protein FtsI [Peptidoglycan synthetase] (EC 2.4.1.129)	K03587	Essential cell division protein that is required for the synthesis of peptidoglycan at the division septum. Catalyzes the synthesis of cross-linked peptidoglycan from the lipid-linked precursors; Belongs to the transpeptidase family.; KEGG: pbw:D172_014970 cell division protein FtsI (penicillin-binding protein 3)	1:569:629616	69:3328:78687	1:654:721479	1:607:637015	1:505:572550
PUA1001_00570	1	631423..632904	murE	UDP-N-acetylmuramoyl-L-alanyl-D-glutamate--2,6-diaminopimelate ligase	ATP-binding; Cell cycle; Cell division; Cell shape; Cell wall biogenesis/degradation; Cytoplasm; Ligase; Magnesium; Nucleotide-binding; Peptidoglycan synthesis.	M:COG0769	326442.4.peg.2692	Virulence, Disease and Defense Resistance to antibiotics and toxic compounds Methicillin_resistance_in_Staphylococci UDP-N-acetylmuramoylalanyl-D-glutamate--2,6-diaminopimelate ligase (EC 6.3.2.13)	K01928	Catalyzes the addition of meso-diaminopimelic acid to the nucleotide precursor UDP-N-acetylmuramoyl-L-alanyl-D-glutamate (UMAG) in the biosynthesis of bacterial cell-wall peptidoglycan; Belongs to the MurCDEF family. MurE subfamily.; KEGG: pia:PI2015_0520 UDP-N-acetylmuramoyl-L-alanyl-D-glutamate--2,6-diaminopimelate ligase	1:570:631423	69:3329:80497	1:655:723289	1:608:638828	1:504:571079
PUA1001_00571	1	632901..634283	murF	UDP-N-acetylmuramoyl-tripeptide--D-alanyl-D-alanine ligase	ATP-binding; Cell cycle; Cell division; Cell shape; Cell wall biogenesis/degradation; Cytoplasm; Ligase; Magnesium; Nucleotide-binding; Peptidoglycan synthesis.	M:COG0770	326442.4.peg.2691	Virulence, Disease and Defense Resistance to antibiotics and toxic compounds Methicillin_resistance_in_Staphylococci UDP-N-acetylmuramoylalanyl-D-glutamyl-2,6-diaminopimelate--D-alanyl-D-alanine ligase (EC 6.3.2.10)	K01929	Catalyzes the addition of meso-diaminopimelic acid to the nucleotide precursor UDP-N-acetylmuramoyl-L-alanyl-D-glutamate (UMAG) in the biosynthesis of bacterial cell-wall peptidoglycan; Belongs to the MurCDEF family. MurE subfamily.; KEGG: pha:PSHAa2508 UDP-N-acetylmuramoyl-tripeptide--D-alanyl-D-alanine ligase	1:571:632901	69:3330:81972	1:656:724764	1:609:640303	1:503:569700
PUA1001_00572	1	634283..635365	mraY	Phospho-N-acetylmuramoyl-pentapeptide-transferase	Cell cycle; Cell division; Cell inner membrane; Cell membrane; Cell shape; Cell wall biogenesis/degradation; Membrane; Peptidoglycan synthesis; Transferase; Transmembrane; Transmembrane helix.	M:COG0472	225849.3.peg.2059	Cell Wall and Capsule null Peptidoglycan_Biosynthesis Phospho-N-acetylmuramoyl-pentapeptide-transferase (EC 2.7.8.13)	K01000	First step of the lipid cycle reactions in the biosynthesis of the cell wall peptidoglycan; Belongs to the glycosyltransferase 4 family. MraY subfamily.; KEGG: ccon:AFK62_03650 phospho-N-acetylmuramoyl-pentapeptide-transferase	1:572:634283	69:3331:83354	1:657:726146	1:610:641685	1:502:568618
PUA1001_00573	1	635366..636700	murD	UDP-N-acetylmuramoyl-L-alanine--D-glutamate ligase	ATP-binding; Cell cycle; Cell division; Cell shape; Cell wall biogenesis/degradation; Cytoplasm; Ligase; Nucleotide-binding; Peptidoglycan synthesis.	M:COG0771	156578.3.peg.980	Cell Wall and Capsule null Peptidoglycan_Biosynthesis UDP-N-acetylmuramoylalanine--D-glutamate ligase (EC 6.3.2.9)	K01925	Cell wall formation. Catalyzes the addition of glutamate to the nucleotide precursor UDP-N-acetylmuramoyl-L-alanine (UMA); Belongs to the MurCDEF family.; KEGG: psm:PSM_A0499 UDP-N-acetylmuramoylalanine--D-glutamate ligase	1:573:635366	69:3332:84437	1:658:727229	1:611:642768	1:501:567283
PUA1001_00574	1	636697..637872		Putative lipid II flippase FtsW	Cell cycle; Cell division; Cell inner membrane; Cell membrane; Cell shape; Cell wall biogenesis/degradation; Membrane; Peptidoglycan synthesis; Transmembrane; Transmembrane helix; Transport.	D:COG0772	156578.3.peg.981	Clustering-based subsystems null Bacterial_Cell_Division Cell division protein FtsW	K03588	Essential cell division protein. Transports lipid-linked peptidoglycan precursors from the inner to the outer leaflet of the cytoplasmic membrane; Belongs to the SEDS family. FtsW subfamily.	1:574:636697	69:3333:85768	1:659:728560	1:612:644099	1:500:566111
PUA1001_00575	1	637869..638945	murG	Undecaprenyldiphospho-muramoylpentapeptide beta-N-acetylglucosaminyltransferase	Cell cycle; Cell division; Cell inner membrane; Cell membrane; Cell shape; Cell wall biogenesis/degradation; Glycosyltransferase; Membrane; Peptidoglycan synthesis; Transferase.	M:COG0707	326442.4.peg.2662	Cell Wall and Capsule null Peptidoglycan_Biosynthesis UDP-N-acetylglucosamine--N-acetylmuramyl-(pentapeptide) pyrophosphoryl-undecaprenol N-acetylglucosamine transferase (EC 2.4.1.227)	K02563	Cell wall formation. Catalyzes the transfer of a GlcNAc subunit on undecaprenyl-pyrophosphoryl-MurNAc-pentapeptide (lipid intermediate I) to form undecaprenyl-pyrophosphoryl-MurNAc- (pentapeptide)GlcNAc (lipid intermediate II); Belongs to the glycosyltransferase 28 family. MurG subfamily.; KEGG: pha:PSHAa2504 UDP-N-acetylglucosamine--N-acetylmuramyl-(pentapeptide) pyrophosphoryl-undecaprenol N-ac…	1:575:637869	69:3334:86940	1:660:729732	1:613:645271	1:499:565038
PUA1001_00576	1	638946..640397	murC	UDP-N-acetylmuramate--L-alanine ligase	ATP-binding; Cell cycle; Cell division; Cell shape; Cell wall biogenesis/degradation; Cytoplasm; Ligase; Nucleotide-binding; Peptidoglycan synthesis.	M:COG0773	156578.3.peg.983	Cell Wall and Capsule null Peptidoglycan_Biosynthesis UDP-N-acetylmuramate--alanine ligase (EC 6.3.2.8)	K01924	Cell wall formation; Belongs to the MurCDEF family.; KEGG: pbw:D172_014935 UDP-N-acetylmuramate--alanine ligase	1:576:638946	69:3335:88017	1:661:730809	1:614:646348	1:498:563586
PUA1001_00577	1	640394..641314	ddl	D-alanine--D-alanine ligase	ATP-binding; Cell shape; Cell wall biogenesis/degradation; Cytoplasm; Ligase; Magnesium; Manganese; Metal-binding; Nucleotide-binding; Peptidoglycan synthesis.	M:COG1181	326442.4.peg.2660	Cell Wall and Capsule null Peptidoglycan_Biosynthesis D-alanine--D-alanine ligase B (EC 6.3.2.4)	K01921	Cell wall formation; Belongs to the D-alanine--D-alanine ligase family; Contains 1 ATP-grasp domain.; KEGG: pha:PSHAa2502 D-alanine-D-alanine ligase	1:577:640394	69:3336:89465	1:662:732257	1:615:647796	1:497:562669
PUA1001_00578	1	641316..642095		Cell division protein FtsQ	Cell cycle; Cell division; Cell inner membrane; Cell membrane; Membrane; Transmembrane; Transmembrane helix.	M:COG1589	156578.3.peg.985	Clustering-based subsystems null Bacterial_Cell_Division Cell division protein FtsQ	K03589	Essential cell division protein. May link together the upstream cell division proteins, which are predominantly cytoplasmic, with the downstream cell division proteins, which are predominantly periplasmic. May control correct divisome assembly; Belongs to the FtsQ/DivIB family. FtsQ subfamily; Contains 1 POTRA domain.	1:578:641316	69:3337:90387	1:663:733179	1:616:648718	1:496:561882
PUA1001_00579	1	642092..643324		Cell division protein FtsA	Cell cycle; Cell division; Cell inner membrane; Cell membrane; Cell shape; Membrane.	D:COG0849	326442.4.peg.2658	Clustering-based subsystems null Bacterial_Cell_Division Cell division protein FtsA	K03590	Cell division protein that is involved in the assembly of the Z ring. May serve as a membrane anchor for the Z ring; Belongs to the FtsA/MreB family.	1:579:642092	69:3338:91163	1:664:733955	1:617:649491	1:495:560653
PUA1001_00580	1	643346..644590		Cell division protein FtsZ	Cell cycle; Cell division; Cytoplasm; GTP-binding; Nucleotide-binding; Septation.	D:COG0206	326442.4.peg.2657	Clustering-based subsystems null Bacterial_Cell_Division Cell division protein FtsZ (EC 3.4.24.-)	K03531	Essential cell division protein that forms a contractile ring structure (Z ring) at the future cell division site. The regulation of the ring assembly controls the timing and the location of cell division. One of the functions of the FtsZ ring is to recruit other cell division proteins to the septum to produce a new cell wall between the dividing cells. Binds GTP and shows GTPase activity; Belong…	1:580:643346	69:3339:92417	1:665:735209	1:618:650745	1:494:559387
PUA1001_00581	1	644693..645604	lpxC	UDP-3-O-acyl-N-acetylglucosamine deacetylase	Hydrolase; Lipid A biosynthesis; Lipid biosynthesis; Lipid metabolism.	M:COG0774	326442.4.peg.2656	Cell Wall and Capsule Gram-Negative cell wall components KDO2-Lipid_A_biosynthesis UDP-3-O-[3-hydroxymyristoyl] N-acetylglucosamine deacetylase (EC 3.5.1.-)	K02535	Involved in the biosynthesis of lipid A, a phosphorylated glycolipid that anchors the lipopolysaccharide to the outer membrane of the cell; Belongs to the LpxC family.; KEGG: pha:PSHAa2498 UDP-3-O-(3-hydroxymyristoyl) N-acetylglucosamine deacetylase	1:581:644693	69:3340:93764	1:666:736560	1:619:652099	1:493:558369
PUA1001_00582	1	c(645712..646386)	yjjG	5'-nucleotidase	Cytoplasm; Hydrolase; Magnesium; Manganese; Metal-binding; Nucleotide-binding.	S:COG1011	326442.4.peg.2655	Nucleosides and Nucleotides Detoxification Housecleaning_nucleoside_triphosphate_pyrophosphatases 5'-nucleotidase YjjG (EC 3.1.3.5)	K08723	Nucleotidase that shows high phosphatase activity toward non-canonical pyrimidine nucleotides and three canonical nucleoside 5'-monophosphates (UMP, dUMP, and dTMP), and very low activity against TDP, IMP, UDP, GMP, dGMP, AMP, dAMP, and 6- phosphogluconate. Appears to function as a house-cleaning nucleotidase in vivo, since the general nucleotidase activity of YjjG allows it to protect cells agai…	1:582:645712	69:3341:94781	1:667:737564	1:620:653093	1:492:557614
PUA1001_00583	1	c(646402..646941)		Non-canonical purine NTP phosphatase	Hydrolase; Magnesium; Manganese; Metal-binding; Nucleotide metabolism; Nucleotide-binding.	S:COG1986	156578.3.peg.2931	Nucleosides and Nucleotides Detoxification Housecleaning_nucleoside_triphosphate_pyrophosphatases Inosine/xanthosine triphosphatase (EC 3.6.1.-)		Phosphatase that hydrolyzes non-canonical purine nucleotides such as XTP and ITP to their respective diphosphate derivatives. Probably excludes non-canonical purines from DNA precursor pool, thus preventing their incorporation into DNA and avoiding chromosomal lesions; Belongs to the YjjX NTPase family.	1:583:646402	69:3342:95471	1:668:738252	1:621:653786	1:491:557055
PUA1001_00584	1	c(647017..647916)	PRK,prkB	Phosphoribulokinase	ATP-binding; Calvin cycle; Kinase; Nucleotide-binding; Plasmid; Transferase.	C:COG3954	365044.20.peg.2850	Carbohydrates CO2 fixation Calvin-Benson_cycle Phosphoribulokinase (EC 2.7.1.19)	K00855	Belongs to the phosphoribulokinase family.; KEGG: pia:PI2015_0534 phosphoribulokinase	1:584:647017	69:3343:96086	1:669:738864	1:622:654390	1:490:556092
PUA1001_00585	1	648074..648949		hypothetical protein		S:ENOG4111V8K					1:585:648074	69:3344:97143	1:670:739921	1:623:655407	1:489:555059
PUA1001_00586	1	649011..649376		hypothetical protein		S:ENOG41120T5					1:586:649011	69:3345:98080	1:671:740872	1:624:656344	1:488:554618
PUA1001_00587	1	c(649495..652068)		Cytosol alanyl aminopeptidase	Aminopeptidase; Cytoplasm; Hydrolase; Metal-binding; Metalloprotease; Protease; Zinc.	E:COG0308	326442.4.peg.2650	Protein Metabolism Protein degradation Aminopeptidases_(EC_3.4.11.-) Membrane alanine aminopeptidase N (EC 3.4.11.2)	K01263	Aminopeptidase with broad substrate specificity to several peptides. Shows strong preference for leucine but cleaves also next to Arg and lysine in peptide-bond-containing substrates. Belongs to the peptidase M1 family.; KEGG: psm:PSM_A0515 cytosol alanyl aminopeptidase	1:587:649495	69:3346:98564	1:672:741332	1:625:656814	1:487:551950
PUA1001_00588	1	c(652192..652872)		hypothetical protein		S:ENOG410XYD3					1:588:652192	69:3347:101261	1:673:744054	1:626:659547	1:486:551157
PUA1001_00589	1	c(652970..653320)		hypothetical protein		S:ENOG4112372					1:589:652970	69:3348:102039	1:674:744834	1:627:660386	1:485:550671
PUA1001_00590	1	c(653338..653916)	GST,gst	Glutathione transferase	Detoxification; Lipid biosynthesis; Lipid metabolism; Steroid biosynthesis; Transferase.	O:ENOG410ZXDX	443152.3.peg.3335	Metabolism of Aromatic Compounds null Gentisare_degradation Maleylacetoacetate isomerase (EC 5.2.1.2)	K00799	Conjugation of reduced glutathione to a wide number of exogenous and endogenous hydrophobic electrophiles (PubMed:22082028). Essential for ecdysteroid biosynthesis (PubMed:25344753, PubMed:25300303). May be involved in detoxification (PubMed:22082028); Belongs to the GST superfamily. Epsilon family; Contains 1 GST C-terminal domain; Contains 1 GST N-terminal domain.; KEGG: pia:PI2015_0540 glutath…	1:590:653338	69:3349:102407	1:675:745202	1:628:660754	1:484:550075
PUA1001_00591	1	c(653981..654262)	ppiC	Peptidylprolyl isomerase	Chaperone; Isomerase; Periplasm; Repeat; Rotamase; Signal.	O:COG0760	326442.4.peg.2646	Protein Metabolism Protein folding Peptidyl-prolyl_cis-trans_isomerase Peptidyl-prolyl cis-trans isomerase ppiC (EC 5.2.1.8)	K03769	Chaperone involved in the correct folding and assembly of outer membrane proteins. Recognizes specific patterns of aromatic residues and the orientation of their side chains, which are found more frequently in integral outer membrane proteins. May act in both early periplasmic and late outer membrane-associated steps of protein maturation; Contains 2 PpiC domains.; KEGG: pha:PSHAa2488 peptidyl-pr…	1:591:653981	69:3350:103049	1:676:745845	1:629:661390	1:483:549729
PUA1001_00592	1	c(654347..654922)	gpx	Glutathione peroxidase	Oxidoreductase; Periplasm; Peroxidase; Signal.	O:COG0386	156578.3.peg.2940	Stress Response Oxidative stress Glutathione:_Redox_cycle Glutathione peroxidase (EC 1.11.1.9)	K00432	Belongs to the glutathione peroxidase family.; KEGG: pia:PI2015_0542 glutathione peroxidase	1:592:654347	69:3351:103415	1:677:746213	1:630:661751	1:482:549067
PUA1001_00593	1	654971..655492	pat	Phosphinothricin acetyltransferase	Acyltransferase; Antibiotic resistance; Herbicide resistance; Transferase.	M:COG1247	360104.9.peg.1884	Clustering-based subsystems null Bacterial_RNA-metabolizing_Zn-dependent_hydrolases Ribosomal-protein-S18p-alanine acetyltransferase (EC 2.3.1.-)	K03823	This enzyme is an effector of phosphinothricin tripeptide (PTT or bialaphos) resistance. Inactivates PTT by transfer of an acetyl group (By similarity); Belongs to the acetyltransferase family. PAT/BAR subfamily; Contains 1 N-acetyltransferase domain.; KEGG: pia:PI2015_0543 phosphinothricin acetyltransferase	1:593:654971	69:3352:104039	1:678:746870	1:631:662399	1:481:548497
PUA1001_00594	1	655611..657584		Transcriptional regulatory protein GlrR	ATP-binding; Cytoplasm; DNA-binding; Nucleotide-binding; Phosphoprotein; Transcription; Transcription regulation; Two-component regulatory system.	T:ENOG410XNMH	590409.4.peg.3098	Regulation and Cell signaling null Orphan_regulatory_proteins Putative sensory histidine kinase YfhA	K02481	Member of the two-component regulatory system GlrR/GlrK that up-regulates transcription of the glmY sRNA when cells enter the stationary growth phase. Regulates glmY transcription by binding to three conserved sites in the purL-glmY intergenic region; Contains 1 response regulatory domain; Contains 1 sigma-54 factor interaction domain.	1:594:655611	69:3353:104724	1:679:747523	1:633:663305	1:480:546383
PUA1001_00595	1	657655..658788		Acetoacetate metabolism regulatory protein	ATP-binding; Cytoplasm; DNA-binding; Nucleotide-binding; Phosphoprotein; Repressor; Transcription; Transcription regulation; Two-component regulatory system.	T:COG3706	511693.5.peg.2255	Regulation and Cell signaling null Orphan_regulatory_proteins Acetoacetate metabolism regulatory protein AtoC	K03413	Member of the two-component regulatory system AtoS/AtoC involved in the transcriptional regulation of the ato genes for acetoacetate metabolism. Also an inhibitor of polyamine biosynthesis. Contains 1 response regulatory domain; Contains 1 sigma-54 factor interaction domain.	1:595:657655	69:3354:106723	1:680:749527	1:634:665058	1:479:545201
PUA1001_00596	1	c(658913..660043)	queG	Epoxyqueuosine reductase	4Fe-4S; Cytoplasm; Iron; Iron-sulfur; Metal-binding; Oxidoreductase; Queuosine biosynthesis; tRNA processing.	C:COG1600	63737.4.peg.5333	DNA Metabolism DNA repair 2-phosphoglycolate_salvage Phosphoglycolate phosphatase (EC 3.1.3.18)	K18979	Catalyzes the conversion of epoxyqueuosine (oQ) to queuosine (Q), which is a hypermodified base found in the wobble positions of tRNA(Asp), tRNA(Asn), tRNA(His) and tRNA(Tyr); Belongs to the QueG family; Contains 1 4Fe-4S ferredoxin-type domain.; KEGG: ptu:PTUN_a0686 epoxyqueuosine reductase	1:596:658913	69:3355:107981	1:681:750701	1:635:666219	1:478:544033
PUA1001_00597	1	c(660155..661372)		Transducer protein Htr4	Cell membrane; Chemotaxis; Membrane; Methylation; Repeat; Transducer; Transmembrane; Transmembrane helix.	S:ENOG410ZJSZ	402882.10.peg.1253	Carbohydrates Aminosugars Chitin_and_N-acetylglucosamine_utilization N-acetylglucosamine regulated methyl-accepting chemotaxis protein	K03406	Potentially involved in chemo- or phototactic signal transduction; Contains 2 HAMP domains; Contains 1 methyl-accepting transducer domain.	1:597:660155	69:3356:109223	1:682:751901	1:636:667419	1:477:542758
PUA1001_00598	1	c(661431..662135)	glpQ,ugpQ	Glycerophosphodiester phosphodiesterase		C:COG0584	225849.3.peg.710	Carbohydrates Sugar alcohols Glycerol_and_Glycerol-3-phosphate_Uptake_and_Utilization Glycerophosphoryl diester phosphodiesterase (EC 3.1.4.46)	K01126	Contains 1 GP-PDE domain.; KEGG: son:SO_0587 glycerophosphoryl diester phosphodiesterase	1:598:661431	69:3357:110499	1:683:753167	1:637:668688	1:476:541996
PUA1001_00599	1	c(662132..662998)		hypothetical protein		EG:COG0697	392500.6.peg.4303	RNA Metabolism RNA processing and modification Queuosine-Archaeosine_Biosynthesis Permease of the drug/metabolite transporter (DMT) superfamily	K11939		1:599:662132	69:3358:111200	1:684:753868	1:638:669380	1:475:541133
PUA1001_00600	1	663157..663327		hypothetical protein		S:ENOG410Z9MA					1:600:663157	69:3359:112224	1:685:754893	1:639:670405	1:474:540804
PUA1001_00601	1	663324..664427	desK	Histidine kinase	ATP-binding; Cell membrane; Kinase; Membrane; Nucleotide-binding; Phosphoprotein; Transferase; Transmembrane; Transmembrane helix; Two-component regulatory system.	T:COG4585	573061.3.peg.2503	Nitrogen Metabolism null Nitrate_and_nitrite_ammonification Nitrate/nitrite sensor protein (EC 2.7.3.-)	K07778	Member of the two-component regulatory system DesR/DesK, responsible for cold induction of the des gene coding for the Delta5 acyl-lipid desaturase. Acts as a sensor of the membrane fluidity. Probably activates DesR by phosphorylation; Contains 1 histidine kinase domain.; KEGG: pia:PI2015_0551 two-component system, NarL family, sensor histidine kinase DesK	1:601:663324	69:3360:112391	1:686:755060	1:640:670572	1:473:539707
PUA1001_00602	1	664424..665038		Virulence factors putative positive transcription regulator BvgA	Activator; DNA-binding; Phosphoprotein; Transcription; Transcription regulation; Two-component regulatory system; Virulence.	T:COG2197	118168.3.peg.5875	Stress Response null SigmaB_stress_responce_regulation Serine phosphatase RsbU, regulator of sigma subunit	K07693	Member of the two-component regulatory system BvgS/BvgA. Activates the transcription of virulence genes. Contains 1 HTH luxR-type DNA-binding domain; Contains 1 response regulatory domain.	1:602:664424	69:3361:113491	1:687:756160	1:641:671672	1:472:539093
PUA1001_00603	1	665152..665889	K15016	Enoyl-CoA hydratase	Cytoplasm; Fatty acid metabolism; Isomerase; Lipid metabolism; Nucleus.	S:ENOG410YFAM	156578.3.peg.2951	Carbohydrates Fermentation Butanol_Biosynthesis Enoyl-CoA hydratase (EC 4.2.1.17)	K15016	Able to isomerize both 3-cis and 3-trans double bonds into the 2-trans form in a range of enoyl-CoA species. Essential for the beta oxidation of unsaturated fatty acids; Belongs to the enoyl-CoA hydratase/isomerase family.; KEGG: hla:Hlac_1743 enoyl-CoA hydratase / 3-hydroxyacyl-CoA dehydrogenase	1:603:665152	69:3362:114220	1:688:756873	1:642:672489	1:471:538260
PUA1001_00604	1	666090..668531	rnr,vacB	Ribonuclease	Acetylation; Cytoplasm; Exonuclease; Hydrolase; Nuclease; RNA-binding; Stress response; Virulence.	K:COG0557	326442.4.peg.2617	RNA Metabolism RNA processing and modification RNA_processing_and_degradation,_bacterial 3'-to-5' exoribonuclease RNase R	K12573	3'-5' exoribonuclease that releases 5'-nucleoside monophosphates and is involved in maturation of structured RNAs (rRNAs, tRNAs and SsrA/tmRNA). In stationary phase, involved in the post-transcriptional regulation of ompA mRNA stability. Shortens RNA processively to di- and trinucleotides. In vitro, exhibits helicase activity, which is independent of its RNase activity. Required for the expressio…	1:604:666090	69:3363:115157	1:689:757816	1:643:673409	1:470:535575
PUA1001_00605	1	668537..669280	rlmB	23S rRNA (guanosine(2251)-2'-O)-methyltransferase	Cytoplasm; Methyltransferase; rRNA processing; S-adenosyl-L-methionine; Transferase.	J:COG0566	326442.4.peg.2616	RNA Metabolism RNA processing and modification rRNA_modification_Bacteria 23S rRNA (guanosine-2'-O-) -methyltransferase rlmB (EC 2.1.1.-)	K03218	Specifically methylates the ribose of guanosine 2251 in 23S rRNA; Belongs to the class IV-like SAM-binding methyltransferase superfamily. RNA methyltransferase TrmH family. RlmB subfamily.; KEGG: pmr:PMI3373 23S rRNA (guanosine2251-2'-O)-methyltransferase	1:605:668537	69:3364:117604	1:690:760308	1:644:675877	1:469:534835
PUA1001_00606	1	c(669412..671568)		hypothetical protein		P:COG4772	156578.3.peg.2954	Membrane Transport null Ton_and_Tol_transport_systems TonB-dependent receptor	K16091		1:606:669412	69:3365:118479	1:691:761481	1:645:676820	1:468:532491
PUA1001_00607	1	c(671766..672611)		HTH-type transcriptional regulator DgdR	DNA-binding; Repressor; Transcription; Transcription regulation.	K:ENOG410XR9D	60480.19.peg.3518	Amino Acids and Derivatives Branched-chain amino acids Leucine_Biosynthesis Probable transcriptional activator for leuABCD operon	K03566	Contains 1 HTH lysR-type DNA-binding domain.	1:607:671766	69:3366:120834	1:692:763826	1:646:679180	1:467:531433
PUA1001_00608	1	672738..673337	gcvT,AMT	Aminomethyltransferase		S:ENOG410YG4S	87626.3.peg.3649	Amino Acids and Derivatives Alanine, serine, and glycine Glycine_cleavage_system Aminomethyltransferase (glycine cleavage system T protein) (EC 2.1.2.10)	K00605	KEGG: psm:PSM_A0538 aminomethyltransferase	1:608:672738	69:3367:121806	1:693:764804	1:647:680152	1:466:530707
PUA1001_00609	1	673430..674512	gcvT,AMT	Aminomethyltransferase	Aminotransferase; Transferase.	E:COG0404	156578.3.peg.2957	Amino Acids and Derivatives Alanine, serine, and glycine Glycine_cleavage_system Aminomethyltransferase (glycine cleavage system T protein) (EC 2.1.2.10)	K00605	The glycine cleavage system catalyzes the degradation of glycine; Belongs to the GcvT family.; KEGG: psm:PSM_A0539 aminomethyltransferase	1:609:673430	69:3368:122499	1:694:765521	1:648:680852	1:465:529526
PUA1001_00610	1	674717..675106		Glycine cleavage system H protein	Lipoyl.	E:COG0509	511693.5.peg.2890	Amino Acids and Derivatives Alanine, serine, and glycine Glycine_cleavage_system Glycine cleavage system H protein	K02437	The glycine cleavage system catalyzes the degradation of glycine. The H protein shuttles the methylamine group of glycine from the P protein to the T protein; Belongs to the GcvH family; Contains 1 lipoyl-binding domain.	1:610:674717	69:3369:123787	1:695:766677	1:649:682006	1:464:529063
PUA1001_00611	1	675263..678154	GLDC,gcvP	Glycine dehydrogenase (aminomethyl-transferring)	Oxidoreductase; Pyridoxal phosphate.	E:COG1003|E:COG0403	326442.4.peg.2610	Amino Acids and Derivatives Alanine, serine, and glycine Glycine_cleavage_system Glycine dehydrogenase [decarboxylating] (glycine cleavage system P protein) (EC 1.4.4.2)	K00281	The glycine cleavage system catalyzes the degradation of glycine. The P protein binds the alpha-amino group of glycine through its pyridoxal phosphate cofacto; CO(2) is released and the remaining methylamine moiety is then transferred to the lipoamide cofactor of the H protein; Belongs to the GcvP family.; KEGG: pha:PSHAa2473 glycine dehydrogenase	1:611:675263	69:3370:124332	1:696:767228	1:650:682547	1:463:525996
PUA1001_00612	1	c(678848..680530)		hypothetical protein							1:612:678848
PUA1001_00613	1	c(680532..681527)		hypothetical protein							1:613:680532
PUA1001_00614	1	c(681527..682573)		hypothetical protein							1:614:681527
PUA1001_00615	1	c(683145..684371)		Serine beta-lactamase-like protein LACTB, mitochondrial	Acetylation; Hydrolase; Mitochondrion; Transit peptide.	V:COG1680	553212.3.peg.174	Virulence, Disease and Defense Resistance to antibiotics and toxic compounds Beta-lactamase Beta-lactamase (EC 3.5.2.6)	K17382	Belongs to the peptidase S12 family.	1:615:683145	58:2599:165464	1:716:788322		1:449:510978
PUA1001_00616	1	684483..685457		hypothetical protein		L:COG1943	324925.5.peg.1145	Protein Metabolism Protein processing and modification Peptide_methionine_sulfoxide_reductase Peptide methionine sulfoxide reductase MsrB (EC 1.8.4.12)	K07491		1:616:684483	69:3373:130177		1:654:688565
PUA1001_00617	1	685499..686257		hypothetical protein					K02030		1:617:685499	69:3374:131184
PUA1001_00618	1	c(686496..687644)		hypothetical protein		S:ENOG410XT3S					1:618:686496	69:3375:132183	1:703:776879	1:660:692502	1:459:519571
PUA1001_00619	1	c(687883..689298)		hypothetical protein		Q:COG1228					1:619:687883	40:1239:39132		2:3974:758484
PUA1001_00620	1	c(689625..689870)		hypothetical protein		S:ENOG410XV33					1:620:689625	69:3376:133679	1:705:779039	1:664:697072	1:457:518329
PUA1001_00621	1	c(690068..690544)		hypothetical protein		S:ENOG410ZM1Z					1:621:690068	69:3377:134120
PUA1001_00622	1	690643..691230	acpH	[Acyl-carrier-protein] phosphodiesterase	Fatty acid biosynthesis; Fatty acid metabolism; Hydrolase; Lipid biosynthesis; Lipid metabolism.	S:COG3124	391587.3.peg.1315	Fatty Acids, Lipids, and Isoprenoids Fatty acids Fatty_Acid_Biosynthesis_FASII Acyl carrier protein phosphodiesterase (EC 3.1.4.14)	K08682	Converts holo-ACP to apo-ACP by hydrolytic cleavage of the phosphopantetheine prosthetic group from ACP; Belongs to the AcpH family.; KEGG: hav:AT03_16760 acyl carrier protein phosphodiesterase	1:622:690643	69:3378:134695	1:710:783269	1:666:698119	1:452:513795
PUA1001_00623	1	c(691273..691581)		hypothetical protein		S:ENOG410YJBE					1:623:691273	69:3379:135334	1:704:778332	1:661:693954	1:458:518959
PUA1001_00624	1	691948..692790		hypothetical protein		S:ENOG4111GU9					1:624:691948	69:3380:136007
PUA1001_00625	1	692787..694022	KYNU,kynU	Kynureninase	Hydrolase; Pyridine nucleotide biosynthesis; Pyridoxal phosphate.	E:COG3844	311403.8.peg.1201	Cofactors, Vitamins, Prosthetic Groups, Pigments NAD and NADP NAD_and_NADP_cofactor_biosynthesis_global Kynureninase (EC 3.7.1.3)	K01556	Catalyzes the cleavage of L-kynurenine (L-Kyn) and L-3- hydroxykynurenine (L-3OHKyn) into anthranilic acid (AA) and 3- hydroxyanthranilic acid (3-OHAA), respectively; Belongs to the kynureninase family.; KEGG: psm:PSM_A0569 kynureninase	1:625:692787	69:3381:136846	1:59:59598	1:58:57304	14:2134:256891
PUA1001_00626	1	c(694074..696062)		Methyl-accepting chemotaxis protein	Cell membrane; Chemotaxis; Membrane; Methylation; Transducer; Transmembrane; Transmembrane helix.	S:COG0840	675812.3.peg.2584	Motility and Chemotaxis null Bacterial_Chemotaxis Methyl-accepting chemotaxis protein I (serine chemoreceptor protein)	K03406	Chemotactic-signal transducers respond to changes in the concentration of attractants and repellents in the environment, transduce a signal from the outside to the inside of the cell, and facilitate sensory adaptation through the variation of the level of methylation; Contains 1 HAMP domain; Contains 1 methyl-accepting transducer domain.	1:626:694074	69:3382:138156	1:542:620262	1:2873:3128992	1:617:675994
PUA1001_00627	1	696344..697654		hypothetical protein							1:627:696344	69:3383:140427
PUA1001_00628	1	c(697738..698274)		hypothetical protein							1:628:697738	69:3384:141822
PUA1001_00629	1	c(698271..699164)		hypothetical protein							1:629:698271	69:3385:142355
PUA1001_00630	1	c(699243..700634)	mltC	Membrane-bound lytic murein transglycosylase	Cell outer membrane; Cell wall biogenesis/degradation; Lipoprotein; Lyase; Membrane; Palmitate; Signal.	M:COG0741	225849.3.peg.33	Cell Wall and Capsule null Murein_Hydrolases Membrane-bound lytic murein transglycosylase C precursor (EC 3.2.1.-)	K08306	Murein-degrading enzyme. May play a role in recycling of muropeptides during cell elongation and/or cell division; Belongs to the transglycosylase Slt family.; KEGG: psen:PNC201_09845 membrane-bound lytic murein transglycosylase C; Acting on polysaccharides	1:630:699243	69:3386:143328	2:3819:347902		8:1593:83272
PUA1001_00631	1	c(700647..701423)		hypothetical protein		S:ENOG4111WND					1:631:700647	69:3387:144733
PUA1001_00632	1	c(701492..702070)		hypothetical protein		S:ENOG410Y24K					1:632:701492	69:3388:145578	2:3820:349121		8:1594:84491
PUA1001_00633	1	c(702340..703236)		HTH-type transcriptional regulator CfxR	Activator; DNA-binding; Transcription; Transcription regulation.	K:ENOG410XQWS	243160.4.peg.4831	Secondary Metabolism Bacterial cytostatics, differentiation factors and antibiotics Paerucumarin_Biosynthesis HTH-type transcriptional regulator PtxR	K11921	Trans-acting transcriptional regulator of RuBisCO genes (cfxLS) expression. Contains 1 HTH lysR-type DNA-binding domain.	1:633:702340	69:3389:146441	1:234:252326	1:691:727123	14:1945:49205
PUA1001_00634	1	703413..703535		hypothetical protein		C:COG0604					1:634:703413		1:235:253347		14:1944:48091
PUA1001_00635	1	c(703623..705803)		Adenylate cyclase	ATP-binding; Cell inner membrane; Cell membrane; Kinase; Membrane; Nucleotide-binding; Phosphoprotein; Transcription; Transcription regulation; Transferase; Transmembrane; Transmembrane helix; Two-component regulatory system; Virulence.	T:ENOG410XNMH	380703.7.peg.3664	Motility and Chemotaxis null Bacterial_Chemotaxis Chemotaxis protein methyltransferase CheR (EC 2.1.1.80)	K01768	Member of the two-component regulatory system RpfG/RpfC, which is required for full virulence and for formation and dispersal of biofilms. Involved in sensing and responding to the diffusible signaling factor (DSF), which is essential for cell- cell signaling. RpfC is probably a sensor of environmental signals, including DSF, which is autophosphorylated at a histidine residue in response to the s…	1:635:703623	69:3390:147723	1:717:789962	1:2008:2208123	14:2137:259851
PUA1001_00636	1	c(706168..706722)		hypothetical protein							1:636:706168	69:3394:152368
PUA1001_00637	1	c(706728..707213)		hypothetical protein		K:ENOG4111UYB	314275.5.peg.3988	RNA Metabolism Transcription Transcription_initiation,_bacterial_sigma_factors RNA polymerase sigma factor RpoE	K03088		1:637:706728	69:3395:152928		1:1183:1266298
PUA1001_00638	1	c(707213..707920)		hypothetical protein							1:638:707213	69:3396:153413
PUA1001_00639	1	c(708030..708821)		hypothetical protein		S:ENOG4111NDH					1:639:708030	69:3397:154235		1:675:705743
PUA1001_00640	1	c(708985..709500)		DNA protection during starvation protein	Cytoplasm; DNA condensation; DNA-binding; Iron; Iron storage; Metal-binding; Oxidoreductase.	P:COG0783	156578.3.peg.651	Stress Response Oxidative stress Oxidative_stress Ferroxidase (EC 1.16.3.1)	K04047	During stationary phase, binds the chromosome non- specifically, forming a highly ordered and stable dps-DNA co- crystal within which chromosomal DNA is condensed and protected from diverse damages. It protects DNA from oxidative damage by sequestering intracellular Fe(2+) ion and storing it in the form of Fe(3+) oxyhydroxide mineral, which can be released after reduction. One hydrogen peroxide o…	1:640:708985	69:3400:155191	1:721:798820	1:677:710298	1:440:500702
PUA1001_00641	1	c(709740..710102)		hypothetical protein		S:COG3651			K09966		1:641:709740	69:3401:155947	1:722:799580		1:439:500097
PUA1001_00642	1	c(710299..711078)	copB	Cu(2+)-exporting ATPase		S:COG5473			K01533	KEGG: smi:BN406_04081 Cu2+-exporting ATPase	1:642:710299	69:3402:156514		1:679:712320
PUA1001_00643	1	c(711304..712074)		hypothetical protein		S:ENOG4111TD5			K04950		1:643:711304	69:3403:157519	1:2876:3168690	1:689:724367	24:3359:42413
PUA1001_00644	1	c(712349..713428)		Probable methyl-accepting chemotaxis protein	Cell membrane; Chemotaxis; Membrane; Methylation; Transducer; Transmembrane; Transmembrane helix.	S:COG0840	675814.3.peg.4071	Motility and Chemotaxis null Bacterial_Chemotaxis Methyl-accepting chemotaxis protein I (serine chemoreceptor protein)	K03406	Chemotactic-signal transducers respond to changes in the concentration of attractants and repellents in the environment, transduce a signal from the outside to the inside of the cell, and facilitate sensory adaptation through the variation of the level of methylation; Contains 1 HAMP domain; Contains 1 methyl-accepting transducer domain.	1:644:712349	69:3404:158556	1:682:751901	1:705:747618	1:477:542758
PUA1001_00645	1	c(713656..715539)	prpE	Propionate--CoA ligase	Acetylation; ATP-binding; Ligase; Magnesium; Metal-binding; Nucleotide-binding.	I:COG0365	156578.3.peg.661	Carbohydrates Organic acids Propionate-CoA_to_Succinate_Module Propionate--CoA ligase (EC 6.2.1.17)	K01908	Catalyzes the conversion of acetate into acetyl-CoA (AcCoA), an essential intermediate at the junction of anabolic and catabolic pathways. AcsA undergoes a two-step reaction. In the first half reaction, AcsA combines acetate with ATP to form acetyl-adenylate (AcAMP) intermediate. In the second half reaction, it can then transfer the acetyl group from AcAMP to the sulfhydryl group of CoA, forming …	1:645:713656	69:3409:167847	1:2870:3160610	1:706:748870	24:3369:55712
PUA1001_00646	1	715723..716127	mutT,NUDT15,MTH2	8-oxo-dGTP diphosphatase	Acetylation; Cytoplasm; Hydrolase; Magnesium; Manganese; Metal-binding; NAD.	F:COG1051	335543.9.peg.4103	Nucleosides and Nucleotides Detoxification Nudix_proteins_(nucleoside_triphosphate_hydrolases) ADP-ribose pyrophosphatase (EC 3.6.1.13)	K03574	Mediates the hydrolysis of some nucleoside diphosphate derivatives. Its substrate specificity is unclear. In vitro, it can use NTP, dNTP, 8-oxo-GTP, 8-oxo-dGTP, dGTP, dATP, dTTP or dihydroneopterin triphosphate (DHNTP) as substrate. Has some NADH pyrophosphatase activity in vitr; however, such activity may not be relevant in vivo due to the high concentration of manganese used during the experime…	1:646:715723	69:3410:169914	1:2869:3160022	1:707:750936	24:3370:57782
PUA1001_00647	1	c(716117..717205)	algL	Mannuronate-specific alginate lyase		S:ENOG410YQ5A	326442.4.peg.544	Cell Wall and Capsule Capsular and extracellular polysacchrides Alginate_metabolism Alginate lyase (EC 4.2.2.3)	K01729	KEGG: gag:Glaag_3632 poly(beta-D-mannuronate) lyase	1:647:716117	69:3411:170308	1:2868:3158924	1:708:751330	24:3371:58184
PUA1001_00648	1	c(717317..718267)	pip	Prolyl aminopeptidase	Antibiotic biosynthesis; Hydrolase.	S:ENOG410YFT0	365044.20.peg.4043	Metabolism of Aromatic Compounds Peripheral pathways for catabolism of aromatic compounds Chloroaromatic_degradation_pathway Beta-ketoadipate enol-lactone hydrolase (EC 3.1.1.24)	K01259	Involved in the biosynthesis of the anthracyclines carminomycin and daunorubicin (daunomycin) which are aromatic polyketide antibiotics that exhibit high cytotoxicity and are widely applied in the chemotherapy of a variety of cancers. Catalyzes the removal of methyl group from the carbomethoxy group of rhodomycin D (10-carbomethoxy-13-deoxycarminomycin) and 4-O- methylrhodomycin D to yield 10-car…	1:648:717317	69:3412:171508		1:709:752547
PUA1001_00649	1	c(718314..719108)		hypothetical protein		E:COG0834			K02030		1:649:718314	69:3413:172505	1:2867:3157794	1:710:753544	24:3372:59534
PUA1001_00650	1	c(719178..720179)		hypothetical protein		K:ENOG410XRJG					1:650:719178	69:3414:173369	1:2866:3156688	1:711:754405
PUA1001_00651	1	720274..720726		hypothetical protein		S:ENOG41120J4					1:651:720274	69:3415:174465	1:2865:3156144	1:712:755514
PUA1001_00652	1	720716..721561	AGMO	Alkylglycerol monooxygenase	Cell membrane; Lipid biosynthesis; Lipid metabolism; Membrane; Oxidoreductase; Steroid biosynthesis; Steroid metabolism; Sterol biosynthesis; Sterol metabolism; Transmembrane; Transmembrane helix.	I:COG3000			K15537	Belongs to the sterol desaturase family.; KEGG: gtt:GUITHDRAFT_85861 alkylglycerol monooxygenase	1:652:720716	69:3416:174907	1:2864:3155326	1:713:755957	22:3057:132243
PUA1001_00653	1	c(721604..723793)		Immunogenic protein MPB70	Secreted; Signal.	M:COG2335|S:COG4315	240292.6.peg.2934	Carbohydrates CO2 fixation CO2_uptake,_carboxysome Sensory subunit of low CO2-induced protein complex, putative	K19519	Contains 1 FAS1 domain.	1:653:721604	69:3417:175795
PUA1001_00654	1	c(723925..724302)		hypothetical protein		S:ENOG410Y8DV					1:654:723925	69:3418:178115	1:2863:3154944	1:716:759345	24:3375:63076
PUA1001_00655	1	c(724299..724667)		hypothetical protein		S:ENOG410ZYVV					1:655:724299	69:3419:178489	1:2862:3154579	1:717:759728	24:3376:63462
PUA1001_00656	1	724863..725282		hypothetical protein		S:COG3565			K06991		1:656:724863	69:3420:179053	1:2861:3153949	1:718:760305	24:3377:64041
PUA1001_00657	1	c(725375..726961)		Cyclic di-GMP phosphodiesterase Gmr	c-di-GMP; Hydrolase.	T:COG2199	535289.3.peg.1923	Stress Response null Bacterial_hemoglobins diguanylate cyclase/phosphodiesterase (GGDEF & EAL domains) with PAS/PAC sensor(s)	K20971	Part of a 2 protein system that seems to be dedicated to transcription of csgD. This protein decreases csgD transcription and thus decreases expression of adhesive curli fimbriae genes csgEFG, csgBAC/ymaD and adrA (yaic). Activity of this protein is antagonized by the diguanylate cyclase YdaM. In vitro has c-di-GMP phosphodiesterase activity. Cyclic-di-GMP is a second messenger which controls cel…	1:657:725375	69:3421:179526	1:2509:2758026	1:720:761699	3:1054:74830
PUA1001_00658	1	c(727013..727897)		Uncharacterized HTH-type transcriptional regulator YqhC	DNA-binding; Transcription; Transcription regulation.	K:ENOG410XRKV	314290.3.peg.1088	Iron acquisition and metabolism null Iron_acquisition_in_Vibrio Transcriptional regulator, VCA0231 ortholog	K13653	Contains 1 HTH araC/xylS-type DNA-binding domain.	1:658:727013	69:3422:181203	1:2859:3152029	1:721:763528	24:3378:64511
PUA1001_00659	1	728082..729227	yqhD	Alcohol dehydrogenase YqhD	Metal-binding; NADP; Oxidoreductase; Zinc.	C:COG1979	167879.5.peg.2828	Carbohydrates Monosaccharides D-gluconate_and_ketogluconates_metabolism Hypothetical oxidoreductase YqhD (EC 1.1.-.-)	K08325	NADP-dependent ADH activity; Belongs to the iron-containing alcohol dehydrogenase family.; KEGG: vch:VCA0702 NADP-dependent alcohol dehydrogenase; Acting on the CH-OH group of donors	1:659:728082	69:3423:182538	1:2858:3150699	1:722:764597	24:3379:65593
PUA1001_00660	1	c(729299..732400)	lacZ	Beta-galactosidase	Glycosidase; Hydrolase; Magnesium; Metal-binding; Sodium.	G:COG3250	156578.3.peg.676	Carbohydrates Di- and oligosaccharides Lactose_utilization Beta-galactosidase (EC 3.2.1.23)	K01190	Belongs to the glycosyl hydrolase 2 family.; KEGG: pbw:D172_014590 beta-galactosidase	1:660:729299	69:3424:183755	1:2856:3146887	1:724:766618	24:3381:67731
PUA1001_00661	1	732513..733340		HTH-type transcriptional activator RhaR	Activator; Cytoplasm; DNA-binding; Repeat; Rhamnose metabolism; Transcription; Transcription regulation.	K:ENOG4111SE7	380703.5.peg.1833	Carbohydrates Monosaccharides L-Arabinose_utilization Arabinose operon regulatory protein	K07506	Activates expression of the rhaSR operon in response to L-rhamnose; Contains 2 HTH araC/xylS-type DNA-binding domains.	1:661:732513	69:3425:186969	1:2855:3145947	1:725:769829	24:3382:70930
PUA1001_00662	1	c(733346..734581)		hypothetical protein		S:ENOG41105JD					1:662:733346	69:3430:194068	1:2847:3136576	1:730:776928	24:3410:107447
PUA1001_00663	1	734772..735356		uncharacterized protein		S:COG1238					1:663:734772	69:3431:195501	1:2846:3135796	1:731:778352	24:3411:108210
PUA1001_00664	1	735424..736335		Diguanylate cyclase	Cell membrane; Membrane; Transmembrane; Transmembrane helix.	T:ENOG410XNMH	262543.8.peg.1423	Stress Response null Bacterial_hemoglobins diguanylate cyclase/phosphodiesterase (GGDEF & EAL domains) with PAS/PAC sensor(s)	K13069	Contains 1 EAL domain; Contains 1 GGDEF domain; Contains 1 MHYT domain; Contains 1 PAS (PER-ARNT-SIM) domain.; KEGG: exu:ESP131_10445 diguanylate cyclase	1:664:735424	69:3432:196153	1:2845:3134793	1:732:779030	24:3412:108893
PUA1001_00665	1	736483..737844		hypothetical protein		S:ENOG4111KB9					1:665:736483	69:3433:197212	1:2844:3133267	1:733:780098	24:3413:109962
PUA1001_00666	1	737962..740628		hypothetical protein		S:COG5373					1:666:737962	69:3434:198691	1:2843:3130495	1:734:781588	24:3414:111449
PUA1001_00667	1	c(740704..744144)	rsbU_P	Phosphoserine phosphatase	ATP-binding; Cell inner membrane; Cell membrane; Kinase; Membrane; Nucleotide-binding; Phosphoprotein; Transferase; Transmembrane; Transmembrane helix; Two-component regulatory system.	E:COG0591|T:COG0642	316067.3.peg.2695	Stress Response null SigmaB_stress_responce_regulation Serine phosphatase RsbU, regulator of sigma subunit	K07315	Forms part of a two-component regulatory system GacA/GacS(LemA). May be involved in lesion formation, swarming and in the production of extracellular protease, syringomycin and N- acyl-L-homoserine lactone (acyl-HSL). Required for pathogenicity on bean. Contains 1 HAMP domain; Contains 1 histidine kinase domain; Contains 1 HPt domain; Contains 1 response regulatory domain.; KEGG: gbm:Gbem_2648 ph…	1:667:740704	69:3435:201433	1:2842:3126953	1:735:784479	24:3415:114212
PUA1001_00668	1	744557..744820		hypothetical protein		S:COG4327	402882.10.peg.2845	Amino Acids and Derivatives Glutamine, glutamate, aspartate, asparagine; ammonia assimilation Glutamine,_Glutamate,_Aspartate_and_Asparagine_Biosynthesis Glutamine synthetase (EC 6.3.1.2)	K14393		1:668:744557	69:3436:205187	1:2841:3126275	1:736:788331	24:3416:118067
PUA1001_00669	1	744831..746555		Uncharacterized symporter YwcA	Cell membrane; Ion transport; Membrane; Sodium; Sodium transport; Symport; Transmembrane; Transmembrane helix; Transport.	S:COG4147	671074.4.peg.2278	Carbohydrates Central carbohydrate metabolism Pyruvate_metabolism_II:_acetyl-CoA,_acetogenesis_from_pyruvate Acetate permease ActP (cation/acetate symporter)	K14393	Belongs to the sodium:solute symporter (SSF) (TC 2.A.21) family.	1:669:744831	69:3437:205560	1:2840:3124540	1:737:788605	24:3417:118341
PUA1001_00670	1	746661..748499		CBS domain-containing protein YhcV	CBS domain; Repeat.	T:COG2905	156578.3.peg.690	Regulation and Cell signaling null cAMP_signaling_in_bacteria Predicted signal-transduction protein containing cAMP-binding and CBS domains	K07182	Contains 2 CBS domains.	1:670:746661	69:3439:207390	1:2839:3122579	1:738:790435	24:3418:120189
PUA1001_00671	1	748507..749130	dnaQ	DNA-directed DNA polymerase		L:COG0847	156578.3.peg.691	Clustering-based subsystems null CBSS-228410.1.peg.134 DNA polymerase III epsilon subunit (EC 2.7.7.7)	K02342	KEGG: psm:PSM_A2469 DNA polymerase III subunit epsilon	1:671:748507	69:3440:209236	1:2838:3121940	1:739:792294	24:3419:122043
PUA1001_00672	1	749245..749976		uncharacterized protein		S:COG2968	156578.3.peg.693	Clustering-based subsystems null CBSS-316407.3.peg.2816 Protein of unknown function DUF541	K09807		1:672:749245	69:3442:210737	1:2836:3119752	1:741:793752	24:3422:124609
PUA1001_00673	1	750003..750263		hypothetical protein							1:673:750003	69:3443:211489
PUA1001_00674	1	750429..751445	epd	Erythrose-4-phosphate dehydrogenase	Cytoplasm; NAD; Oxidoreductase; Pyridoxine biosynthesis.	G:COG0057	511693.5.peg.2914	Cofactors, Vitamins, Prosthetic Groups, Pigments Pyridoxine Pyridoxin_(Vitamin_B6)_Biosynthesis D-erythrose-4-phosphate dehydrogenase (EC 1.2.1.72)	K03472	Catalyzes the NAD-dependent conversion of D-erythrose 4- phosphate to 4-phosphoerythronate; Belongs to the glyceraldehyde-3-phosphate dehydrogenase family. Epd subfamily.; KEGG: eco:b2927 D-erythrose 4-phosphate dehydrogenase	1:674:750429	69:3444:211915	1:2833:3117815	1:743:795400	24:3424:126253
PUA1001_00675	1	751514..752689	PGK,pgk	Phosphoglycerate kinase	ATP-binding; Cytoplasm; Glycolysis; Kinase; Nucleotide-binding; Transferase.	G:COG0126	326442.4.peg.567	Carbohydrates Central carbohydrate metabolism Glycolysis_and_Gluconeogenesis Phosphoglycerate kinase (EC 2.7.2.3)	K00927	Belongs to the phosphoglycerate kinase family.; KEGG: apl:APL_1251 phosphoglycerate kinase	1:675:751514	69:3445:213000	1:2832:3116575	1:744:796476	24:3425:127334
PUA1001_00676	1	752891..753955	gatY-kbaY	Tagatose-bisphosphate aldolase	Calvin cycle; Glycolysis; Lyase; Metal-binding; Zinc.	G:COG0191	400667.7.peg.1577	Carbohydrates Central carbohydrate metabolism Glycolysis_and_Gluconeogenesis Fructose-bisphosphate aldolase class II (EC 4.1.2.13)	K08302	Catalyzes the aldol condensation of dihydroxyacetone phosphate (DHAP or glycerone-phosphate) with glyceraldehyde 3- phosphate (G3P) to form fructose 1,6-bisphosphate (FBP) in gluconeogenesis and the reverse reaction in glycolysis; Belongs to the class II fructose-bisphosphate aldolase family.; KEGG: eco:b2096 tagatose 1,6-diphosphate aldolase GatY/KbaY	1:676:752891	69:3446:214377	1:2831:3115309	1:745:797853	24:3426:128711
PUA1001_00677	1	754544..755233		Phosphate regulon transcriptional regulatory protein	Activator; Cytoplasm; DNA-binding; Phosphate transport; Phosphoprotein; Transcription; Transcription regulation; Transport; Two-component regulatory system.	T:ENOG4111I86	511693.5.peg.377	Phosphorus Metabolism null High_affinity_phosphate_transporter_and_control_of_PHO_regulon Phosphate regulon transcriptional regulatory protein PhoB (SphR)	K07657	This protein is a positive regulator for the phosphate regulon. Transcription of this operon is positively regulated by PhoB and PhoR when phosphate is limited (By similarity); Contains 1 OmpR/PhoB-type DNA-binding domain; Contains 1 response regulatory domain.	1:677:754544	69:3447:216030	1:2830:3113893	1:746:799563	24:3427:130814
PUA1001_00678	1	755294..756625	phoR	Histidine kinase	ATP-binding; Cell inner membrane; Cell membrane; Kinase; Membrane; Nucleotide-binding; Phosphate transport; Phosphoprotein; Transferase; Transmembrane; Transmembrane helix; Transport; Two-component regulatory system.	T:ENOG410XNMH	156578.3.peg.711	Phosphorus Metabolism null High_affinity_phosphate_transporter_and_control_of_PHO_regulon Phosphate regulon sensor protein PhoR (SphS) (EC 2.7.13.3)	K07636	Member of the two-component regulatory system PhoR/PhoB involved in the phosphate regulon genes expression. PhoR may function as a membrane-associated protein kinase that phosphorylates PhoB in response to environmental signals. Contains 1 histidine kinase domain; Contains 1 PAS (PER-ARNT-SIM) domain.; KEGG: psm:PSM_A2462 two-component system, OmpR family, phosphate regulon sensor histidine kinas…	1:678:755294	69:3448:216780	1:2829:3112520	1:747:800307	24:3428:131569
PUA1001_00679	1	756716..757684		Phosphate-binding protein PstS	Cell adhesion; Periplasm; Phosphate transport; Secreted; Signal; Transport; Virulence.	P:COG0226	326442.4.peg.571	Phosphorus Metabolism null High_affinity_phosphate_transporter_and_control_of_PHO_regulon Phosphate ABC transporter, periplasmic phosphate-binding protein PstS (TC 3.A.1.7.1)	K02040	Involved in the system for phosphate transport across the cytoplasmic membrane. The ability of PstS to bind phosphate may allow it to acquire phosphate from its host; Belongs to the PstS family.	1:679:756716	69:3449:218202	1:2828:3111436	1:748:801719	24:3429:132992
PUA1001_00680	1	757762..758262		uncharacterized protein		L:COG2963			K07483	Belongs to the IS150/IS1296 orfA family.	1:680:757762
PUA1001_00681	1	758472..759104		Uncharacterized transposase-like protein	DNA recombination; DNA-binding; Transposable element; Transposition.	L:COG2801	216592.3.peg.5124	Phages, Prophages, Transposable elements, Plasmids Transposable elements CBSS-203122.12.peg.188 Transposase OrfAB, subunit B	K07497	Belongs to the transposase IS3/IS150/IS904 family; Contains 1 integrase catalytic domain.	1:681:758472		1:2679:2952580	1:1637:1788017	32:4117:160517
PUA1001_00682	1	c(759179..759415)		hypothetical protein		S:ENOG410ZBBA					1:682:759179	69:3450:219240	1:2827:3110966	1:749:802752	24:3430:134195
PUA1001_00683	1	c(759444..760292)	panC	Pantoate--beta-alanine ligase (AMP-forming)	ATP-binding; Cytoplasm; Ligase; Nucleotide-binding; Pantothenate biosynthesis.	H:COG0414	326442.4.peg.573	Cofactors, Vitamins, Prosthetic Groups, Pigments Coenzyme A Coenzyme_A_Biosynthesis Pantoate--beta-alanine ligase (EC 6.3.2.1)	K01918	Catalyzes the condensation of pantoate with beta-alanine in an ATP-dependent reaction via a pantoyl-adenylate intermediate; Belongs to the pantothenate synthetase family.; KEGG: pha:PSHAa0601 pantoate--beta-alanine ligase	1:683:759444	69:3451:219505	1:2826:3110084	1:750:803227	24:3431:134465
PUA1001_00684	1	c(760292..761086)	panB	3-methyl-2-oxobutanoate hydroxymethyltransferase	Cytoplasm; Magnesium; Metal-binding; Pantothenate biosynthesis; Transferase.	H:COG0413	225849.3.peg.4052	Cofactors, Vitamins, Prosthetic Groups, Pigments Coenzyme A Coenzyme_A_Biosynthesis 3-methyl-2-oxobutanoate hydroxymethyltransferase (EC 2.1.2.11)	K00606	Catalyzes the reversible reaction in which hydroxymethyl group from 5,10-methylenetetrahydrofolate is tranferred onto alpha-ketoisovalerate to form ketopantoate; Belongs to the PanB family.; KEGG: son:SO_0870 3-methyl-2-oxobutanoate hydroxymethyltransferase	1:684:760292	69:3452:220353	1:2825:3109290	1:751:804075	24:3432:135313
PUA1001_00685	1	c(761118..761603)	folK	2-amino-4-hydroxy-6-hydroxymethyldihydropteridine diphosphokinase	ATP-binding; Folate biosynthesis; Kinase; Nucleotide-binding; Transferase.	H:COG0801	326442.4.peg.575	Cofactors, Vitamins, Prosthetic Groups, Pigments Folate and pterines Folate_Biosynthesis 2-amino-4-hydroxy-6-hydroxymethyldihydropteridine pyrophosphokinase (EC 2.7.6.3)	K00950	Belongs to the HPPK family.; KEGG: pha:PSHAa0603 2-amino-4-hydroxy-6-hydroxymethyldihydropteridine diphosphokinase	1:685:761118	69:3453:221179	1:2824:3108774	1:752:804901	24:3433:136138
PUA1001_00686	1	c(761608..762909)	pcnB	Polynucleotide adenylyltransferase	ATP-binding; mRNA processing; Nucleotide-binding; RNA-binding; Transcription; Transferase.	J:COG0617	400668.8.peg.4160	RNA Metabolism RNA processing and modification Polyadenylation_bacterial Poly(A) polymerase (EC 2.7.7.19)	K00970	Adds poly(A) tail to the 3' end of many RNAs, which usually targets these RNAs for decay. Plays a significant role in the global control of gene expression, through influencing the rate of transcript degradation, and in the general RNA quality control; Belongs to the tRNA nucleotidyltransferase/poly(A) polymerase family.; KEGG: cola:DBO93_02885 poly(A) polymerase	1:686:761608	69:3454:221669	1:2823:3107288	1:753:805390	24:3434:136628
PUA1001_00687	1	c(763217..764119)	gluQ	Glutamate--tRNA ligase	Aminoacyl-tRNA synthetase; ATP-binding; Cytoplasm; Ligase; Nucleotide-binding; Protein biosynthesis.	J:COG0008	156578.3.peg.719	RNA Metabolism RNA processing and modification Queuosine-Archaeosine_Biosynthesis glutamyl-Q-tRNA synthetase	K01894	Catalyzes the attachment of glutamate to tRNA(Glu) in a two-step reaction: glutamate is first activated by ATP to form Glu-AMP and then transferred to the acceptor end of tRNA(Glu); Belongs to the class-I aminoacyl-tRNA synthetase family.; KEGG: pbw:D172_014415 glutamyl-Q tRNA(Asp) synthetase; Ligases forming aminoacyl-tRNA and related compounds	1:687:763217	69:3455:223272	1:2822:3106265	1:754:806958	24:3435:138188
PUA1001_00688	1	c(764138..764581)		RNA polymerase-binding transcription factor DksA	Cytoplasm; Metal-binding; Zinc; Zinc-finger.	T:COG1734	156578.3.peg.720	Regulation and Cell signaling null Zinc_regulated_enzymes C4-type zinc finger protein, DksA/TraR family	K06204	Transcription factor that acts by binding directly to the RNA polymerase (RNAP). Required for negative regulation of rRNA expression and positive regulation of several amino acid biosynthesis promoters. Also required for regulation of fis expression; Belongs to the DksA family; Contains 1 dksA C4-type zinc finger.	1:688:764138	69:3456:224205	1:2821:3105801	1:755:807923	24:3436:139153
PUA1001_00689	1	c(764882..765601)		Sugar fermentation stimulation protein like protein		S:COG1489	511693.5.peg.155	Carbohydrates Fermentation Fermentations:_Mixed_acid Sugar/maltose fermentation stimulation protein homolog	K06206	Belongs to the SfsA family.	1:689:764882	69:3457:224955	1:2820:3104765	1:756:808622	24:3437:139904
PUA1001_00690	1	765716..767011	pepB	PepB aminopeptidase	Aminopeptidase; Cytoplasm; Hydrolase; Manganese; Metal-binding; Protease.	E:COG0260	156578.3.peg.722	Protein Metabolism Protein degradation Aminopeptidases_(EC_3.4.11.-) Peptidase B (EC 3.4.11.23)	K07751	Probably plays an important role in intracellular peptide degradation; Belongs to the peptidase M17 family.; KEGG: pha:PSHAa0608 PepB aminopeptidase	1:690:765716	69:3458:225790	1:2819:3103346	1:757:809469	24:3438:140747
PUA1001_00691	1	767189..767755		hypothetical protein		S:COG2236	156578.3.peg.723	Nucleosides and Nucleotides Purines Purine_conversions Hypoxanthine-guanine phosphoribosyltransferase (EC 2.4.2.8)	K07101		1:691:767189	69:3459:227268	1:2818:3102596	1:758:810947	24:3439:142226
PUA1001_00692	1	c(767853..768509)		hypothetical protein		T:COG0664	87626.3.peg.2741	Cofactors, Vitamins, Prosthetic Groups, Pigments NAD and NADP NAD_and_NADP_cofactor_biosynthesis_global Predicted N-ribosylNicotinamide CRP-like regulator			1:692:767853	69:3460:227931	1:2817:3101891	1:759:811577	24:3440:142858
PUA1001_00693	1	768893..769144	hemE,UROD	Uroporphyrinogen decarboxylase	Cell membrane; Membrane; Transmembrane; Transmembrane helix.	S:ENOG410XWA9			K01599	KEGG: shn:Shewana3_3722 uroporphyrinogen decarboxylase	1:693:768893	69:3461:228972	1:2816:3101366	1:760:812513	24:3441:143802
PUA1001_00694	1	c(769197..770885)	GARS,glyS1	Glycine--tRNA ligase	Hydrolase.	S:COG1574	526225.5.peg.1454	Protein Metabolism Protein processing and modification Lipoprotein_Biosynthesis Apolipoprotein N-acyltransferase (EC 2.3.1.-)	K01880	KEGG: gsl:Gasu_19070 glycyl-tRNA synthetase	1:694:769197	69:3463:230071	1:777:858965	1:761:812801	1:389:446048
PUA1001_00695	1	c(771053..771289)		hypothetical protein		S:ENOG410ZGE0					1:695:771053	69:3464:231912	1:778:860775	1:763:815143	1:386:444464
PUA1001_00696	1	c(771298..771534)		hypothetical protein		S:ENOG410Z593					1:696:771298	69:3465:232157	1:779:861021	1:764:815389	1:385:444218
PUA1001_00697	1	c(771715..771942)		hypothetical protein		S:ENOG410Z6ZY					1:697:771715	69:3466:232574	1:780:861445	1:765:815800	1:384:443804
PUA1001_00698	1	c(771967..772200)		hypothetical protein		S:ENOG410Y43I					1:698:771967	69:3467:232826	1:781:861697	1:766:816051	1:383:443546
PUA1001_00699	1	772509..773966	glrK,qseE	Histidine kinase	ATP-binding; Cell inner membrane; Cell membrane; Kinase; Membrane; Nucleotide-binding; Phosphoprotein; Transferase; Transmembrane; Transmembrane helix; Two-component regulatory system.	T:ENOG410Y4CW	156578.3.peg.732	Regulation and Cell signaling null Orphan_regulatory_proteins Putative sensor-like histidine kinase YfhK	K07711	Member of the two-component regulatory system GlrR/GlrK that up-regulates transcription of the glmY sRNA when cells enter the stationary growth phase. Activates GlrR by phosphorylation; Contains 1 histidine kinase domain.; KEGG: pbw:D172_004235 two-component system, NtrC family, sensor histidine kinase GlrK	1:699:772509	69:3468:233369	1:782:862261	1:767:816598	1:382:441758
PUA1001_00700	1	773969..774484		hypothetical protein		S:ENOG410YKX1					1:700:773969	69:3469:234829	1:783:863720	1:768:818057	1:381:441211
PUA1001_00701	1	774487..775836		Virulence sensor protein BvgS	ATP-binding; Cell inner membrane; Cell membrane; Kinase; Membrane; Nucleotide-binding; Phosphoprotein; Signal; Transferase; Transmembrane; Transmembrane helix; Two-component regulatory system; Virulence.	T:COG2204	156578.3.peg.734	Regulation and Cell signaling null Orphan_regulatory_proteins Putative sensory histidine kinase YfhA	K07715	Member of the two-component regulatory system BvgS/BvgA. Phosphorylates BvgA via a four-step phosphorelay in response to environmental signals. Contains 1 histidine kinase domain; Contains 1 HPt domain; Contains 1 PAC (PAS-associated C-terminal) domain; Contains 1 PAS (PER-ARNT-SIM) domain; Contains 1 response regulatory domain.	1:701:774487	69:3470:235347	1:784:864268	1:769:818608	1:380:439859
PUA1001_00702	1	775857..776357		hypothetical protein		S:ENOG4111Y66					1:702:775857	69:3471:236715	1:785:865626	1:770:819965	1:379:439350
PUA1001_00703	1	c(776401..776628)		hypothetical protein		S:ENOG410Z3HE					1:703:776401	69:3472:237259	1:786:866157	1:771:820481	1:378:439089
PUA1001_00704	1	776753..778006	cca	Multifunctional CCA protein	ATP-binding; Hydrolase; Magnesium; Metal-binding; Multifunctional enzyme; Nickel; Nucleotide-binding; Nucleotidyltransferase; RNA repair; RNA-binding; Transferase; tRNA processing.	J:COG0617	156578.3.peg.737	RNA Metabolism RNA processing and modification Polyadenylation_bacterial tRNA nucleotidyltransferase (EC 2.7.7.21) (EC 2.7.7.25)	K00974	Catalyzes the addition and repair of the essential 3'- terminal CCA sequence in tRNAs without using a nucleic acid template. Adds these three nucleotides in the order of C, C, and A to the tRNA nucleotide-73, using CTP and ATP as substrates and producing inorganic pyrophosphate. Also shows phosphatase, 2'- nucleotidase and 2',3'-cyclic phosphodiesterase activities. These phosphohydrolase activiti…	1:704:776753	69:3473:237610	1:787:866517	1:772:820842	1:377:437706
PUA1001_00705	1	c(778065..778181)		hypothetical protein							1:705:778065	69:3474:238874	1:788:867773
PUA1001_00706	1	778481..778876		hypothetical protein							1:706:778481	69:3479:242362
PUA1001_00707	1	778957..779178		hypothetical protein							1:707:778957	69:3480:242837
PUA1001_00708	1	c(779571..779774)		Uncharacterized HTH-type transcriptional regulator	DNA-binding; Transcription; Transcription regulation.	K:COG1476	314288.3.peg.900	Amino Acids and Derivatives Arginine; urea cycle, polyamines Putrescine_utilization_pathways Putrescine utilization regulator	K07729	Contains 1 HTH cro/C1-type DNA-binding domain.	1:708:779571	51:1878:124044	1:3294:3603920	1:232:233831	25:3488:12908
PUA1001_00709	1	c(779767..780249)		hypothetical protein							1:709:779767
PUA1001_00710	1	780636..781043		hypothetical protein		S:ENOG411269P					1:710:780636
PUA1001_00711	1	781069..781323		hypothetical protein							1:711:781069	69:3481:243072
PUA1001_00712	1	781489..781866		hypothetical protein							1:712:781489
PUA1001_00713	1	781856..781987		hypothetical protein							1:713:781856
PUA1001_00714	1	c(782339..784474)	chvG	Histidine kinase	ATP-binding; Cell inner membrane; Cell membrane; Kinase; Membrane; Nucleotide-binding; Phosphoprotein; Transferase; Transmembrane; Transmembrane helix; Two-component regulatory system.	T:COG0642	266835.9.peg.4024	Regulation and Cell signaling null The_Chv_regulatory_system_of_Alphaproteobacteria Sensor histidine kinase ChvG (EC 2.7.3.-)	K14980	Member of a two-component regulatory system ChvG/ChvI. Activates ChvI by phosphorylation (Potential); Contains 1 HAMP domain; Contains 1 histidine kinase domain.; KEGG: hjo:AY555_04630 two-component system, OmpR family, sensor histidine kinase ChvG	1:714:782339	69:3482:243599	1:789:868219	1:774:822423	1:375:435130
PUA1001_00715	1	c(784474..785163)		Aerobic respiration control protein ArcA like protein	Activator; Cytoplasm; DNA-binding; Phosphoprotein; Repressor; Transcription; Transcription regulation; Two-component regulatory system.	T:COG0745	393128.7.peg.2781	Iron acquisition and metabolism null Heme,_hemin_uptake_and_utilization_systems_in_GramPositives Two-component response regulator colocalized with HrtAB transporter	K02483	Member of the two-component regulatory system ArcB/ArcA. Represses a wide variety of aerobic enzymes under anaerobic conditions (By similarity); Contains 1 OmpR/PhoB-type DNA-binding domain; Contains 1 response regulatory domain.	1:715:784474	69:3483:245734	1:790:870357	1:775:824558	1:374:434441
PUA1001_00716	1	785365..786099		Peptidoglycan-associated lipoprotein	Cell membrane; Lipoprotein; Membrane; Palmitate; Signal.	M:COG2885	246195.4.peg.76	Membrane Transport null Ton_and_Tol_transport_systems Outer membrane lipoprotein omp16 precursor	K03286	Thought to play a role in bacterial envelope integrity. Very strongly associated with the peptidoglycan (By similarity); Belongs to the OmpA family. Pal subfamily; Contains 1 OmpA-like domain.	1:716:785365	69:3484:246625	1:791:871251	1:776:825450	1:373:433505
PUA1001_00717	1	786125..788119		Poly (ADP-ribose) polymerase	Cytoplasm; Cytoskeleton; Glycosyltransferase; NAD; Nucleus; Phosphoprotein; Polymorphism; Ribonucleoprotein; Transferase.	S:COG2304			K07114	Contains 1 BRCT domain; Contains 1 PARP alpha-helical domain; Contains 1 PARP catalytic domain; Contains 1 VIT domain; Contains 1 VWFA domain.	1:717:786125	69:3485:247385	1:792:872028	1:777:826228	1:372:431450
PUA1001_00718	1	788116..788709	srtA	Sortase A		S:ENOG4111TU0			K07284	KEGG: pia:PI2015_2375 sortase A	1:718:788116	69:3486:249376	1:793:874067	1:778:828246	1:371:430848
PUA1001_00719	1	c(788604..789563)		Probable amino-acid metabolite efflux pump	Amino-acid transport; Cell inner membrane; Cell membrane; Membrane; Repeat; Transmembrane; Transmembrane helix; Transport.	S:ENOG410YMGN	326442.4.peg.603	RNA Metabolism RNA processing and modification Queuosine-Archaeosine_Biosynthesis Permease of the drug/metabolite transporter (DMT) superfamily	K15268	May be an export pump for several amino acids and their metabolites, including cysteine; Belongs to the EamA transporter family; Contains 2 EamA domains.	1:719:788604	69:3487:249864	1:794:874567	1:779:828746	1:370:429952
PUA1001_00720	1	789680..790783	proB	Glutamate 5-kinase	Amino-acid biosynthesis; ATP-binding; Cytoplasm; Kinase; Nucleotide-binding; Proline biosynthesis; Transferase.	E:COG0263	326442.4.peg.604	Amino Acids and Derivatives Proline and 4-hydroxyproline Proline_Synthesis Glutamate 5-kinase (EC 2.7.2.11)	K00931	Catalyzes the transfer of a phosphate group to glutamate to form L-glutamate 5-phosphate; Belongs to the glutamate 5-kinase family; Contains 1 PUA domain.; KEGG: pha:PSHAa0633 glutamate 5-kinase	1:720:789680	69:3488:250941	1:795:875646	1:780:829853	1:369:428771
PUA1001_00721	1	790886..791845		Protein AdrA	Cell membrane; Membrane; Transmembrane; Transmembrane helix.	T:ENOG4111NP5	58051.5.peg.4425	Clustering-based subsystems Chemotaxis, response regulators CBSS-323850.3.peg.3142 diguanylate cyclase (GGDEF domain) with PAS/PAC sensor	K07216|K07212	Contains 1 GGDEF domain.	1:721:790886	69:3489:252147	1:1258:1390455	1:781:831054	1:368:427695
PUA1001_00722	1	791918..792277		hypothetical protein		O:COG0695	391574.12.peg.2219	Stress Response Oxidative stress Glutathione:_Redox_cycle Glutaredoxin	K03354		1:722:791918	69:3490:253179	1:796:876866	1:782:832085	1:367:427279
PUA1001_00723	1	792323..793807	EARS,gltX	Glutamate--tRNA ligase	Aminoacyl-tRNA synthetase; ATP-binding; Cytoplasm; Ligase; Nucleotide-binding; Protein biosynthesis.	J:COG0008	400667.7.peg.3246	Cofactors, Vitamins, Prosthetic Groups, Pigments Tetrapyrroles Heme_and_Siroheme_Biosynthesis Glutamyl-tRNA synthetase (EC 6.1.1.17)	K01885	Catalyzes the attachment of glutamate to tRNA(Glu) in a two-step reaction: glutamate is first activated by ATP to form Glu-AMP and then transferred to the acceptor end of tRNA(Glu); Belongs to the class-I aminoacyl-tRNA synthetase family.; KEGG: prh:LT40_05325 glutamyl-tRNA synthetase	1:723:792323	69:3491:253584	1:797:877265	1:783:832491	1:366:425755
PUA1001_00724	1	c(793903..794301)		hypothetical protein		S:ENOG410YY9Y			K06080		1:724:793903	69:3492:255165	1:799:879226	1:785:834457	1:364:424883
PUA1001_00725	1	794474..795175		hypothetical protein		S:ENOG4111HP1					1:725:794474	69:3493:255736	1:801:880705	1:786:835017	1:362:423095
PUA1001_00726	1	795200..796516	DDX52,ROK1	RNA helicase	ATP-binding; Helicase; Hydrolase; Nucleotide-binding; Nucleus; Ribosome biogenesis; RNA-binding; rRNA processing.	L:ENOG410XQS8	156578.3.peg.753	RNA Metabolism RNA processing and modification ATP-dependent_RNA_helicases,_bacterial ATP-dependent RNA helicase VCA0768	K14779	ATP-binding RNA helicase involved in the biogenesis of 60S ribosomal subunits and is required for the normal formation of 25S and 5.8S rRNAs; Belongs to the DEAD box helicase family. DDX56/DBP9 subfamily; Contains 1 helicase ATP-binding domain; Contains 1 helicase C-terminal domain.; KEGG: dpp:DICPUDRAFT_6001 ATP-dependent RNA helicase DDX52/ROK1	1:726:795200	69:3494:256462	1:802:881584	1:787:835812	1:361:421671
PUA1001_00727	1	796757..797296		hypothetical protein		S:ENOG4111UBD					1:727:796757	69:3495:258021
PUA1001_00728	1	797299..798168	K20974	Histidine kinase	ATP-binding; Glycoprotein; Kinase; Membrane; Nucleotide-binding; Phosphoprotein; Signal; Transferase; Transmembrane; Transmembrane helix; Two-component regulatory system.	T:ENOG410XNMH	311402.9.peg.4711	Stress Response null Bacterial_hemoglobins diguanylate cyclase/phosphodiesterase (GGDEF & EAL domains) with PAS/PAC sensor(s)	K20974	Nonessential protein which may be part of a two- component regulatory system activated by changes in the extracellular environment; Contains 1 histidine kinase domain; Contains 1 response regulatory domain.; KEGG: jab:VN23_19530 two-component system, sensor histidine kinase	1:728:797299	69:3496:258563	1:1699:1875434	1:384:398476	1:726:810493
PUA1001_00729	1	798252..798929		Transcription factor SKN7	DNA-binding; Nucleus; Phosphoprotein; Transcription; Transcription regulation; Two-component regulatory system.	T:ENOG410XNMH	121723.5.peg.1635	Respiration Electron accepting reactions trimethylamine_N-oxide_(TMAO)_reductase Sensor protein torS (EC 2.7.3.-)	K02487|K06596	Transcription factor that is part of a SLN1-YPD1-SKN7 two-component regulatory system, which controls gene expression in response to changes in the osmolarity of the extracellular environment. Under low osmotic conditions, phosphorylated and activated by the phosphorelay intermediate protein YPD1. Also activated in response to oxidative stress, independent on the two- component regulatory system.…	1:729:798252	69:3496:258563	1:3425:3743184	1:3190:3475048	30:3776:23085
PUA1001_00730	1	c(799015..799971)		hypothetical protein		S:ENOG410XPI8	360105.8.peg.78	Carbohydrates One-carbon Metabolism One-carbon_metabolism_by_tetrahydropterines 5,10-methylenetetrahydrofolate reductase (EC 1.5.1.20)			1:730:799015	69:3497:260386	1:805:884227	1:789:838178	1:358:419343
PUA1001_00731	1	800229..803108	pqqL	Putative zinc protease	Hydrolase; Metal-binding; Metalloprotease; Protease; Zinc.	O:COG0612	481448.7.peg.1956	Clustering-based subsystems null CBSS-350688.3.peg.1509 FIG007959: peptidase, M16 family	K07263	Belongs to the peptidase M16 family.; KEGG: psm:PSM_A2418 zinc protease; Metalloendopeptidases	1:731:800229	69:3498:261600	1:806:885434	1:790:839394	1:357:416210
PUA1001_00732	1	c(803162..803269)		hypothetical protein							1:732:803162	69:3499:264531
PUA1001_00733	1	c(803281..803601)		hypothetical protein		K:ENOG410Y0CH					1:733:803281	69:3500:264650	1:807:888429	1:791:842361
PUA1001_00734	1	c(803603..804010)		hypothetical protein		S:ENOG410YRY4					1:734:803603	69:3501:264972	1:808:888754	1:792:842677
PUA1001_00735	1	804173..804298		hypothetical protein							1:735:804173
PUA1001_00736	1	804313..805242	cheBR	Protein-glutamate O-methyltransferase	Cell membrane; Membrane; Transmembrane; Transmembrane helix.	T:ENOG410XNMH	525897.5.peg.1445	Respiration null Formate_hydrogenase Formate hydrogenlyase transcriptional activator	K13924	Contains 1 EAL domain; Contains 1 GGDEF domain; Contains 1 MHYT domain; Contains 1 PAS (PER-ARNT-SIM) domain.; KEGG: alv:Alvin_2318 two-component system, chemotaxis family, CheB/CheR fusion protein	1:736:804313	69:3502:265682	1:3047:3344885	1:793:843388	7:1426:132528
PUA1001_00737	1	805385..806203	cysE	Serine O-acetyltransferase	Acyltransferase; Amino-acid biosynthesis; Cysteine biosynthesis; Cytoplasm; Repeat; Transferase.	E:COG1045	326442.4.peg.616	Miscellaneous Plant-Prokaryote DOE project Conserved_gene_cluster_possibly_involved_in_RNA_metabolism Serine acetyltransferase (EC 2.3.1.30)	K00640	Belongs to the transferase hexapeptide repeat family.; KEGG: pha:PSHAa0645 serine O-acetyltransferase	1:737:805385	69:3503:266754	1:809:889506	1:794:844442	1:356:415194
PUA1001_00738	1	806238..806924		hypothetical protein		S:ENOG410Z2UC					1:738:806238	69:3504:267608	1:810:890360	1:795:845297	1:355:414478
PUA1001_00739	1	c(806921..808252)	xseA	Exodeoxyribonuclease VII	Cytoplasm; Exonuclease; Hydrolase; Nuclease.	L:COG1570	326442.4.peg.618	DNA Metabolism DNA repair DNA_repair,_bacterial Exodeoxyribonuclease VII large subunit (EC 3.1.11.6)	K03601	Bidirectionally degrades single-stranded DNA into large acid-insoluble oligonucleotides, which are then degraded further into small acid-soluble oligonucleotides; Belongs to the XseA family.; KEGG: pha:PSHAa0647 exodeoxyribonuclease VII large subunit	1:739:806921	69:3505:268285	1:811:891042	1:796:845996	1:354:413150
PUA1001_00740	1	808399..809868	IMPDH,guaB	IMP dehydrogenase	Acetylation; CBS domain; GMP biosynthesis; Metal-binding; NAD; Oxidoreductase; Potassium; Purine biosynthesis; Repeat.	F:COG0516|S:COG0517	511693.5.peg.2527	Nucleosides and Nucleotides Purines Purine_conversions Inosine-5'-monophosphate dehydrogenase (EC 1.1.1.205)	K00088	Catalyzes the conversion of inosine 5'-phosphate (IMP) to xanthosine 5'-phosphate (XMP), the first committed and rate- limiting step in the de novo synthesis of guanine nucleotides, and therefore plays an important role in the regulation of cell growth; Belongs to the IMPDH/GMPR family; Contains 2 CBS domains.; KEGG: eco:b2508 IMP dehydrogenase	1:740:808399	69:3506:269775	1:812:892518	1:797:847472	1:353:411545
PUA1001_00741	1	809966..811543	guaA,GMPS	GMP synthase (glutamine-hydrolyzing)	ATP-binding; Glutamine amidotransferase; GMP biosynthesis; Ligase; Nucleotide-binding; Purine biosynthesis.	F:COG0518|F:COG0519	326442.4.peg.620	Nucleosides and Nucleotides Purines Purine_conversions GMP synthase [glutamine-hydrolyzing] (EC 6.3.5.2)	K01951	Catalyzes the synthesis of GMP from XMP; Contains 1 glutamine amidotransferase type-1 domain; Contains 1 GMPS ATP-PPase (ATP pyrophosphatase) domain.; KEGG: pha:PSHAa0649 GMP synthase (glutamine-hydrolysing)	1:741:809966	69:3507:271342	1:813:894090	1:798:849040	1:352:409865
PUA1001_00743	1	811840..812157		hypothetical protein		S:ENOG410ZD8Z					1:743:811840	69:3509:273216	1:815:895964	1:801:852905	1:350:409263
PUA1001_00744	1	812189..812611	rimI	[Ribosomal protein S18]-alanine N-acetyltransferase	Acyltransferase; Cytoplasm; Transferase.	S:COG0456	270374.3.peg.915	Clustering-based subsystems null Bacterial_RNA-metabolizing_Zn-dependent_hydrolases Ribosomal-protein-S18p-alanine acetyltransferase (EC 2.3.1.-)	K03789	This enzyme acetylates the N-terminal alanine of a ribosomal protein S18; Belongs to the acetyltransferase family. RimI subfamily; Contains 1 N-acetyltransferase domain.; KEGG: pseo:OM33_14670 (ribosomal protein S18)-alanine N-acetyltransferase	1:744:812189	69:3510:273565	1:816:896256	1:802:853197	1:349:408809
PUA1001_00745	1	c(812640..815300)		Histidine protein kinase SLN1	ATP-binding; Cell membrane; Cell wall biogenesis/degradation; Coiled coil; Glycoprotein; Kinase; Magnesium; Membrane; Metal-binding; Nucleotide-binding; Phosphoprotein; Stress response; Transferase; Transmembrane; Transmembrane helix; Two-component regulatory system; Virulence.	T:ENOG410XNMH	457396.3.peg.2951	Potassium metabolism null Potassium_homeostasis Osmosensitive K+ channel histidine kinase KdpD (EC 2.7.3.-)	K03406	Histidine kinase involved in a two-component signaling pathway that regulates cell wall mannan biosynthesis. Part of the bifurcated SLN1-YPD1-SKN7/SSK1 two-component regulatory system, which controls activity of the HOG1 pathway and gene expression in response to oxidative stress and probably also to changes in the osmolarity of the extracellular environment. Plays a role in the regulation of alt…	1:745:812640	69:3511:274017	1:817:896799	1:803:853688	1:348:406069
PUA1001_00746	1	815725..817314		Peptide chain release factor	Cytoplasm; GTP-binding; Nucleotide-binding; Protein biosynthesis.	J:COG4108	326442.4.peg.626	Protein Metabolism Protein biosynthesis Translation_termination_factors_bacterial Peptide chain release factor 3	K02837	Increases the formation of ribosomal termination complexes and stimulates activities of RF-1 and RF-2. It binds guanine nucleotides and has strong preference for UGA stop codons. It may interact directly with the ribosome. The stimulation of RF- 1 and RF-2 is significantly reduced by GTP and GDP, but not by GMP; Belongs to the TRAFAC class translation factor GTPase superfamily. Classic translatio…	1:746:815725	69:3512:277102	1:818:900318	1:804:856850	1:343:398683
PUA1001_00747	1	817377..819119	RARS,argS	Arginine--tRNA ligase	Aminoacyl-tRNA synthetase; ATP-binding; Cytoplasm; Ligase; Nucleotide-binding; Protein biosynthesis.	J:COG0018	326442.4.peg.627	Protein Metabolism Protein biosynthesis tRNA_aminoacylation,_Arg Arginyl-tRNA synthetase (EC 6.1.1.19)	K01887	Belongs to the class-I aminoacyl-tRNA synthetase family.; KEGG: hhs:HHS_05910 arginyl-tRNA synthetase	1:747:817377	69:3513:278754	1:819:901967	1:805:858502	1:342:396880
PUA1001_00748	1	819570..820208	pdxH,PNPO	Pyridoxal 5'-phosphate synthase	Flavoprotein; FMN; Oxidoreductase; Pyridoxine biosynthesis.	H:COG0259	312309.3.peg.3150	Cofactors, Vitamins, Prosthetic Groups, Pigments Pyridoxine Pyridoxin_(Vitamin_B6)_Biosynthesis Pyridoxamine 5'-phosphate oxidase (EC 1.4.3.5)	K00275	Catalyzes the oxidation of either pyridoxine 5'- phosphate (PNP) or pyridoxamine 5'-phosphate (PMP) into pyridoxal 5'-phosphate (PLP); Belongs to the pyridoxamine 5'-phosphate oxidase family.; KEGG: vcy:IX92_23810 pyridoxamine 5'-phosphate oxidase	1:748:819570	69:3514:280947	1:820:904138	1:806:860732	1:341:395779
PUA1001_00749	1	820230..820997	tatD	Uncharacterized metal-dependent hydrolase YjjV	Hydrolase; Metal-binding.	L:COG0084	326442.4.peg.629	DNA Metabolism null YcfH Putative deoxyribonuclease YjjV	K03424	Belongs to the TatD-type hydrolase family.; KEGG: eau:DI57_15385 TatD DNase family protein; Endodeoxyribonucleases producing 5'-phosphomonoesters	1:749:820230	69:3515:281607	1:821:904798	1:807:861383	1:340:394990
PUA1001_00750	1	c(820964..821584)		hypothetical protein		S:COG3726			K07186		1:750:820964	69:3516:282341	1:822:905532	1:808:862117	1:339:394403
PUA1001_00751	1	821733..822752	serB,PSPH	Phosphoserine phosphatase	Amino-acid biosynthesis; Hydrolase; Magnesium; Metal-binding; Serine biosynthesis.	E:COG0560	156578.3.peg.775	Amino Acids and Derivatives Alanine, serine, and glycine Glycine_and_Serine_Utilization Phosphoserine phosphatase (EC 3.1.3.3)	K01079	Catalyzes the dephosphorylation of phosphoserine (P- Ser); Belongs to the SerB family.; KEGG: pbw:D172_004485 phosphoserine phosphatase	1:751:821733	69:3517:283110	1:823:906305	1:809:862891	1:338:393222
PUA1001_00752	1	c(822788..825265)		hypothetical protein		S:ENOG411072I					1:752:822788	69:3518:284155	1:824:907354	1:810:863937	1:337:390724
PUA1001_00753	1	825624..827009		DNA repair protein RadA like protein	ATP-binding; DNA damage; DNA repair; DNA-binding; Metal-binding; Nucleotide-binding; Zinc; Zinc-finger.	O:COG1066	326442.4.peg.633	DNA Metabolism DNA repair DNA_repair,_bacterial DNA repair protein RadA	K04485	May play a role in the repair of endogenous alkylation damage; Belongs to the RecA family. RadA subfamily.	1:753:825624	69:3519:286991	1:825:910194	1:811:866776	1:336:388974
PUA1001_00754	1	827085..828017		hypothetical protein		S:ENOG410Y0VS					1:754:827085	69:3520:288452	1:826:911655	1:812:868237	1:335:387966
PUA1001_00755	1	c(828104..829333)	serA,PHGDH	Phosphoglycerate dehydrogenase	Amino-acid biosynthesis; NAD; Oxidoreductase; Serine biosynthesis.	E:COG0111	326442.4.peg.636	Amino Acids and Derivatives Alanine, serine, and glycine Glycine_and_Serine_Utilization D-3-phosphoglycerate dehydrogenase (EC 1.1.1.95)	K00058	Belongs to the D-isomer specific 2-hydroxyacid dehydrogenase family; Contains 1 ACT domain.; KEGG: pha:PSHAa0666 D-3-phosphoglycerate dehydrogenase / 2-oxoglutarate reductase	1:755:828104	69:3521:289461	1:2739:3018252	1:813:869260	29:3654:1380
PUA1001_00756	1	c(829343..829996)	rpiA	Ribose-5-phosphate isomerase	Acetylation; Cytoplasm; Isomerase; Phosphoprotein.	G:COG0120	511693.5.peg.2900	Carbohydrates CO2 fixation Calvin-Benson_cycle Ribose 5-phosphate isomerase A (EC 5.3.1.6)	K01807	Catalyzes the reversible conversion of ribose-5- phosphate to ribulose 5-phosphate; Belongs to the ribose 5-phosphate isomerase family.; KEGG: eco:b2914 ribose 5-phosphate isomerase A	1:756:829343	69:3522:290700	1:2738:3017589	1:814:870499	29:3655:2619
PUA1001_00757	1	c(830050..830646)	MTHFS	5-formyltetrahydrofolate cyclo-ligase	ATP-binding; Ligase; Nucleotide-binding.	H:COG0212	156578.3.peg.781	Cofactors, Vitamins, Prosthetic Groups, Pigments Folate and pterines Folate_Biosynthesis 5-formyltetrahydrofolate cyclo-ligase (EC 6.3.3.2)	K01934	Involved in the removal of 5-formyltetrahydrofolate. In vitro, it is a potent inhibitor of various folate-dependent enzymes in the C1 metabolism network and in vivo it might function as a folate storage. 5-formyltetrahydrofolate is also used as an antifolate rescue agent in cancer chemotherapy. Catalyzes the irreversible ATP-dependent transformation of 5- formyltetrahydrofolate (5-CHO-THF) to for…	1:757:830050	69:3523:291407	1:2737:3016939	1:815:871190	29:3656:3326
PUA1001_00758	1	c(830667..831215)		hypothetical protein		S:ENOG410YGXP					1:758:830667	69:3524:292024	1:2736:3016372	1:816:871805	29:3657:3941
PUA1001_00759	1	c(831379..832530)	metK	Methionine adenosyltransferase	ATP-binding; Cobalt; Cytoplasm; Magnesium; Metal-binding; Nucleotide-binding; One-carbon metabolism; Potassium; Transferase.	H:COG0192	511693.5.peg.2927	Amino Acids and Derivatives Lysine, threonine, methionine, and cysteine Methionine_Degradation S-adenosylmethionine synthetase (EC 2.5.1.6)	K00789	Catalyzes the formation of S-adenosylmethionine from methionine and ATP. The overall synthetic reaction is composed of two sequential steps, AdoMet formation and the subsequent tripolyphosphate hydrolysis which occurs prior to release of AdoMet from the enzyme; Belongs to the AdoMet synthase family.; KEGG: eco:b2942 S-adenosylmethionine synthetase	1:759:831379	69:3525:292736	1:2734:3012844	1:817:872517	29:3658:4665
PUA1001_00760	1	832836..834827	tktA,tktB	Transketolase	Acetylation; Calcium; Magnesium; Metal-binding; Thiamine pyrophosphate; Transferase.	G:COG0021	511693.5.peg.2921	Carbohydrates CO2 fixation Calvin-Benson_cycle Transketolase (EC 2.2.1.1)	K00615	Catalyzes the reversible transfer of a two-carbon ketol group from sedoheptulose-7-phosphate to glyceraldehyde-3- phosphate, producing xylulose-5-phosphate and ribose-5-phosphate. Catalyzes the transfer of a two-carbon ketol group from a ketose donor to an aldose acceptor, via a covalent intermediate with the cofactor thiamine pyrophosphate; Belongs to the transketolase family.; KEGG: eco:b2935 t…	1:760:832836	69:3526:294193	1:2733:3010548	1:818:873973	29:3659:6121
PUA1001_00761	1	835175..835489	ppnP	Purine-nucleoside phosphorylase		S:COG3123	640131.3.peg.4007	Clustering-based subsystems null CBSS-562.2.peg.5158_SK3_including Cytoplasmic protein YaiE	K09913	Belongs to the UPF0345 family.; KEGG: sdn:Sden_1472 purine/pyrimidine-nucleoside phosphorylase	1:761:835175	69:3527:296449	1:2732:3010049	1:819:876292	29:3660:8297
PUA1001_00762	1	835661..836017		Ribosome hibernation promoting factor	Translation regulation.	J:COG1544	546231.4.peg.69	Protein Metabolism Protein biosynthesis Ribosome_activity_modulation Ribosome hibernation protein YhbH	K05808	During stationary phase, promotes and stabilizes dimerization of 70S ribosomes, leading to the formation of inactive 100S ribosomes; Belongs to the Hpf/RaiA ribosome-associated protein family. Hpf subfamily.	1:762:835661	69:3528:296944	1:2731:3009515	1:820:876787	29:3661:8789
PUA1001_00763	1	836160..837395		uncharacterized protein	Cell membrane; Membrane; Transmembrane; Transmembrane helix.	P:COG1914	59931.3.peg.326	Membrane Transport null Transport_of_Manganese Manganese transport protein MntH			1:763:836160	69:3529:297443	1:2730:3008140	1:821:877283	29:3662:9216
PUA1001_00764	1	837467..837922	yedL	Uncharacterized N-acetyltransferase YsnE	Acyltransferase; Transferase.	S:ENOG4111PVH			K03829	Belongs to the acetyltransferase family; Contains 1 N-acetyltransferase domain.; KEGG: psm:PSM_A2386 putative acetyltransferase; Transferring groups other than amino-acyl groups	1:764:837467	69:3530:298750		1:822:878590	29:3663:10595
PUA1001_00765	1	838110..838910		hypothetical protein							1:765:838110
PUA1001_00766	1	c(839163..840350)		hypothetical protein		S:COG3825	331272.3.peg.471	Nucleosides and Nucleotides Pyrimidines pyrimidine_conversions Thioredoxin reductase (EC 1.8.1.9)	K09989		1:766:839163	69:3534:301608	1:2716:2996762	1:824:879669	29:3667:12659
PUA1001_00767	1	c(840352..841200)		hypothetical protein		S:COG0714	391735.5.peg.4157	Respiration null Carbon_monoxide_dehydrogenase_maturation_factors carbon monoxide dehydrogenase D protein			1:767:840352	69:3535:302797	1:2715:2995912	1:825:880858	29:3669:14112
PUA1001_00768	1	c(841253..841477)		hypothetical protein		S:COG4728			K09705		1:768:841253	69:3536:303698	1:2714:2995620	1:826:881759	29:3670:15010
PUA1001_00769	1	841538..842017		hypothetical protein		S:ENOG4111NBC					1:769:841538	69:3537:303983	1:2713:2995080	1:827:882002	29:3671:15310
PUA1001_00770	1	842092..842724		hypothetical protein		S:ENOG4111UB1					1:770:842092	69:3538:304537	1:2712:2994370	1:828:882598	29:3672:15865
PUA1001_00771	1	842764..843051		Cell division protein FtsB	Cell cycle; Cell division; Cell inner membrane; Cell membrane; Coiled coil; Membrane; Transmembrane; Transmembrane helix.	D:COG2919	156578.3.peg.795	Cell Division and Cell Cycle null Bacterial_Cytoskeleton Cell division protein FtsB	K05589	Essential cell division protein. May link together the upstream cell division proteins, which are predominantly cytoplasmic, with the downstream cell division proteins, which are predominantly periplasmic; Belongs to the FtsB family.	1:771:842764	69:3539:305210	1:2711:2994045	1:829:883262	29:3673:16538
PUA1001_00772	1	843041..843742	ispD	2-C-methyl-D-erythritol 4-phosphate cytidylyltransferase	Isoprene biosynthesis; Nucleotidyltransferase; Transferase.	I:COG1211	156578.3.peg.796	Fatty Acids, Lipids, and Isoprenoids Isoprenoids Isoprenoid_Biosynthesis 2-C-methyl-D-erythritol 4-phosphate cytidylyltransferase (EC 2.7.7.60)	K00991	Catalyzes the formation of 4-diphosphocytidyl-2-C- methyl-D-erythritol from CTP and 2-C-methyl-D-erythritol 4- phosphate (MEP); Belongs to the IspD family.; KEGG: vsp:VS_2605 2-C-methyl-D-erythritol 4-phosphate cytidylyltransferase	1:772:843041	69:3540:305487	1:2710:2993354	1:830:883539	29:3674:16815
PUA1001_00773	1	843739..844236	ispF	2-C-methyl-D-erythritol 2,4-cyclodiphosphate synthase	Isoprene biosynthesis; Lyase; Metal-binding; Multifunctional enzyme; Nucleotidyltransferase; Transferase.	I:COG0245	469602.3.peg.146	Fatty Acids, Lipids, and Isoprenoids Isoprenoids Isoprenoid_Biosynthesis 2-C-methyl-D-erythritol 2,4-cyclodiphosphate synthase (EC 4.6.1.12)	K01770	Bifunctional enzyme that catalyzes the formation of 4- diphosphocytidyl-2-C-methyl-D-erythritol from CTP and 2-C-methyl- D-erythritol 4-phosphate (MEP) (IspD), and catalyzes the conversion of 4-diphosphocytidyl-2-C-methyl-D-erythritol 2- phosphate (CDP-ME2P) to 2-C-methyl-D-erythritol 2,4- cyclodiphosphate (ME-CPP) with a corresponding release of cytidine 5-monophosphate (CMP) (IspF); In the N-te…	1:773:843739	69:3541:306185	1:2709:2992860	1:831:884237	29:3675:17513
PUA1001_00774	1	844233..845285	truD,PUS7	tRNA pseudouridine(13) synthase	Isomerase; tRNA processing.	S:COG0585	326442.4.peg.656	RNA Metabolism RNA processing and modification tRNA_processing tRNA pseudouridine 13 synthase (EC 4.2.1.-)	K06176	Responsible for synthesis of pseudouridine from uracil- 13 in transfer RNAs; Belongs to the pseudouridine synthase TruD family; Contains 1 TRUD domain.; KEGG: plu:plu0715 tRNA pseudouridine13 synthase	1:774:844233	69:3542:306679	1:2708:2991811	1:832:884731	29:3676:18007
PUA1001_00775	1	845266..846030	surE	5'-nucleotidase	Cytoplasm; Hydrolase; Metal-binding; Nucleotide-binding.	F:COG0496	400667.7.peg.2476	Cofactors, Vitamins, Prosthetic Groups, Pigments Folate and pterines Folate_Biosynthesis 5-nucleotidase SurE (EC 3.1.3.5)	K03787	Nucleotidase that shows phosphatase activity on nucleoside 5'-monophosphates; Belongs to the SurE nucleotidase family.; KEGG: eco:b2744 5'-nucleotidase	1:775:845266	69:3543:307712	1:2707:2991066	1:833:885761	29:3677:19040
PUA1001_00776	1	846020..846658	pcm	Protein-L-isoaspartate(D-aspartate) O-methyltransferase	Cytoplasm; Methyltransferase; S-adenosyl-L-methionine; Transferase.	O:COG2518	326442.4.peg.658	RNA Metabolism RNA processing and modification tRNA_modification_Archaea Protein-L-isoaspartate O-methyltransferase (EC 2.1.1.77)	K00573	Catalyzes the methyl esterification of L-isoaspartyl residues in peptides and proteins that result from spontaneous decomposition of normal L-aspartyl and L-asparaginyl residues. It plays a role in the repair and/or degradation of damaged proteins; Belongs to the methyltransferase superfamily. L- isoaspartyl/D-aspartyl protein methyltransferase family.; KEGG: pha:PSHAa0688 protein-L-isoaspartate(…	1:776:846020	69:3544:308466	1:2706:2990438	1:834:886515	29:3678:19794
PUA1001_00777	1	846668..847246	bcrC	Undecaprenyl-diphosphate phosphatase		S:COG1238			K19302	KEGG: tjr:TherJR_0518 undecaprenyl-diphosphatase	1:777:846668	69:3545:309114	1:2705:2989850	1:835:887163	29:3679:20442
PUA1001_00778	1	847288..848112		Murein hydrolase activator NlpD	Cell cycle; Cell division; Cell inner membrane; Cell membrane; Lipoprotein; Membrane; Palmitate; Repeat; Signal.	M:COG0739	511693.5.peg.2848	Clustering-based subsystems Clustering-based subsystems Putative_diaminopropionate_ammonia-lyase_cluster Uncharacterized lipoprotein YgeR precursor	K06194	Activator of the cell wall hydrolase AmiC. Required for septal murein cleavage and daughter cell separation during cell division; Belongs to the E.coli NlpD/Haemophilus LppB family; Contains 1 LysM repeat.	1:778:847288	69:3546:309734	1:2704:2988984	1:836:887783	29:3680:21062
PUA1001_00779	1	848148..849122		RNA polymerase sigma factor	Cytoplasm; DNA-binding; Sigma factor; Stress response; Transcription; Transcription regulation.	K:COG0568	326442.4.peg.661	RNA Metabolism Transcription Transcription_initiation,_bacterial_sigma_factors RNA polymerase sigma factor RpoS	K03087	Sigma factors are initiation factors that promote the attachment of RNA polymerase to specific initiation sites and are then released. This sigma factor is the master transcriptional regulator of the stationary phase and the general stress response. Controls, positively or negatively, the expression of several hundred genes, which are mainly involved in metabolism, transport, regulation and stres…	1:779:848148	69:3547:310594	1:2703:2987974	1:837:888643	29:3681:21922
PUA1001_00780	1	c(849208..851790)		DNA mismatch repair protein MutS	ATP-binding; DNA damage; DNA repair; DNA-binding; Nucleotide-binding.	L:COG0249	326442.4.peg.662	DNA Metabolism DNA repair DNA_repair,_bacterial_MutL-MutS_system DNA mismatch repair protein MutS	K03555	This protein is involved in the repair of mismatches in DNA. It is possible that it carries out the mismatch recognition step. This protein has a weak ATPase activity; Belongs to the DNA mismatch repair MutS family.	1:780:849208	69:3548:311637	1:2702:2985297	1:838:889748	29:3682:22988
PUA1001_00781	1	851812..852303	pncC	Nicotinamide-nucleotide amidase		S:COG1546	326442.4.peg.663	Cofactors, Vitamins, Prosthetic Groups, Pigments NAD and NADP NAD_and_NADP_cofactor_biosynthesis_global C-terminal domain of CinA type S homolog	K03743	Belongs to the CinA family.; KEGG: pha:PSHAa0693 nicotinamide-nucleotide amidase	1:781:851812	69:3549:314241	1:2701:2984787	1:839:892352	29:3683:25595
PUA1001_00782	1	852369..853412		Protein RecA	ATP-binding; Cytoplasm; DNA damage; DNA recombination; DNA repair; DNA-binding; Nucleotide-binding; SOS response.	L:COG0468	511693.5.peg.2689	DNA Metabolism DNA replication DNA-replication RecA protein	K03553	Can catalyze the hydrolysis of ATP in the presence of single-stranded DNA, the ATP-dependent uptake of single-stranded DNA by duplex DNA, and the ATP-dependent hybridization of homologous single-stranded DNAs. It interacts with LexA causing its activation and leading to its autocatalytic cleavage. Belongs to the RecA family.	1:782:852369	69:3550:314798	1:2700:2983675	1:840:892909	29:3684:26151
PUA1001_00783	1	c(853675..855798)		Ferripyoverdine receptor	Cell outer membrane; Ion transport; Iron; Iron transport; Membrane; Receptor; Signal; TonB box; Transmembrane; Transmembrane beta strand; Transport.	P:COG4773	391008.3.peg.1345	Membrane Transport null Ton_and_Tol_transport_systems TonB-dependent siderophore receptor	K16088	Receptor for the siderophore ferripyoverdine. Belongs to the TonB-dependent receptor family.	1:783:853675	69:3551:316111	1:2699:2981278	1:841:894436	29:3685:27450
PUA1001_00784	1	c(856034..857203)		hypothetical protein		S:ENOG410XNS5					1:784:856034	69:3552:318471	1:2698:2979843	1:842:896984	29:3686:29827
PUA1001_00785	1	857639..859579	ACSS,acs	Acetate--CoA ligase	Acetylation; ATP-binding; Ligase; Magnesium; Metal-binding; Nucleotide-binding.	I:COG0365	156578.3.peg.809	Carbohydrates Central carbohydrate metabolism Pyruvate_metabolism_II:_acetyl-CoA,_acetogenesis_from_pyruvate Acetyl-coenzyme A synthetase (EC 6.2.1.1)	K01895	Catalyzes the conversion of acetate into acetyl-CoA (AcCoA), an essential intermediate at the junction of anabolic and catabolic pathways. AcsA undergoes a two-step reaction. In the first half reaction, AcsA combines acetate with ATP to form acetyl-adenylate (AcAMP) intermediate. In the second half reaction, it can then transfer the acetyl group from AcAMP to the sulfhydryl group of CoA, forming …	1:785:857639	69:3553:320078	1:2697:2977462	1:843:898594	29:3687:31436
PUA1001_00786	1	859675..860328		Glycerol metabolism activator	Activator; DNA-binding; Glycerol metabolism; Phosphoprotein; Transcription; Transcription regulation; Two-component regulatory system.	T:COG2197	469615.3.peg.728	Protein Metabolism Protein processing and modification Peptide_methionine_sulfoxide_reductase Two-component response regulator yesN, associated with MetSO reductase	K07720	Positive activator for glycerol metabolism. Contains 1 HTH luxR-type DNA-binding domain; Contains 1 response regulatory domain.	1:786:859675	69:3554:322114	1:2696:2976707	1:844:900639	29:3688:33481
PUA1001_00787	1	860700..862289		p-aminobenzoyl-glutamate transport protein	Amino-acid transport; Cell inner membrane; Cell membrane; Membrane; Transmembrane; Transmembrane helix; Transport.	H:COG2978	156578.3.peg.811	Virulence, Disease and Defense Resistance to antibiotics and toxic compounds Multidrug_Resistance_Efflux_Pumps Multidrug efflux pump component MtrF	K12942	Essential for aminobenzoyl-glutamate utilization. It catalyzes the concentration-dependent uptake of p-aminobenzoyl- glutamate (PABA-GLU) into the cell and allows accumulation of PABA-GLU to a concentration enabling AbgAB to catalyze cleavage into p-aminobenzoate and glutamate. It seems also to increase the sensitivity to low levels of aminobenzoyl-glutamate. May actually serve physiologically as…	1:787:860700	69:3555:323139	1:2455:2697877	1:845:901474	18:2592:65378
PUA1001_00788	1	c(862379..863218)	purU	Formyltetrahydrofolate deformylase	Hydrolase; One-carbon metabolism; Purine biosynthesis.	F:COG0788	156578.3.peg.3699	Carbohydrates One-carbon Metabolism One-carbon_metabolism_by_tetrahydropterines Formyltetrahydrofolate deformylase (EC 3.5.1.10)	K01433	Catalyzes the hydrolysis of 10-formyltetrahydrofolate (formyl-FH4) to formate and tetrahydrofolate (FH4); Belongs to the PurU family; Contains 1 ACT domain.; KEGG: pha:PSHAa0701 formyltetrahydrofolate deformylase	1:788:862379	69:3556:324818	1:2695:2975686	1:846:903145	29:3689:34232
PUA1001_00789	1	c(863404..865290)		hypothetical protein		S:ENOG410ZG06					1:789:863404	69:3557:325845	1:2694:2973595	1:847:904156	29:3690:35268
PUA1001_00790	1	865478..866455	topA	DNA topoisomerase	DNA-binding; Isomerase; Topoisomerase; Virion.	L:COG3569	314225.3.peg.1360	DNA Metabolism DNA replication DNA_topoisomerases,_Type_I,_ATP-independent DNA topoisomerase IB (poxvirus type) (EC 5.99.1.2)	K03168	Releases the supercoiling and torsional tension of DNA introduced during the DNA replication and transcription by transiently cleaving and rejoining one strand of the DNA duplex. Introduces a single-strand break via transesterification at a target site in duplex DNA. The scissile phosphodiester is attacked by the catalytic tyrosine of the enzyme, resulting in the formation of a DNA-(3'-phosphotyr…	1:790:865478	69:3558:327921	1:2693:2972403	1:848:906353	29:3691:37468
PUA1001_00791	1	866664..867989		Putative L,D-transpeptidase	Cell shape; Cell wall biogenesis/degradation; Glycosyltransferase; Hydrolase; Membrane; Peptidoglycan synthesis; Transferase; Transmembrane; Transmembrane helix.	S:COG2989	377628.11.peg.2892	Cell Wall and Capsule null Peptidoglycan_Crosslinking_of_Peptide_Stems L,D-transpeptidase YcbB	K21470	Belongs to the YkuD family.	1:791:866664	69:3560:329112		1:849:907541	29:3692:38656
PUA1001_00792	1	868001..868999		hypothetical protein		S:ENOG4111FHH					1:792:868001	69:3561:330449		1:850:908878	29:3693:39993
PUA1001_00793	1	c(869058..870422)		hypothetical protein		S:COG4267			K21012		1:793:869058	69:3562:331499	1:2692:2970990	1:852:910370	29:3694:41270
PUA1001_00794	1	c(870410..871927)		hypothetical protein		M:COG0438	266264.9.peg.4571	Clustering-based subsystems Biosynthesis of galactoglycans and related lipopolysacharides CBSS-258594.1.peg.3339 Glycosyltransferase	K21011		1:794:870410	69:3563:332851	1:2691:2969485	1:853:911722	29:3695:42622
PUA1001_00795	1	c(871920..872903)		hypothetical protein		S:ENOG4111RPP			K21010		1:795:871920	69:3564:334361	1:2690:2968509	1:854:913229	29:3696:44132
PUA1001_00796	1	c(872896..874197)		hypothetical protein		S:ENOG410YFT9			K21009		1:796:872896	69:3565:335337	1:2689:2967214	1:855:914212	29:3697:45112
PUA1001_00797	1	c(874194..874709)		hypothetical protein		S:ENOG4111MBC			K21008		1:797:874194	69:3566:336635	1:2688:2966702	1:856:915507	29:3698:46407
PUA1001_00798	1	c(874724..878005)		hypothetical protein		S:ENOG410XZ6U			K21007		1:798:874724	69:3567:337165	1:2687:2963406	1:857:916038	29:3699:46937
PUA1001_00799	1	c(878005..880716)		hypothetical protein		S:COG3868			K21006		1:799:878005	69:3568:340446	1:2686:2960698	1:858:919319	29:3700:50224
PUA1001_00800	1	c(881054..882043)	ydaM	Diguanylate cyclase	Cell membrane; Membrane; Transmembrane; Transmembrane helix.	T:ENOG410XNMH	649639.3.peg.560	Stress Response null Bacterial_hemoglobins diguanylate cyclase/phosphodiesterase (GGDEF & EAL domains) with PAS/PAC sensor(s)	K21088	Contains 1 GGDEF domain.; KEGG: ent:Ent638_2147 diguanylate cyclase	1:800:881054	69:3569:343495	1:860:947884	1:2544:2784767	1:301:351818
PUA1001_00801	1	c(882302..882685)		hypothetical protein		S:ENOG410YMB0					1:801:882302	69:3570:344687	1:861:949058	1:2543:2784133	1:300:351253
PUA1001_00802	1	c(882703..885957)		Transcriptional activator CadC	Activator; Cell membrane; DNA-binding; Membrane; Transcription; Transcription regulation; Transmembrane; Transmembrane helix; Two-component regulatory system.	K:COG3710|S:COG0457	234267.9.peg.2958	Regulation and Cell signaling null cAMP_signaling_in_bacteria Adenylate cyclase (EC 4.6.1.1)	K03765	Required for Pcad induction, a promoter upstream of cadBA that is responsible for the pH-regulated expression of CadA and CadB. Probably acts as an activating transcription factor; Contains 1 OmpR/PhoB-type DNA-binding domain.	1:802:882703	69:3571:345094	1:862:949459	1:2542:2780855	1:299:347978
PUA1001_00803	1	c(886114..886944)		Uncharacterized MscS family protein	Cell membrane; Membrane; Transmembrane; Transmembrane helix.	M:COG0668	156578.3.peg.2986	Potassium metabolism null Potassium_homeostasis Potassium efflux system KefA protein	K03442	Belongs to the MscS (TC 1.A.23) family.	1:803:886114	69:3572:348503	1:863:952884	1:2541:2779591	1:298:346970
PUA1001_00804	1	c(886982..887701)		uncharacterized protein	Cell membrane; Membrane; Transmembrane; Transmembrane helix.	M:COG1346	326442.4.peg.684	Regulation and Cell signaling Programmed Cell Death and Toxin-antitoxin Systems Murein_hydrolase_regulation_and_cell_death LrgA-associated membrane protein LrgB	K05339	Belongs to the YohK (E.coli)/YwbG (IPA-22R) (B.subtilis) family.	1:804:886982	69:3573:349371	1:864:953759	1:2540:2778832	1:297:346188
PUA1001_00805	1	c(887694..888050)		UPF0299 membrane protein	Cell inner membrane; Cell membrane; Membrane; Transmembrane; Transmembrane helix.	S:COG1380	156578.3.peg.2989	Regulation and Cell signaling Programmed Cell Death and Toxin-antitoxin Systems Murein_hydrolase_regulation_and_cell_death Antiholin-like protein LrgA	K06518	Belongs to the UPF0299 family.	1:805:887694	69:3574:350083	1:865:954495	1:2539:2778486	1:296:345842
PUA1001_00806	1	c(888151..888942)	paaG	2-(1,2-epoxy-1,2-dihydrophenyl)acetyl-CoA isomerase	Cytoplasm; Fatty acid metabolism; Isomerase; Lipid degradation; Lipid metabolism; Lyase; Multifunctional enzyme; NAD; Oxidoreductase.	I:ENOG410XTHX	400667.7.peg.562	Carbohydrates Fermentation Butanol_Biosynthesis Enoyl-CoA hydratase (EC 4.2.1.17)	K15866	Catalyzes the formation of a hydroxyacyl-CoA by addition of water on enoyl-CoA. Also exhibits 3-hydroxyacyl-CoA epimerase and 3-hydroxyacyl-CoA dehydrogenase activities; In the N-terminal sectio; belongs to the enoyl-CoA hydratase/isomerase family; In the central sectio; belongs to the 3-hydroxyacyl- CoA dehydrogenase family.; KEGG: spmi:K663_20453 2-(1,2-epoxy-1,2-dihydrophenyl)acetyl-CoA isomer…	1:806:888151	69:3575:350525	1:866:954920	1:2538:2777622	1:295:344979
PUA1001_00807	1	889186..889506		UPF0263 protein		S:COG3099			K09901	Belongs to the UPF0263 family.	1:807:889186	69:3576:351560	1:867:956079	1:2537:2776957	1:294:344291
PUA1001_00808	1	889548..890363		hypothetical protein		M:ENOG411257T					1:808:889548	69:3577:351922	1:868:956442	1:2536:2776101	1:293:343436
PUA1001_00809	1	890389..890877		hypothetical protein		S:ENOG41123M5					1:809:890389	69:3578:352762	1:869:957280	1:2535:2775588	1:292:342928
PUA1001_00810	1	c(890915..891400)	slyD	Peptidylprolyl isomerase	Chaperone; Cytoplasm; Isomerase; Metal-binding; Nickel; Rotamase.	O:COG1047	326442.4.peg.786	Protein Metabolism Protein folding Peptidyl-prolyl_cis-trans_isomerase FKBP-type peptidyl-prolyl cis-trans isomerase SlyD (EC 5.2.1.8)	K03775	Folding helper with both chaperone and peptidyl-prolyl cis-trans isomerase (PPIase) activities. Chaperone activity prevents aggregation of unfolded or partially folded proteins and promotes their correct folding. PPIases catalyze the cis-trans isomerization of Xaa-Pro bonds of peptides, which accelerates slow steps of protein folding and thus shortens the lifetime of intermediates. Both strategie…	1:810:890915	69:3579:353289	1:870:957804	1:2534:2775064	1:291:342401
PUA1001_00811	1	c(891413..892324)		tRNA-modifying protein YgfZ	Cytoplasm; Folate-binding; tRNA processing.	S:COG0354			K06980	Folate-binding protein involved in regulating the level of ATP-DnaA and in the modification of some tRNAs. It is probably a key factor in regulatory networks that act via tRNA modification, such as initiation of chromosomal replication; Belongs to the tRNA-modifying YgfZ family.	1:811:891413	69:3580:353787	1:871:958302	1:2533:2774140	1:290:341477
PUA1001_00812	1	892486..892737		uncharacterized protein		S:COG2938			K09159	Belongs to the CptB antitoxin family.	1:812:892486	69:3581:354860	1:872:959378	1:2532:2773724	1:289:341061
PUA1001_00813	1	892808..893149		hypothetical protein		S:ENOG410YYQM					1:813:892808	69:3582:355287	1:873:959685	1:2531:2773312	1:288:340649
PUA1001_00814	1	c(893124..894734)	nadB	L-aspartate oxidase	Cytoplasm; FAD; Flavoprotein; Oxidoreductase; Pyridine nucleotide biosynthesis.	H:COG0029	326442.4.peg.790	Cofactors, Vitamins, Prosthetic Groups, Pigments NAD and NADP NAD_regulation L-aspartate oxidase (EC 1.4.3.16)	K00278	Catalyzes the oxidation of L-aspartate to iminoaspartate. Belongs to the FAD-dependent oxidoreductase 2 family. NadB subfamily.; KEGG: pha:PSHAa0725 L-aspartate oxidase	1:814:893124	69:3583:355498	1:874:960016	1:2530:2771727	1:287:339064
PUA1001_00815	1	894922..895563		ECF RNA polymerase sigma-E factor	Cytoplasm; DNA-binding; Sigma factor; Stress response; Transcription; Transcription regulation.	K:COG1595	326442.8.peg.689	Cell Wall and Capsule Capsular and extracellular polysacchrides Alginate_metabolism RNA polymerase sigma-H factor AlgT	K03088	Sigma factors are initiation factors that promote the attachment of RNA polymerase (RNAP) to specific initiation sites and are then released. Extracytoplasmic function (ECF) sigma-E controls the envelope stress response, responding to periplasmic protein stress, increased levels of periplasmic lipopolysaccharide (LPS) as well as heat shock and oxidative stres; it controls protein processing in th…	1:815:894922	69:3584:357295	1:875:961813	1:2529:2770899	1:286:338237
PUA1001_00816	1	895565..896176		hypothetical protein		T:COG3073	156578.3.peg.3001	RNA Metabolism Transcription Transcription_initiation,_bacterial_sigma_factors Sigma factor RpoE negative regulatory protein RseA	K03597		1:816:895565	69:3585:357938	1:876:962456	1:2528:2770280	1:285:337618
PUA1001_00817	1	896181..897131		Sigma-E factor regulatory protein	Lipid-binding; Periplasm; Signal; Transcription; Transcription regulation.	T:COG3026	156578.3.peg.3002	RNA Metabolism Transcription Transcription_initiation,_bacterial_sigma_factors Sigma factor RpoE negative regulatory protein RseB precursor	K03598	Negatively modulates the activity of sigma-E (RpoE) by stabilizing RseA under non-stress conditions. Although not essential for association of sigma-E with Rsea it increases their affinity 2- to 3-fold. When bound to RseA it prevents proteolysis by DegS, which is probably relieved by lipopolysaccharide binding (LPS) (By similarity); Belongs to the RseB family.	1:817:896181	69:3586:358554	1:877:963078	1:2527:2769325	1:284:336663
PUA1001_00818	1	897151..897600		hypothetical protein		T:COG3086	156578.3.peg.3003	RNA Metabolism Transcription Transcription_initiation,_bacterial_sigma_factors Sigma factor RpoE regulatory protein RseC	K03803		1:818:897151	69:3587:359524	1:878:964048	1:2526:2768856	1:283:336193
PUA1001_00819	1	897848..899638		Elongation factor	Cell inner membrane; Cell membrane; GTP-binding; Hydrolase; Membrane; Nucleotide-binding; Protein biosynthesis.	M:COG0481	546231.4.peg.4501	Protein Metabolism Protein biosynthesis Universal_GTPases Translation elongation factor LepA	K03596	Required for accurate and efficient protein synthesis under certain stress conditions. May act as a fidelity factor of the translation reaction, by catalyzing a one-codon backward translocation of tRNAs on improperly translocated ribosomes. Back- translocation proceeds from a post-translocation (POST) complex to a pre-translocation (PRE) complex, thus giving elongation factor G a second chance to…	1:819:897848	69:3588:360222	1:879:964773	1:2525:2766792	1:282:334130
PUA1001_00820	1	899655..900590	lepB	Signal peptidase I	Cell inner membrane; Cell membrane; Hydrolase; Membrane; Protease; Transmembrane; Transmembrane helix.	U:COG0681	326442.4.peg.796	Clustering-based subsystems Probably GTP or GMP signaling related CBSS-176299.4.peg.1292 Signal peptidase I (EC 3.4.21.89)	K03100	Belongs to the peptidase S26 family.; KEGG: pha:PSHAa0731 signal peptidase I	1:820:899655	69:3589:362029	1:880:966577	1:2524:2765840	1:281:333178
PUA1001_00821	1	900593..901270	rnc,DROSHA,RNT1	Ribonuclease III	Cytoplasm; Endonuclease; Hydrolase; Magnesium; Metal-binding; mRNA processing; Nuclease; RNA-binding; rRNA processing; rRNA-binding; tRNA processing.	K:COG0571	156578.3.peg.3006	Cell Division and Cell Cycle null Two_cell_division_clusters_relating_to_chromosome_partitioning Ribonuclease III (EC 3.1.26.3)	K03685	Digests double-stranded RNA. Involved in the processing of primary rRNA transcript to yield the immediate precursors to the large and small rRNAs (23S and 16S). Processes some mRNAs, and tRNAs when they are encoded in the rRNA operon. Processes pre- crRNA and tracrRNA of type II CRISPR loci if present in the organism; Contains 1 DRBM (double-stranded RNA-binding) domain; Contains 1 RNase III doma…	1:821:900593	69:3590:362967	1:881:967515	1:2523:2765160	1:280:332498
PUA1001_00822	1	901260..902192		GTPase Era	Cell inner membrane; Cell membrane; Cytoplasm; GTP-binding; Membrane; Nucleotide-binding; Ribosome biogenesis; RNA-binding; rRNA-binding.	S:COG1159	326442.4.peg.798	RNA Metabolism RNA processing and modification tRNA_modification_Archaea GTP-binding protein Era	K03595	An essential GTPase that binds both GDP and GTP, with rapid nucleotide exchange. Plays a role in 16S rRNA processing and 30S ribosomal subunit biogenesis and possibly also in cell cycle regulation and energy metabolism; Belongs to the TRAFAC class TrmE-Era-EngA-EngB-Septin- like GTPase superfamily. Era GTPase family; Contains 1 Era-type G (guanine nucleotide-binding) domain; Contains 1 KH type-2 …	1:822:901260	69:3591:363634	1:882:968182	1:2522:2764238	1:279:331576
PUA1001_00823	1	902213..902905		DNA repair protein RecO	DNA damage; DNA recombination; DNA repair.	L:COG1381	156578.3.peg.3008	Clustering-based subsystems Probably GTP or GMP signaling related CBSS-176299.4.peg.1292 DNA recombination and repair protein RecO	K03584	Involved in DNA repair and RecF pathway recombination; Belongs to the RecO family.	1:823:902213	69:3592:364587	1:883:969135	1:2521:2763525	1:278:330863
PUA1001_00824	1	902928..903659	pdxJ	Pyridoxine 5'-phosphate synthase	Cytoplasm; Pyridoxine biosynthesis; Transferase.	H:COG0854	511693.5.peg.2592	Cofactors, Vitamins, Prosthetic Groups, Pigments Pyridoxine Pyridoxin_(Vitamin_B6)_Biosynthesis Pyridoxine 5'-phosphate synthase (EC 2.6.99.2)	K03474	Catalyzes the complicated ring closure reaction between the two acyclic compounds 1-deoxy-D-xylulose-5-phosphate (DXP) and 3-amino-2-oxopropyl phosphate (1-amino-acetone-3-phosphate or AAP) to form pyridoxine 5'-phosphate (PNP) and inorganic phosphate; Belongs to the PNP synthase family.; KEGG: eco:b2564 pyridoxine 5-phosphate synthase	1:824:902928	69:3593:365302	1:884:969850	1:2520:2762771	1:277:330109
PUA1001_00825	1	c(903730..906516)	barA,gacS,varS	Histidine kinase	ATP-binding; Cell inner membrane; Cell membrane; Kinase; Membrane; Nucleotide-binding; Phosphoprotein; Transcription; Transcription regulation; Transferase; Transmembrane; Transmembrane helix; Two-component regulatory system.	T:ENOG410XNMH	423368.8.peg.3232	Membrane Transport Protein secretion system, Type III Type_III_secretion_system_orphans BarA sensory histidine kinase (= VarS = GacS)	K07678	Member of the two-component regulatory system UvrY/BarA involved in the regulation of carbon metabolism via the CsrA/CsrB regulatory system. Phosphorylates UvrY, probably via a four-step phosphorelay (By similarity); Contains 1 HAMP domain; Contains 1 histidine kinase domain; Contains 1 HPt domain; Contains 1 response regulatory domain.; KEGG: pha:PSHAa0737 two-component system, NarL family, sens…	1:825:903730	69:3594:366103	1:885:970664	1:2519:2759800	1:276:327253
PUA1001_00826	1	906642..907967	rumA	23S rRNA (uracil(1939)-C(5))-methyltransferase	4Fe-4S; Iron; Iron-sulfur; Metal-binding; Methyltransferase; rRNA processing; S-adenosyl-L-methionine; Transferase.	J:COG2265	324831.10.peg.1404	Miscellaneous Plant-Prokaryote DOE project At3g21300 RNA methyltransferase, TrmA family	K03215	Catalyzes the formation of 5-methyl-uridine at position 1939 (m5U1939) in 23S rRNA; Belongs to the class I-like SAM-binding methyltransferase superfamily. RNA M5U methyltransferase family. RlmD subfamily; Contains 1 TRAM domain.; KEGG: pia:PI2015_2267 23S rRNA (uracil1939-C5)-methyltransferase	1:826:906642	69:3595:369015	1:886:973548	1:2518:2758448	1:275:325818
PUA1001_00827	1	907976..910132	relA	GTP diphosphokinase	ATP-binding; GTP-binding; Kinase; Nucleotide-binding; Transferase.	KT:COG0317	326442.4.peg.804	Regulation and Cell signaling null Stringent_Response,_(p)ppGpp_metabolism GTP pyrophosphokinase (EC 2.7.6.5), (p)ppGpp synthetase I	K00951	In eubacteria ppGpp (guanosine 3'-diphosphate 5-' diphosphate) is a mediator of the stringent response that coordinates a variety of cellular activities in response to changes in nutritional abundance. This enzyme catalyzes the formation of pppGpp which is then hydrolyzed to form ppGpp (By similarity); Belongs to the RelA/SpoT family; Contains 1 ACT domain.; KEGG: pha:PSHAa0739 GTP pyrophosphokin…	1:827:907976	69:3596:370349	1:887:974882	1:2517:2756283	1:274:323653
PUA1001_00828	1	910135..910932	mazG	Nucleotide diphosphatase	ATP-binding; Hydrolase; Magnesium; Metal-binding; Nucleotide-binding.	S:COG1694	156578.3.peg.3013	Cofactors, Vitamins, Prosthetic Groups, Pigments Folate and pterines Folate_Biosynthesis Nucleoside triphosphate pyrophosphohydrolase MazG	K04765	Involved in the regulation of bacterial cell survival under conditions of nutritional stress. Regulates the MazE-MazF toxin-antitoxin (TA) module that mediates programmed cell death (PCD). This is achieved by lowering the cellular concentration of (p)ppGpp produced by RelA under amino acid starvation, thus protecting the cell from the toxicity of MazF. Reduction of (p)ppGpp can be achieved by dir…	1:828:910135	69:3597:372508	1:888:977041	1:2516:2755483	1:273:322853
PUA1001_00829	1	911084..912718	pyrG,CTPS	CTP synthase (glutamine hydrolyzing)	ATP-binding; Glutamine amidotransferase; Ligase; Nucleotide-binding; Pyrimidine biosynthesis.	F:COG0504	225849.3.peg.1244	Nucleosides and Nucleotides Pyrimidines pyrimidine_conversions CTP synthase (EC 6.3.4.2)	K01937	Catalyzes the ATP-dependent amination of UTP to CTP with either L-glutamine or ammonia as the source of nitrogen; Belongs to the CTP synthase family; Contains 1 glutamine amidotransferase type-1 domain.; KEGG: rip:RIEPE_0212 CTP synthase	1:829:911084	69:3598:373457	1:889:978001	1:2515:2753686	1:272:321056
PUA1001_00830	1	912835..914133	ENO,eno	Phosphopyruvate hydratase	Cytoplasm; Glycolysis; Lyase; Magnesium; Metal-binding; Secreted.	G:COG0148	203907.6.peg.156	Carbohydrates Central carbohydrate metabolism Glycolysis_and_Gluconeogenesis Enolase (EC 4.2.1.11)	K01689	Catalyzes the reversible conversion of 2- phosphoglycerate into phosphoenolpyruvate. It is essential for the degradation of carbohydrates via glycolysis; Belongs to the enolase family.; KEGG: bfl:Bfl157 enolase	1:830:912835	69:3599:375207	1:890:979748	1:2514:2752112	1:271:319645
PUA1001_00831	1	914309..914542		hypothetical protein							1:831:914309
PUA1001_00832	1	914586..914807		hypothetical protein							1:832:914586
PUA1001_00833	1	c(914797..915468)		DNA mismatch repair protein MutH	Cytoplasm; DNA damage; DNA repair; Endonuclease; Hydrolase; Nuclease.	L:COG3066	156578.3.peg.3017	DNA Metabolism DNA repair DNA_repair,_bacterial DNA mismatch repair endonuclease MutH	K03573	Sequence-specific endonuclease that cleaves unmethylated GATC sequences. It is involved in DNA mismatch repair; Belongs to the MutH family.	1:833:914797	69:3600:376708	1:891:981242	1:2513:2751150	1:270:318781
PUA1001_00834	1	915999..916517	nudH	RNA pyrophosphohydrolase	Hydrolase.	L:COG0494	326442.4.peg.810	Nucleosides and Nucleotides Detoxification Nudix_proteins_(nucleoside_triphosphate_hydrolases) Adenosine (5')-pentaphospho-(5'')-adenosine pyrophosphohydrolase (EC 3.6.1.-)	K08311	Accelerates the degradation of transcripts by removing pyrophosphate from the 5'-end of triphosphorylated RNA, leading to a more labile monophosphorylated state that can stimulate subsequent ribonuclease cleavage; Belongs to the Nudix hydrolase family. RppH subfamily; Contains 1 nudix hydrolase domain.; KEGG: lrz:BJI69_05885 putative (di)nucleoside polyphosphate hydrolase; In phosphorus-containin…	1:834:915999	69:3601:377909	1:892:982597	1:2512:2750102	1:269:317732
PUA1001_00835	1	916548..918812	PTS-EI.PTSP,ptsP	Phosphoenolpyruvate--protein phosphotransferase	Cytoplasm; Kinase; Magnesium; Metal-binding; Phosphotransferase system; Sugar transport; Transferase; Transport.	T:COG3605	399739.6.peg.4076	Carbohydrates Monosaccharides Fructose_utilization Phosphoenolpyruvate-protein phosphotransferase of PTS system (EC 2.7.3.9)	K08484	Component of the phosphoenolpyruvate-dependent nitrogen- metabolic phosphotransferase system (nitrogen-metabolic PTS), that seems to be involved in regulating nitrogen metabolism. Enzyme I- Ntr transfers the phosphoryl group from phosphoenolpyruvate (PEP) to the phosphoryl carrier protein (NPr). Could function in the transcriptional regulation of sigma-54 dependent operons in conjunction with the…	1:835:916548	69:3602:378458	1:893:983146	1:2511:2747807	1:268:315437
PUA1001_00836	1	918904..919713		UPF0721 transmembrane protein	Cell membrane; Membrane; Transmembrane; Transmembrane helix.	S:COG0730	326442.4.peg.812	Miscellaneous null ZZ_gjo_need_homes Protein of unknown function DUF81	K07090	Belongs to the UPF0721 family.	1:836:918904	69:3603:380814	1:894:985503	1:2510:2746926	1:267:314537
PUA1001_00837	1	919726..920529	lgt,umpA	Phosphatidylglycerol--prolipoprotein diacylglyceryl transferase	Cell membrane; Membrane; Transferase; Transmembrane; Transmembrane helix.	M:COG0682	156578.3.peg.1523	Protein Metabolism Protein processing and modification Lipoprotein_Biosynthesis Prolipoprotein diacylglyceryl transferase (EC 2.4.99.-)	K13292	Transfers the N-acyl diglyceride group on what will become the N-terminal cysteine of membrane lipoproteins; Belongs to the Lgt family.; KEGG: psm:PSM_A2319 phosphatidylglycerol---prolipoprotein diacylglyceryl transferase	1:837:919726	69:3604:381636	1:895:986326	1:2509:2746109	1:266:313720
PUA1001_00838	1	920537..921388	thyA,TYMS	Thymidylate synthase	Cytoplasm; Methyltransferase; Nucleotide biosynthesis; Transferase.	F:COG0207	225849.3.peg.3496	Cofactors, Vitamins, Prosthetic Groups, Pigments Folate and pterines Folate_Biosynthesis Thymidylate synthase (EC 2.1.1.45)	K00560	Provides the sole de novo source of dTMP for DNA biosynthesis; Belongs to the thymidylate synthase family. Bacterial- type ThyA subfamily.; KEGG: rip:RIEPE_0366 thymidylate synthase	1:838:920537	69:3605:382447	1:896:987140	1:2508:2745247	1:265:312858
PUA1001_00839	1	921410..922288	UGP2,galU,galF	UTP--glucose-1-phosphate uridylyltransferase	Lipopolysaccharide biosynthesis; Nucleotidyltransferase; Transferase.	M:COG1210	423368.8.peg.2367	Cell Wall and Capsule Capsular and extracellular polysacchrides Streptococcal_Hyaluronic_Acid_Capsule UTP--glucose-1-phosphate uridylyltransferase (EC 2.7.7.9)	K00963	Belongs to the UDPGP type 2 family.; KEGG: eco:b2042 UTP--glucose-1-phosphate uridylyltransferase	1:839:921410	69:3606:383320	1:897:988015	1:2507:2744348	1:264:311956
PUA1001_00840	1	922628..923317		hypothetical protein		S:ENOG410YKZE					1:840:922628	69:3607:384538	1:898:989237	1:2506:2743315	1:263:310572
PUA1001_00841	1	923395..923994		hypothetical protein		S:ENOG410YKZE					1:841:923395	69:3608:385305	1:899:990060	1:2500:2737001	1:262:309874
PUA1001_00842	1	924043..924636		hypothetical protein		S:COG5616	326442.4.peg.821	Motility and Chemotaxis Flagellar motility in Prokaryota Additional_flagellar_genes_in_Vibrionales Flagellar protein FlgO			1:842:924043	69:3609:385953	1:900:990672	1:2499:2736351	1:261:309232
PUA1001_00843	1	924650..925342		hypothetical protein		S:COG5616	87626.3.peg.2538	Motility and Chemotaxis Flagellar motility in Prokaryota Additional_flagellar_genes_in_Vibrionales Flagellar protein FlgO			1:843:924650	69:3610:386560	1:901:991279	1:2498:2735645	1:260:308517
PUA1001_00844	1	925350..926042		hypothetical protein		S:COG5616	156578.3.peg.1530	Motility and Chemotaxis Flagellar motility in Prokaryota Additional_flagellar_genes_in_Vibrionales Flagellar protein FlgO			1:844:925350	69:3611:387260	1:902:991989	1:2497:2734969	1:259:307834
PUA1001_00846	1	c(926356..926907)		hypothetical protein							1:846:926356	68:3138:83519		2:3934:717004
PUA1001_00847	1	c(927036..927338)		hypothetical protein		S:ENOG410ZV9N					1:847:927036	40:1372:184803
PUA1001_00848	1	c(927736..928668)		hypothetical protein		S:COG0618					1:848:927736	69:3614:389068	1:905:993602	1:2493:2731854	1:245:288500
PUA1001_00849	1	c(928814..930262)	DLD,lpd,pdhD	Dihydrolipoyl dehydrogenase	Cytoplasm; Disulfide bond; FAD; Flavoprotein; Glycolysis; NAD; Oxidoreductase; Redox-active center.	C:COG1249	312309.3.peg.2301	Amino Acids and Derivatives Alanine, serine, and glycine Glycine_cleavage_system Dihydrolipoamide dehydrogenase (EC 1.8.1.4)	K00382	The branched-chain alpha-keto dehydrogenase complex catalyzes the overall conversion of alpha-keto acids to acyl-CoA and CO(2). It contains multiple copies of 3 enzymatic components: branched-chain alpha-keto acid decarboxylase (E1), lipoamide acyltransferase (E2) and lipoamide dehydrogenase (E3). Belongs to the class-I pyridine nucleotide-disulfide oxidoreductase family.; KEGG: spe:Spro_4777 dih…	1:849:928814	69:3615:390146	1:906:994680	1:2492:2730252	1:244:286906
PUA1001_00850	1	c(930315..931043)	PRDX2_4,ahpC	Peroxiredoxin	Oxidoreductase; Peroxidase.	O:COG0678|O:COG0695	382640.5.peg.648	Stress Response Oxidative stress Glutathione:_Redox_cycle Glutaredoxin 3 (Grx2)	K03386	Catalyzes the oxidation of glutathione amide (GASH) to produce glutathione amide disulfide (GASSAG). May play a role in GASH metabolism under anaerobic conditions as a sulfide carrier necessary for cytoplasmic sulfide oxidation; Contains 1 glutaredoxin domain; Contains 1 thioredoxin domain.; KEGG: tcx:Tcr_0139 peroxiredoxin (alkyl hydroperoxide reductase subunit C)	1:850:930315	69:3616:391647	1:907:996211	1:2491:2729437	1:243:286095
PUA1001_00851	1	931155..932054		Hydrogen peroxide-inducible protein activator	Activator; DNA-binding; Transcription; Transcription regulation.	K:ENOG410XNR2	511693.5.peg.4062	Regulation and Cell signaling null DNA-binding_regulatory_proteins,_strays Hydrogen peroxide-inducible genes activator	K04761	Required for the induction of a regulon of hydrogen peroxide inducible genes such as catalase and glutathione- reductase; Contains 1 HTH lysR-type DNA-binding domain.	1:851:931155	69:3617:392487	1:908:997052	1:2490:2728425	1:242:285083
PUA1001_00852	1	c(932051..933244)		hypothetical protein		S:ENOG4111P5E	156578.3.peg.1537	Motility and Chemotaxis Flagellar motility in Prokaryota Additional_flagellar_genes_in_Vibrionales Flagellar protein FlgT			1:852:932051	69:3618:393383	1:909:997948	1:2489:2727226	1:241:283893
PUA1001_00853	1	933300..933842		hypothetical protein		S:COG3018	156578.3.peg.1538	Motility and Chemotaxis Flagellar motility in Prokaryota Additional_flagellar_genes_in_Vibrionales Flagellar protein FlgP	K09860		1:853:933300	69:3619:394632	1:910:999204	1:2488:2726626	1:240:283294
PUA1001_00854	1	c(934086..934517)		hypothetical protein		N:ENOG410XZJJ			K02399		1:854:934086	69:3620:395419	1:918:1030532	1:2480:2700114	1:230:247394
PUA1001_00855	1	c(934510..934830)		hypothetical protein		K:ENOG410XUJS	400668.8.peg.1098	Motility and Chemotaxis Flagellar motility in Prokaryota Flagellum Negative regulator of flagellin synthesis FlgM	K02398		1:855:934510	69:3621:395843	1:919:1030956	1:2479:2699801	1:229:247081
PUA1001_00856	1	c(934906..935613)		hypothetical protein		N:COG1261	326442.4.peg.1301	Motility and Chemotaxis Flagellar motility in Prokaryota Flagellum Flagellar basal-body P-ring formation protein FlgA	K02386		1:856:934906	69:3622:396239	1:920:1031353	1:2478:2699017	1:228:246297
PUA1001_00857	1	935756..936688		Chemotaxis protein CheV	Chemotaxis; Phosphoprotein.	NT:COG0835	546231.4.peg.1044	Motility and Chemotaxis null Bacterial_Chemotaxis Chemotaxis protein CheV (EC 2.7.3.-)	K03415	Involved in the transmission of sensory signals from the chemoreceptors to the flagellar motors. Chemotaxis involves both a phosphorylation-dependent excitation and a methylation-dependent adaptation. CheV and CheW are involved in the coupling of the methyl-accepting chemoreceptors to the central two-component kinase Che; they are both necessary for efficient chemotaxis. Moreover, CheA-dependent …	1:857:935756	69:3623:397089	1:921:1032212	1:2477:2697941	1:227:245224
PUA1001_00858	1	936709..937539	cheR	Protein-glutamate O-methyltransferase	Methyltransferase; S-adenosyl-L-methionine; Transferase.	T:ENOG410XNMH	156578.3.peg.1543	Motility and Chemotaxis null Bacterial_Chemotaxis Chemotaxis protein methyltransferase CheR (EC 2.1.1.80)	K00575	Methylation of the membrane-bound methyl-accepting chemotaxis proteins (MCP) to form gamma-glutamyl methyl ester residues in MCP; Contains 1 cheR-type methyltransferase domain.; KEGG: psm:PSM_A2295 chemotaxis protein methyltransferase CheR	1:858:936709	69:3624:398042	1:922:1033165	1:2476:2697093	1:226:244373
PUA1001_00859	1	937681..938088		Flagellar basal body rod protein FlgB	Bacterial flagellum.	N:COG1815	546231.4.peg.1039	Motility and Chemotaxis Flagellar motility in Prokaryota Flagellum Flagellar basal-body rod protein FlgB	K02387	Structural component of flagellum, the bacterial motility apparatus. Part of the rod structure of flagellar basal body (By similarity); Belongs to the flagella basal body rod proteins family.	1:859:937681	69:3625:399014	1:923:1034141	1:2475:2696540	1:225:243820
PUA1001_00860	1	938094..938525		Flagellar basal-body rod protein	Bacterial flagellum.	N:COG1558	225849.3.peg.1383	Motility and Chemotaxis Flagellar motility in Prokaryota Flagellum Flagellar basal-body rod protein FlgC	K02388	Belongs to the flagella basal body rod proteins family.	1:860:938094	69:3626:399427	1:924:1034554	1:2474:2696103	1:224:243383
PUA1001_00861	1	938539..939219		Basal-body rod modification protein FlgD	Bacterial flagellum biogenesis.	N:COG1843	156578.3.peg.1546	Motility and Chemotaxis Flagellar motility in Prokaryota Flagellum Flagellar basal-body rod modification protein FlgD	K02389	Required for flagellar hook formation. May act as a scaffolding protein (By similarity); Belongs to the FlgD family.	1:861:938539	69:3627:399872	1:925:1034999	1:2473:2695409	1:223:242689
PUA1001_00862	1	939279..940643		Flagellar hook protein FlgE	Bacterial flagellum.	N:COG1749	546231.4.peg.1036	Motility and Chemotaxis Flagellar motility in Prokaryota Flagellum Flagellar hook protein FlgE	K02390	Belongs to the flagella basal body rod proteins family.	1:862:939279	69:3628:400612	1:926:1035740	1:2472:2693979	1:222:241248
PUA1001_00863	1	940800..941543		Flagellar basal-body rod protein	Bacterial flagellum.	N:COG4787	267608.1.peg.3786	Motility and Chemotaxis Flagellar motility in Prokaryota Flagellum Flagellar basal-body rod protein FlgF	K02391	Belongs to the flagella basal body rod proteins family.	1:863:940800	69:3629:402133	1:927:1037265	1:2471:2693093	1:221:240347
PUA1001_00864	1	941564..942352		Flagellar basal-body rod protein FlgG	Bacterial flagellum.	N:COG4786	225849.3.peg.1387	Motility and Chemotaxis Flagellar motility in Prokaryota Flagellum Flagellar basal-body rod protein FlgG	K02392	Belongs to the flagella basal body rod proteins family.	1:864:941564	69:3630:402897	1:928:1038030	1:2470:2692283	1:220:239537
PUA1001_00865	1	942368..943051		Flagellar L-ring protein	Bacterial flagellum; Cell outer membrane; Lipoprotein; Membrane; Palmitate; Signal.	N:COG2063	156578.3.peg.1550	Motility and Chemotaxis Flagellar motility in Prokaryota Flagellum Flagellar L-ring protein FlgH	K02393	Assembles around the rod to form the L-ring and probably protects the motor/basal body from shearing forces during rotation; Belongs to the FlgH family.	1:865:942368	69:3631:403701	1:929:1038835	1:2469:2691582	1:219:238837
PUA1001_00866	1	943064..944158		Flagellar P-ring protein	Bacterial flagellum; Periplasm; Signal.	N:COG1706	156578.3.peg.1551	Motility and Chemotaxis Flagellar motility in Prokaryota Flagellum Flagellar P-ring protein FlgI	K02394	Assembles around the rod to form the L-ring and probably protects the motor/basal body from shearing forces during rotation; Belongs to the FlgI family.	1:866:943064	69:3632:404397	1:930:1039530	1:2468:2690476	1:218:237731
PUA1001_00867	1	944293..945288		Peptidoglycan hydrolase FlgJ	Bacterial flagellum biogenesis; Cell wall biogenesis/degradation; Glycosidase; Hydrolase; Periplasm.	NU:COG1705|N:COG3951	326442.4.peg.1351	Motility and Chemotaxis Flagellar motility in Prokaryota Flagellum Flagellar protein FlgJ [peptidoglycan hydrolase] (EC 3.2.1.-)	K02395	Flagellum-specific muramidase which hydrolyzes the peptidoglycan layer to assemble the rod structure in the periplasmic space; In the N-terminal sectio; belongs to the FlgJ family; In the C-terminal sectio; belongs to the glycosyl hydrolase 73 family.	1:867:944293	69:3633:405614	1:931:1040791	1:2467:2689349	1:217:236549
PUA1001_00868	1	945289..947292		Flagellar hook-associated protein	Bacterial flagellum; Secreted.	N:COG1256	326442.4.peg.1352	Motility and Chemotaxis Flagellar motility in Prokaryota Flagellum Flagellar hook-associated protein FlgK	K02396	Belongs to the flagella basal body rod proteins family.	1:868:945289	69:3634:406610	1:932:1041809	1:2466:2687335	1:216:234445
PUA1001_00869	1	947295..948527		Flagellar hook-associated protein	Bacterial flagellum; Secreted.	N:COG1344	471871.7.peg.910	Motility and Chemotaxis Flagellar motility in Prokaryota Flagellum Flagellar hook-associated protein FlgL	K02397	Belongs to the bacterial flagellin family.	1:869:947295	69:3635:408616	1:933:1043914	1:2465:2686079	1:215:233168
PUA1001_00870	1	948862..949836		Flagellin	Bacterial flagellum; Coiled coil; Secreted; Virulence.	N:COG1344	400668.8.peg.3693	Motility and Chemotaxis Flagellar motility in Prokaryota Flagellum Flagellin protein FlaA	K02406	Flagellin is the subunit protein which polymerizes to form the filaments of bacterial flagella. FlaA is essential for flagellar synthesis and full motility. Important for virulence at two different levels: is needed for crossing the fish integument and may play a role once the bacterium has entered the host. Belongs to the bacterial flagellin family.	1:870:948862	69:3636:410183	1:934:1045509	1:2464:2684394	1:214:231299
PUA1001_00871	1	950331..951299		Flagellin	Bacterial flagellum; Coiled coil; Secreted; Virulence.	N:COG1344	400668.8.peg.3693	Motility and Chemotaxis Flagellar motility in Prokaryota Flagellum Flagellin protein FlaA	K02406	Flagellin is the subunit protein which polymerizes to form the filaments of bacterial flagella. FlaA is essential for flagellar synthesis and full motility. Important for virulence at two different levels: is needed for crossing the fish integument and may play a role once the bacterium has entered the host. Belongs to the bacterial flagellin family.	1:871:950331	69:3637:411641	1:937:1048380	1:2464:2684394	1:213:229431
PUA1001_00872	1	951464..952438		Flagellin	Bacterial flagellum; Coiled coil; Secreted; Virulence.	N:COG1344	400668.8.peg.3693	Motility and Chemotaxis Flagellar motility in Prokaryota Flagellum Flagellin protein FlaA	K02406	Flagellin is the subunit protein which polymerizes to form the filaments of bacterial flagella. FlaA is essential for flagellar synthesis and full motility. Important for virulence at two different levels: is needed for crossing the fish integument and may play a role once the bacterium has entered the host. Belongs to the bacterial flagellin family.	1:872:951464	69:3638:412774	1:934:1045509	1:2464:2684394	1:214:231299
PUA1001_00873	1	952525..952959		hypothetical protein		S:ENOG410ZQ5E	349521.5.peg.4222	Motility and Chemotaxis Flagellar motility in Prokaryota Flagellum Flagellin protein FlaG	K06603		1:873:952525	69:3639:413835
PUA1001_00874	1	952987..954393		Flagellar hook-associated protein	Bacterial flagellum; Coiled coil; Secreted.	N:COG1345	156578.3.peg.1559	Motility and Chemotaxis Flagellar motility in Prokaryota Flagellum Flagellar hook-associated protein FliD	K02407	Required for the morphogenesis and for the elongation of the flagellar filament by facilitating polymerization of the flagellin monomers at the tip of growing filament. Forms a capping structure, which prevents flagellin subunits (transported through the central channel of the flagellum) from leaking out without polymerization at the distal end (By similarity); Belongs to the FliD family.	1:874:952987	69:3640:414296	1:939:1050586	1:2461:2680580	1:211:227345
PUA1001_00875	1	954435..954863		Flagellar protein FliS	Bacterial flagellum biogenesis; Cytoplasm.	N:COG1516	314275.5.peg.2883	Motility and Chemotaxis Flagellar motility in Prokaryota Flagellum Flagellar biosynthesis protein FliS	K02422	Belongs to the FliS family.	1:875:954435	69:3641:415744	1:941:1052437	1:2459:2679805	1:209:226525
PUA1001_00876	1	954865..955128		hypothetical protein							1:876:954865	69:3642:416174
PUA1001_00877	1	955121..957241		hypothetical protein		S:COG2604	553218.4.peg.2574	Motility and Chemotaxis Flagellar motility in Prokaryota Flagellar_motility Motility accessory factor			1:877:955121	69:3643:416430
PUA1001_00878	1	957247..957726	rimJ	[Ribosomal protein S5]-alanine N-acetyltransferase		J:COG1670	313627.6.peg.646	Virulence, Disease and Defense Resistance to antibiotics and toxic compounds Aminoglycoside_adenylyltransferases Aminoglycoside N6'-acetyltransferase (EC 2.3.1.82)	K03790	KEGG: nid:NPIRD3C_0039 (ribosomal protein S5)-alanine N-acetyltransferase	1:878:957247	69:3644:418556
PUA1001_00879	1	957846..959171	hemL	Glutamate-1-semialdehyde 2,1-aminomutase	Cytoplasm; Isomerase; Porphyrin biosynthesis; Pyridoxal phosphate.	H:COG0001	204773.6.peg.1053	Amino Acids and Derivatives Arginine; urea cycle, polyamines Arginine_Biosynthesis_extended Acetylornithine aminotransferase (EC 2.6.1.11)	K01845	Belongs to the class-III pyridoxal-phosphate-dependent aminotransferase family. HemL subfamily.; KEGG: bfg:BF638R_3764 glutamate-1-semialdehyde 2,1-aminomutase	1:879:957846	69:3645:419155	1:2665:2932859	1:875:944552	29:3717:75139
PUA1001_00880	1	959171..959923		uncharacterized protein		M:COG1861	269799.8.peg.474	Cell Wall and Capsule Capsular and extracellular polysacchrides Sialic_Acid_Metabolism N-Acetylneuraminate cytidylyltransferase (EC 2.7.7.43)	K07257		1:880:959171	69:3646:420480
PUA1001_00881	1	959941..960996	NANS,SAS	N-acetylneuraminate synthase	Metal-binding; Transferase.	M:COG2089	156578.3.peg.1566	Cell Wall and Capsule Capsular and extracellular polysacchrides Sialic_Acid_Metabolism N-acetylneuraminate synthase (EC 2.5.1.56)	K05304	Catalyzes the fifth step in the biosynthesis of pseudaminic acid, a sialic-acid-like sugar that is used to modify flagellin. Catalyzes the condensation of phosphoenolpyruvate with 2,4-diacetamido-2,4,6-trideoxy-beta-l-altropyranose, forming pseudaminic acid; Belongs to the pseudaminic acid synthase family; Contains 1 AFP-like domain.; KEGG: slau:SLA_6887 sialic acid synthase	1:881:959941	69:3647:421250		1:472:506067
PUA1001_00882	1	960999..962369		hypothetical protein		S:ENOG410ZNB8					1:882:960999	69:3648:422308
PUA1001_00883	1	962362..963324		hypothetical protein			703612.3.peg.1972	Cell Wall and Capsule Capsular and extracellular polysacchrides Sialic_Acid_Metabolism N-Acetylneuraminate cytidylyltransferase (EC 2.7.7.43)			1:883:962362	69:3649:423671
PUA1001_00884	1	963317..963985	ALKBH8,TRM9	hypothetical protein		S:ENOG4111MBM			K10770	KEGG: tet:TTHERM_01143900 alkylated DNA repair protein alkB homolog 8; With 2-oxoglutarate as one donor, and incorporation of one atom each of oxygen into both donors	1:884:963317	69:3650:424626
PUA1001_00885	1	963976..964911	wbpE,wlbC	UDP-2-acetamido-2-deoxy-ribo-hexuluronate aminotransferase	Aminotransferase; Antibiotic biosynthesis; Pyridoxal phosphate; Transferase.	E:COG0399	535026.3.peg.1128	Carbohydrates Aminosugars Neotrehalosadiamine_(NTD)_Biosynthesis_Operon NTD biosynthesis operon protein NtdA	K13017	Catalyzes the PLP-dependent transamination of 2-deoxy- scyllo-inosose (DOI) to form 2-deoxy-scyllo-inosamine (DOIA) using L-glutamine as the amino donor. Also catalyzes the transamination of 3-amino-2,3-dideoxy-scyllo-inosose (amino-DOI) into 2- deoxystreptamine (DOS). Is also able to catalyze the transamination of scyllo-inosose to form scyllo-inosamine, although this reaction may be not physiol…	1:885:963976	69:3651:425285		1:446:476529
PUA1001_00886	1	964892..965536		hypothetical protein		S:ENOG41122Q3					1:886:964892	69:3652:426201
PUA1001_00887	1	965542..966270		uncharacterized protein		S:ENOG4111HX7					1:887:965542	69:3653:426851
PUA1001_00888	1	c(966259..967119)		hypothetical protein		C:COG0667					1:888:966259	69:3654:427571
PUA1001_00889	1	c(967116..968267)	per,rfbE	GDP-perosamine synthase	Pyridoxal phosphate.	E:COG0399	391593.3.peg.1096	Cell Wall and Capsule Capsular and extracellular polysacchrides Legionaminic_Acid_Biosynthesis Bacillosamine/Legionaminic acid biosynthesis aminotransferase PglE	K13010	Belongs to the DegT/DnrJ/EryC1 family.; KEGG: vma:VAB18032_13760 perosamine synthetase	1:889:967116	69:3655:428425	1:526:599075	1:468:502520
PUA1001_00890	1	c(968283..969284)	pseB	UDP-N-acetylglucosamine 4,6-dehydratase (inverting)	Lyase; NADP; Nucleotide-binding.	M:COG1086	357544.13.peg.856	Cell Wall and Capsule Capsular and extracellular polysacchrides Pseudaminic_Acid_Biosynthesis UDP-GlcNAc-specific C4,6 dehydratase/C5 epimerase (PseB, first step of pseudaminic acid biosynthesis)	K15894	Catalyzes the first step in the biosynthesis of pseudaminic acid, a sialic-acid-like sugar that is used to modify flagellin. Has both C6 dehydratase and C5 epimerase activities that result in the production of both UDP-2-acetamido-2,6-dideoxy- beta-L-arabino-4-hexulose and UDP-2-acetamido-2,6-dideoxy-alpha-D- xylo-4-hexulose; Belongs to the polysaccharide synthase family.; KEGG: son:SO_3271 UDP-N…	1:890:968283	69:3656:429592	1:527:600450	1:467:501583
PUA1001_00891	1	969470..970255		Flagellar hook-associated protein	Bacterial flagellum; Secreted.	N:COG1344	156578.3.peg.1576	Motility and Chemotaxis Flagellar motility in Prokaryota Flagellum Flagellin protein FlaA	K02406	Belongs to the bacterial flagellin family.	1:891:969470	69:3657:430779	1:937:1048380	1:2463:2682681	1:213:229431
PUA1001_00892	1	970417..971853		Acetoin dehydrogenase operon transcriptional activator AcoR	Activator; ATP-binding; DNA-binding; Nucleotide-binding; Transcription; Transcription regulation; Two-component regulatory system.	T:COG2204	326442.4.peg.1439	Motility and Chemotaxis Flagellar motility in Prokaryota Flagellum Flagellar regulatory protein FleQ	K10941	Acts as a transcriptional activator of the acoABCL operon encoding the acetoin dehydrogenase complex; Contains 1 sigma-54 factor interaction domain.	1:892:970417	69:3658:431726	1:942:1053272	1:2458:2678007	1:208:224653
PUA1001_00893	1	c(972140..972733)	tag	DNA-3-methyladenine glycosylase I	DNA damage; DNA repair; Hydrolase; Metal-binding; Zinc.	L:COG2818	329726.14.peg.4156	DNA Metabolism DNA repair DNA_Repair_Base_Excision DNA-3-methyladenine glycosylase (EC 3.2.2.20)	K01246	KEGG: pea:PESP_a2824 DNA-3-methyladenine glycosylase I	1:893:972140	69:3659:433438	1:943:1055043	1:2456:2677139	1:207:223722
PUA1001_00894	1	972865..973977	flrB,fleS	Histidine kinase	ATP-binding; Cell inner membrane; Cell membrane; Kinase; Membrane; Nucleotide-binding; Phosphoprotein; Transferase; Transmembrane; Transmembrane helix; Two-component regulatory system.	T:ENOG410XR0Q	326442.4.peg.1441	Motility and Chemotaxis Flagellar motility in Prokaryota Flagellum Flagellar sensor histidine kinase FleS	K10942	Member of the two-component regulatory system DctB/DctD involved in the transport of C4-dicarboxylates. DctB functions as a membrane-associated protein kinase that phosphorylates DctD in response to environmental signals. Contains 1 histidine kinase domain.; KEGG: pha:PSHAa0789 two-component system, sensor histidine kinase FlrB	1:894:972865	69:3660:434163	1:944:1055772	1:2455:2675894	1:206:222477
PUA1001_00895	1	973974..975440		Acetoacetate metabolism regulatory protein	ATP-binding; Cytoplasm; DNA-binding; Nucleotide-binding; Phosphoprotein; Repressor; Transcription; Transcription regulation; Two-component regulatory system.	T:COG4567	326442.4.peg.1442	Motility and Chemotaxis Flagellar motility in Prokaryota Flagellum Flagellar regulatory protein FleQ	K10126	Member of the two-component regulatory system AtoS/AtoC involved in the transcriptional regulation of the ato genes for acetoacetate metabolism. Also an inhibitor of polyamine biosynthesis. Contains 1 response regulatory domain; Contains 1 sigma-54 factor interaction domain.	1:895:973974	69:3661:435272	1:945:1056881	1:2454:2674473	1:205:221014
PUA1001_00896	1	975599..975931		Flagellar hook-basal body complex protein FliE	Bacterial flagellum.	N:COG1677	156578.3.peg.1581	Motility and Chemotaxis Flagellar motility in Prokaryota Flagellum Flagellar hook-basal body complex protein FliE	K02408	Belongs to the FliE family.	1:896:975599	69:3662:436896	1:946:1058504	1:2453:2673983	1:204:220525
PUA1001_00897	1	975952..977667		Flagellar M-ring protein	Bacterial flagellum; Cell inner membrane; Cell membrane; Membrane; Transmembrane; Transmembrane helix.	N:COG1766	326442.4.peg.1542	Motility and Chemotaxis Flagellar motility in Prokaryota Flagellum Flagellar M-ring protein FliF	K02409	The M ring may be actively involved in energy transduction; Belongs to the FliF family.	1:897:975952	69:3663:437249	1:947:1058857	1:2452:2672247	1:203:218789
PUA1001_00898	1	977660..978700		Flagellar motor switch protein FliG	Bacterial flagellum; Cell inner membrane; Cell membrane; Chemotaxis; Flagellar rotation; Membrane.	N:COG1536	326442.4.peg.1543	Motility and Chemotaxis null Bacterial_Chemotaxis Flagellar motor switch protein FliG	K02410	FliG is one of three proteins (FliG, FliN, FliM) that forms the rotor-mounted switch complex (C ring), located at the base of the basal body. This complex interacts with the CheY and CheZ chemotaxis proteins, in addition to contacting components of the motor that determine the direction of flagellar rotation (By similarity); Belongs to the FliG family.	1:898:977660	69:3664:438957	1:948:1060565	1:2451:2671214	1:202:217756
PUA1001_00899	1	978704..979510		hypothetical protein		N:COG1317	156578.3.peg.1584	Motility and Chemotaxis Flagellar motility in Prokaryota Flagellum Flagellar assembly protein FliH	K02411		1:899:978704	69:3665:440007	1:949:1061609	1:2450:2670404	1:201:216946
PUA1001_00900	1	979529..980863	fliI	H(+)-transporting two-sector ATPase	ATP synthesis; ATP-binding; Bacterial flagellum biogenesis; Bacterial flagellum protein export; Cytoplasm; Hydrogen ion transport; Hydrolase; Ion transport; Nucleotide-binding; Protein transport; Transport.	NU:COG1157	156578.3.peg.1585	Motility and Chemotaxis Flagellar motility in Prokaryota Flagellum Flagellum-specific ATP synthase FliI	K02412	Probable catalytic subunit of a protein translocase for flagellum-specific export, or a proton translocase involved in local circuits at the flagellum. Belongs to the ATPase alpha/beta chains family.; KEGG: pbw:D172_013415 flagellum-specific ATP synthase	1:900:979529	69:3666:440832	1:950:1062434	1:2449:2669051	1:200:215593
PUA1001_00901	1	980863..981309		hypothetical protein		N:COG2882	156578.3.peg.1586	Motility and Chemotaxis Flagellar motility in Prokaryota Flagellum Flagellar protein FliJ	K02413		1:901:980863	69:3667:442166	1:951:1063768	1:2448:2668605	1:199:215147
PUA1001_00902	1	981399..983693		Flagellar hook-length control protein	Bacterial flagellum biogenesis.	N:COG3144	156578.3.peg.1587	Motility and Chemotaxis Flagellar motility in Prokaryota Flagellum Flagellar hook-length control protein FliK	K02414	Controls the length of the flagellar hook. Belongs to the FliK family.	1:902:981399	69:3668:442702	1:952:1064304	1:2447:2666428	1:198:212994
PUA1001_00903	1	983751..984278		hypothetical protein		N:COG1580	156578.3.peg.1588	Motility and Chemotaxis Flagellar motility in Prokaryota Flagellum Flagellar biosynthesis protein FliL	K02415		1:903:983751	69:3669:445057	1:953:1066272	1:2446:2665843	1:197:212406
PUA1001_00904	1	984288..985379		Flagellar motor switch protein FliM	Bacterial flagellum; Cell inner membrane; Cell membrane; Chemotaxis; Flagellar rotation; Membrane.	N:COG1868	225849.3.peg.1413	Motility and Chemotaxis null Bacterial_Chemotaxis Flagellar motor switch protein FliM	K02416	FliM is one of three proteins (FliG, FliN, FliM) that forms the rotor-mounted switch complex (C ring), located at the base of the basal body. This complex interacts with the CheY and CheZ chemotaxis proteins, in addition to contacting components of the motor that determine the direction of flagellar rotation (By similarity); Belongs to the FliM family.	1:904:984288	69:3670:445594	1:954:1066809	1:2445:2664742	1:196:211305
PUA1001_00905	1	985400..985798		Flagellar motor switch protein FliN	Bacterial flagellum; Cell inner membrane; Cell membrane; Chemotaxis; Flagellar rotation; Membrane.	N:COG1886	326442.4.peg.1550	Motility and Chemotaxis null Bacterial_Chemotaxis Flagellar motor switch protein FliN	K02417	FliN is one of three proteins (FliG, FliN, FliM) that form the rotor-mounted switch complex (C ring), located at the base of the basal body. This complex interacts with the CheY and CheZ chemotaxis proteins, in addition to contacting components of the motor that determine the direction of flagellar rotation (By similarity); Belongs to the FliN/MopA/SpaO family.	1:905:985400	69:3671:446706	1:955:1067921	1:2444:2664322	1:195:210886
PUA1001_00906	1	985795..986178		Protein MopB	Bacterial flagellum; Cell membrane; Membrane; Transmembrane; Transmembrane helix; Virulence.	N:COG3190	156578.3.peg.1592	Motility and Chemotaxis Flagellar motility in Prokaryota Flagellum Flagellar biosynthesis protein FliO	K02418	Required for both, motility and virulence. Belongs to the FliO/MopB family.	1:906:985795	69:3672:447101	1:956:1068316	1:2443:2663942	1:194:210506
PUA1001_00907	1	986183..986923		Flagellar biosynthetic protein FliP	Bacterial flagellum biogenesis; Bacterial flagellum protein export; Cell membrane; Membrane; Protein transport; Transmembrane; Transmembrane helix; Transport.	N:COG1338	326442.4.peg.1552	Motility and Chemotaxis Flagellar motility in Prokaryota Flagellum Flagellar biosynthesis protein FliP	K02419	Plays a role in the flagellum-specific transport system; Belongs to the FliP/MopC/SpaP family.	1:907:986183	69:3673:447489	1:957:1068704	1:2442:2663197	1:193:209761
PUA1001_00908	1	986964..987233		Flagellar biosynthetic protein FliQ	Bacterial flagellum; Cell membrane; Membrane; Transmembrane; Transmembrane helix.	N:COG1987	546231.4.peg.1000	Motility and Chemotaxis Flagellar motility in Prokaryota Flagellum Flagellar biosynthesis protein FliQ	K02420	Role in flagellar biosynthesis; Belongs to the FliQ/MopD/SpaQ family.	1:908:986964	69:3674:448270	1:958:1069485	1:2441:2662887	1:192:209451
PUA1001_00909	1	987237..988016		Flagellar biosynthetic protein FliR	Bacterial flagellum; Cell membrane; Membrane; Transmembrane; Transmembrane helix.	N:COG1684	156578.3.peg.1595	Motility and Chemotaxis Flagellar motility in Prokaryota Flagellum Flagellar biosynthesis protein FliR	K02421	Role in flagellar biosynthesis; Belongs to the FliR/MopE/SpaR family.	1:909:987237	69:3675:448543	1:959:1069757	1:2440:2662105	1:191:208669
PUA1001_00910	1	988026..989156		Flagellar biosynthetic protein FlhB	Bacterial flagellum biogenesis; Bacterial flagellum protein export; Cell inner membrane; Cell membrane; Membrane; Protein transport; Transmembrane; Transmembrane helix; Transport.	N:COG1377	423368.8.peg.2173	Motility and Chemotaxis Flagellar motility in Prokaryota Flagellum Flagellar biosynthesis protein FlhB	K02401	Required for formation of the rod structure in the basal body of the flagellar apparatus. Together with FliI and FliH, may constitute the export apparatus of flagellin. Belongs to the type III secretion exporter family.	1:910:988026	69:3676:449332	1:960:1070546	1:2439:2660965	1:190:207529
PUA1001_00911	1	989230..991338		Protein hrpC2	Cell inner membrane; Cell membrane; Hypersensitive response elicitation; Membrane; Protein transport; Transmembrane; Transmembrane helix; Transport.	N:COG1298	156578.3.peg.1597	Motility and Chemotaxis Flagellar motility in Prokaryota Flagellum Flagellar biosynthesis protein FlhA	K02400	Involved in the secretion of a proteinaceous elicitor of the hypersensitivity response in plants; Belongs to the FHIPEP (flagella/HR/invasion proteins export pore) family.	1:911:989230	69:3677:450536	1:961:1071749	1:2438:2658782	1:189:205345
PUA1001_00912	1	991359..992834		Flagellar biosynthesis protein FlhF	Bacterial flagellum biogenesis; Bacterial flagellum protein export; Cell membrane; GTP-binding; Membrane; Nucleotide-binding; Protein transport; Transport.	N:COG1419	546231.4.peg.996	Motility and Chemotaxis Flagellar motility in Prokaryota Flagellum Flagellar biosynthesis protein FlhF	K02404	Necessary for flagellar biosynthesis. May be involved in translocation of the flagellum (By similarity); Belongs to the GTP-binding SRP family.	1:912:991359	69:3678:452665	1:962:1073882	1:2437:2657276	1:188:203845
PUA1001_00913	1	992827..993687		Iron-sulfur cluster carrier protein	ATP-binding; Hydrolase; Iron; Iron-sulfur; Metal-binding; Nucleotide-binding.	D:COG0455	326442.4.peg.1641	Motility and Chemotaxis Flagellar motility in Prokaryota Flagellum Flagellar synthesis regulator FleN	K04562	Binds and transfers iron-sulfur (Fe-S) clusters to target apoproteins. Can hydrolyze ATP; Belongs to the Mrp/NBP35 ATP-binding proteins family.	1:913:992827	69:3679:454133	1:963:1075356	1:2436:2656423	1:187:202992
PUA1001_00914	1	993690..994424		RNA polymerase sigma factor FliA	Cytoplasm; DNA-binding; Sigma factor; Transcription; Transcription regulation.	K:COG1191	156578.3.peg.1600	Motility and Chemotaxis Flagellar motility in Prokaryota Flagellum RNA polymerase sigma factor for flagellar operon	K02405	Sigma factors are initiation factors that promote the attachment of RNA polymerase to specific initiation sites and are then released. This sigma factor controls the expression of flagella-related genes (By similarity). Required for the flagellin gene (fliC) expression; Belongs to the sigma-70 factor family. FliA subfamily.	1:914:993690	69:3680:454996	1:964:1076243	1:2435:2655686	1:186:202255
PUA1001_00915	1	994476..994847	evgS,bvgS	Histidine kinase	Chemotaxis; Cytoplasm; Hydrolase; Phosphoprotein.	T:COG0745	266940.5.peg.1956	Motility and Chemotaxis null Bacterial_Chemotaxis Chemotaxis response regulator protein-glutamate methylesterase CheB (EC 3.1.1.61)	K07679	Involved in the modulation of the chemotaxis syste; catalyzes the demethylation of specific methylglutamate residues introduced into the chemoreceptors (methyl-accepting chemotaxis proteins) by CheR; Contains 1 cheB-type methylesterase domain; Contains 1 response regulatory domain.; KEGG: ypk:y2387 two-component system, NarL family, sensor histidine kinase EvgS	1:915:994476	69:3681:455782	1:965:1077006	1:2434:2655262	1:185:201831
PUA1001_00916	1	994866..995633		Protein phosphatase CheZ	Chemotaxis; Cytoplasm; Flagellar rotation; Hydrolase; Protein phosphatase.	T:COG3143	156578.3.peg.1602	Motility and Chemotaxis null Bacterial_Chemotaxis Chemotaxis response - phosphatase CheZ	K03414	Plays an important role in bacterial chemotaxis signal transduction pathway by accelerating the dephosphorylation of phosphorylated CheY (CheY-P); Belongs to the CheZ family.	1:916:994866	69:3682:456172	1:966:1077395	1:2433:2654477	1:184:201040
PUA1001_00917	1	995649..997892		Chemotaxis protein CheA	ATP-binding; Chemotaxis; Cytoplasm; Kinase; Nucleotide-binding; Phosphoprotein; Transferase; Two-component regulatory system.	T:COG0643	225849.3.peg.1427	Motility and Chemotaxis null Bacterial_Chemotaxis Signal transduction histidine kinase CheA (EC 2.7.3.-)	K02487|K06596	Involved in the transmission of sensory signals from the chemoreceptors to the flagellar motors. CheA is autophosphorylate; it can transfer its phosphate group to either CheB or CheY (By similarity); Contains 1 cheW-like domain; Contains 1 histidine kinase domain; Contains 1 HPt domain.	1:917:995649	69:3683:456955	1:967:1078184	1:2432:2652239	1:183:199381
PUA1001_00918	1	997952..999106	cheB	Protein-glutamate methylesterase	Chemotaxis; Cytoplasm; Hydrolase; Phosphoprotein.	T:COG2201	267608.1.peg.4420	Nitrogen Metabolism null Nitrate_and_nitrite_ammonification Nitrate/nitrite response regulator protein	K03412	Involved in the modulation of the chemotaxis syste; catalyzes the demethylation of specific methylglutamate residues introduced into the chemoreceptors (methyl-accepting chemotaxis proteins) by CheR; Required for aerobic and anaerobic chemotaxis. Contains 1 cheB-type methylesterase domain; Contains 1 response regulatory domain.; KEGG: pshi:SAMEA2665130_0879 two-component system, chemotaxis family…	1:918:997952	69:3684:459282	1:968:1080450	1:2431:2651032	1:180:196621
PUA1001_00919	1	999087..999863		Motility protein	Cell membrane; Chemotaxis; Flagellar rotation; Hydrogen ion transport; Ion transport; Membrane; Transmembrane; Transmembrane helix; Transport.	N:COG1291	326442.4.peg.1717	Motility and Chemotaxis Flagellar motility in Prokaryota Flagellum Flagellar motor rotation protein MotA	K02556	MotA and MotB comprise the stator element of the flagellar motor complex. Required for rotation of the flagellar motor. Probable transmembrane proton channel (By similarity); Belongs to the MotA family.	1:919:999087	69:3685:460429	1:969:1081609	1:2430:2650275	1:179:195864
PUA1001_00920	1	999866..1000825		Motility protein	Cell inner membrane; Cell membrane; Chemotaxis; Flagellar rotation; Membrane; Transmembrane; Transmembrane helix.	N:COG1360	156578.3.peg.1606	Motility and Chemotaxis Flagellar motility in Prokaryota Flagellum Flagellar motor rotation protein MotB	K02557	MotA and MotB comprise the stator element of the flagellar motor complex. Required for the rotation of the flagellar motor. Might be a linker that fastens the torque- generating machinery to the cell wall (By similarity); Belongs to the MotB family; Contains 1 OmpA-like domain.	1:920:999866	69:3686:461196	1:970:1082375	1:2429:2649313	1:178:194903
PUA1001_00921	1	1000838..1001608		Sporulation initiation inhibitor protein Soj	ATP-binding; Hydrolase; Nucleotide-binding; Sporulation.	D:COG1192	349521.5.peg.4534	Clustering-based subsystems null Bacterial_Cell_Division Chromosome partitioning protein ParA	K03496	Inhibits the initiation of sporulation, Spo0J antagonizes this inhibition. Soj ultimately inhibits the activation (phosphorylation) of Spo0A. It is not required for chromosome partitioning (By similarity); Belongs to the ParA family.	1:921:1000838	69:3687:462168	1:971:1083347	1:2428:2648530	1:177:194120
PUA1001_00922	1	1001612..1002418		hypothetical protein		S:ENOG4111J7W			K03408		1:922:1001612	69:3688:462942	1:972:1084121	1:2427:2647744	1:176:193325
PUA1001_00923	1	1002443..1002940		Chemotaxis protein CheW	Chemotaxis; Cytoplasm; Nucleotide-binding.	NT:COG0835	326442.4.peg.1721	Motility and Chemotaxis null Bacterial_Chemotaxis Positive regulator of CheA protein activity (CheW)	K03408	Involved in the transmission of sensory signals from the chemoreceptors to the flagellar motors; Contains 1 cheW-like domain.	1:923:1002443	69:3689:463767	1:973:1084940	1:2426:2647222	1:175:192803
PUA1001_00924	1	1002958..1003359		hypothetical protein		S:ENOG41123E7					1:924:1002958	69:3690:464282	1:974:1085455	1:2425:2646803	1:174:192384
PUA1001_00925	1	c(1003395..1004048)		Outer membrane protein	Cell outer membrane; Membrane; Signal; Transmembrane; Transmembrane beta strand.	M:COG3047	326442.4.peg.1406	Cell Wall and Capsule Gram-Negative cell wall components Major_Outer_Membrane_Proteins Outer membrane protein W precursor	K07275	Belongs to the OmpW/AlkL family.	1:925:1003395	69:3691:464719	1:2556:2809412	1:2424:2646119	31:3896:33057
[truncated: 2,814 more rows]

## Sheet: Contig No 3 PAM
CDS name	Contig #	Location	Gene	Product	Function	EggNog ID	Seed ID	Seed Function	KEGG ID	Note	PUA1001	mano4	A 37-1-2	ATCC 43555	ATCC 700518
PUA1001_03768	3	1..1455		hypothetical protein		S:COG0790			K07126		3:3768:1
PUA1001_03769	3	1626..2132		Inner membrane protein YgjV	Cell inner membrane; Cell membrane; Membrane; Transmembrane; Transmembrane helix.	S:ENOG410XT5W					3:3769:1626
[truncated: 76 more rows]
